# Supplementary material for: Flexible heuristic algorithm for automatic molecule fragmentation: application to the UNIFAC group contribution model
Source: J Cheminform. 2019 Aug 20;11:57. doi: 10.1186/s13321-019-0382-3 (PMC6701077; doi:10.1186/s13321-019-0382-3)
Supplement: Supplementary file 1 — Additional file 1. Reference database of structures with fragmentations by the DDBST online fragmentation tool. [file 13321_2019_382_MOESM1_ESM.csv]

ZOXPZFFPPKVNEA-UHFFFAOYSA-N	CC1=C(C(=CC(=C1Cl)Cl)Cl)Cl	13870	9:1|11:1|53:4
XMLSXPIVAXONDL-UHFFFAOYSA-N	CCC=CCC1=C(CCC1=O)C	10261	1:2|2:3|19:1|70:1|6:1
LJZPPWWHKPGCHS-UHFFFAOYSA-N	C#CCCl	12221	65:1|44:1
IDLHTECVNDEOIY-UHFFFAOYSA-N	C1=CN=CC=C1CCN	83275	2:1|29:1|38:1
WBZTYASEAQTKBK-UHFFFAOYSA-N	C[Si](C)(C)C[Si](C)(C)CCl	87574	1:5|2:1|44:1|81:2
WXZMFSXDPGVJKK-UHFFFAOYSA-N	C(C(CO)(CO)CO)O	8285	2:4|4:1|14:4
WNLWIOJSURYFIB-UHFFFAOYSA-N	CCC1=CC(=C(C=C1)CC)CC	13415	1:3|12:3|9:3
PCLQMXVMRDPVKX-UHFFFAOYSA-N	C1=CC(=CC=C1C(=O)O)N(CCCl)CCCl	14356	2:1|35:1|9:4|42:1|44:2|10:2
UWRYPWSHHZVMHR-UHFFFAOYSA-N	CC(CCC1=CC=CC=C1)(C=C)O	108311	1:1|2:1|4:1|5:1|9:5|12:1|14:1
LIZDGCXCDJOWBS-UHFFFAOYSA-N	C1=CC=C(C=C1)C(C2=CC=C(C=C2)C(F)(F)F)O	258897	9:9|10:2|74:1|13:1|14:1
JOJSCBROPYJHJX-UHFFFAOYSA-N	CCC(C)CC(CC)(CC)CC	53425839	1:5|2:5|3:1|4:1
HZXKDBNTDXFOIG-UHFFFAOYSA-N	CC(C)OC1=CC=CC=C1OC	75678	24:1|1:2|10:2|26:1|9:4
ZKZCHOVDCNLSKG-UHFFFAOYSA-N	C1CCC2=C(C1)CCCC2	79026	2:8|70:1
DZNVIZQPWLDQHI-UHFFFAOYSA-N	CC(CCC=C(C)C)CCOC=O	7778	8:1|1:3|2:4|3:1|23:1
YOCRQRLRAGTUCP-UHFFFAOYSA-N	C1CCC(CC1)(C2=C(C=CC=C2Cl)F)C(=O)O	1268165	2:5|4:1|71:1|9:3|42:1|53:1|10:1
ZRYZBQLXDKPBDU-UHFFFAOYSA-N	C1=CC(=CC=C1C=O)Br	70741	64:1|9:4|10:2|20:1
YJPAVAGSCBGPCP-UHFFFAOYSA-N	C1=CC=C2C(=C1)C3=CC=CC=C3C4=C5C6=CC=CC=C6C7=CC=CC=C7C5=C8C9=CC=CC=C9C1=CC=CC=C1C8=C24	136000	9:24|10:18
RYMMNSVHOKXTNN-UHFFFAOYSA-N	CC1=CC(=CC(=C1)Cl)Cl	32834	9:3|11:1|53:2
ZTMADXFOCUXMJE-UHFFFAOYSA-N	CC1=C(C=CC=C1O)O	11843	9:3|11:1|17:2
PHLASVAENYNAOW-UHFFFAOYSA-N	C[Si](C1=CC=CC=C1)(C2=CC=CC=C2)O[Si](C)(C3=CC=CC=C3)O[Si](C)(C4=CC=CC=C4)C5=CC=CC=C5	76925	1:3|10:5|84:2|81:1|9:25
GURMJCMOXLWZHZ-UHFFFAOYSA-N	CCN(CC)[Si](N(CC)CC)(N(CC)CC)N(CC)CC	86922	1:8|2:4|35:4|81:1
YUBDLZGUSSWQSS-UHFFFAOYSA-N	C1CN(CCC1N)CC2=CC=CC=C2	415852	9:5|2:3|35:1|12:1|30:1
JPBWEVKHPSNBCE-UHFFFAOYSA-N	C1=CC(=C(C(=C1F)CBr)F)F	519061	64:1|9:2|12:1|71:3
LPMBTLLQQJBUOO-KTKRTIGZSA-N	CCCCCCCC/C=C\CCCCCCCC(=O)N(CCO)CCO	5371728	1:1|2:16|99:1|14:2|6:1
UERAGXKMOXUWPC-UHFFFAOYSA-N	C1=CC(=C(C(=C1)F)Br)C(F)(F)F	517847	64:1|9:3|10:2|74:1|71:1
FWCXELAAYFYCSR-UHFFFAOYSA-N	CC1CCC2(C(C3C(O2)CC4C3(CCC5C4CCC6C5(CC(C(C6)O)O)C)C)C)OC1	287688	1:4|2:9|3:9|4:3|14:2|26:1|27:1
TVKMXGXFDFYPHN-UHFFFAOYSA-N	COC(=O)C12CCCCC1CN(C2)CC3=CC=CC=C3	5243347	1:1|2:5|3:1|4:1|9:5|12:1|77:1|35:1
NSGXIBWMJZWTPY-UHFFFAOYSA-N	C(C(F)(F)F)C(F)(F)F	12722	2:1|74:2
PAOXFRSJRCGJLV-UHFFFAOYSA-N	C1CN(CCN1CCN)CCN	81020	2:4|35:2|29:2
PLKNNIMJRPBOSW-UHFFFAOYSA-N	C1=CC=C2C(=C1)C=CC3=CC4=CC5=CC6=CC=CC=C6C=C5C=C4C=C32	67482	9:16|10:10
PQFMNVGMJJMLAE-QMMMGPOBSA-N	C1=CC(=CC=C1C[C@@H](C(=O)N)N)O	151243	9:4|12:1|94:1|30:1|17:1
PSNQKTODENQMIO-UHFFFAOYSA-N	CC1CC(CCC1=O)C(C)C	109331	19:1|1:3|2:2|3:3
CVPIIXFZNPKANT-UHFFFAOYSA-N	CCC(C)(CCCC(C)CCCC(C)CCCC(C)C)O	3020977	1:6|2:10|3:3|4:1|14:1
WODXGCGEKYXYEZ-KVVVOXFISA-N	CCCCCCCC/C=C\CCCCCCCC(=O)O.C(CN)N	6441780	1:1|2:14|42:1|29:2|6:1
UUBGRKCIBHMJQC-UHFFFAOYSA-N	CCC(=O)OC1C(C2CCC1(C2)C)(C)C	106923	1:4|2:3|3:2|4:2|22:1
AVSOLGBUADYZAD-UHFFFAOYSA-N	C1C2CC3CC1CC(C2)(C3)CCOC(=O)C4=CN=CC=C4	64458	2:8|3:3|4:1|77:1|38:1
KWFVZAJQUSRMCC-HAGHYFMRSA-N	C1=CC2=C3C(=C1)C=CC4=C3C(=CC5=C4[C@@H]([C@@H]([C@@H]([C@H]5O)O)O)O)C=C2	24835369	9:8|10:6|3:2|13:2|14:4
XIWCAVKLPUJHOO-UHFFFAOYSA-N	CC(CCCC1(C2CCC(C2)C1=C)C)CO	118145	1:2|2:7|3:3|4:1|7:1|14:1
OPTDDWCXQQYKGU-UHFFFAOYSA-N	C1=CC=C(C=C1)C(C2=CC=CC=C2)(Cl)Cl	16327	9:10|10:2|49:1
SLEFTKLOPXRYKJ-HGYULPIXSA-N	CCCCOC(=O)/C=C/C(=O)O.C1CCC(CC1)OC(=O)/C=C/C(=O)O	6437498	1:1|2:8|3:1|6:2|42:2|77:2
KZJWDPNRJALLNS-FBZNIEFRSA-N	CC[C@@H](CC[C@@H](C)[C@H]1CC[C@@H]2[C@@]1(CC[C@H]3[C@H]2CC=C4[C@@]3(CC[C@@H](C4)O)C)C)C(C)C	457801	1:6|2:11|3:8|4:2|8:1|14:1
YJWGKXIQTRYZSH-UHFFFAOYSA-N	C1=CC(=C(C=C1I)I)N	350250	9:3|10:2|36:1|63:2
PLHJCCHSCFNKCC-UHFFFAOYSA-N	CCC(C)C#C	136704	1:2|2:1|3:1|65:1
GSYSNSTWMPZEQK-UHFFFAOYSA-N	CCCCC1=CN=C(C=C1)C	69704	1:2|2:3|39:1
KMVHSWCLZXSNEN-UHFFFAOYSA-N	CCOC(CCC=CC)OCC	106531	1:3|2:2|3:1|6:1|25:2
ZQGJEUVBUVKZKS-UHFFFAOYSA-N	CC(C)(C)NC	84552	1:3|4:1|31:1
GGYICDQKJLQSFI-UHFFFAOYSA-N	CCOC(C1=CC=C(C=C1)C(C)C)OCC	227895	1:4|25:2|13:2|9:4
BBEAZDGZMVABIC-UHFFFAOYSA-N	C(C(Cl)(Cl)Cl)C(Cl)(Cl)Cl	19215	2:1|51:2
WXRVWIVUBDOQEU-UHFFFAOYSA-N	CC(C)N1CCCCCCC1	23573827	1:2|2:6|3:1|35:1
RGXIXVNKYUAKHS-UHFFFAOYSA-N	COC1=CCC=CC1	76156	8:1|24:1|2:2|6:1
UYZAUXBNFFFZFA-UHFFFAOYSA-N	C1=CC(=C(C(=C1)Cl)CCO)F	2733235	2:1|71:1|9:3|12:1|14:1|53:1
ZTEGQXPXBLYCGL-UHFFFAOYSA-N	CCC(C1=C(C=C(C=C1)O)O)C(CC)C2=C(C=C(C=C2)O)O	3070086	1:2|2:2|17:4|13:2|9:6
ABZLKKGJOVPBBL-UHFFFAOYSA-N	CCCCCCSCCC	264184	1:2|2:6|103:1
UBVACUZVNTVHTE-SNVBAGLBSA-N	CCCCCCC[C@H](CC(=O)OC)O	10878226	1:2|2:6|3:1|22:1|14:1
XFKPOLRDQWCGPV-UHFFFAOYSA-N	CCCC(C)OCC	102692	1:3|2:2|3:1|25:1
XDWPSGQUCMCJCO-UHFFFAOYSA-N	CC1=C2C3=CC=CC=C3C(=CC2=C(C4=CC=CC=C14)CCl)F	49958	9:9|10:7|11:1|44:1|71:1
JRRHUIUXVVVOQH-UHFFFAOYSA-N	C1CN2CCC1C=C2	139645	35:1|2:3|3:1|6:1
VVMRZYODYMBLRJ-UHFFFAOYSA-N	C1CCC(C1)(C2=CC=C(C=C2)F)C(=O)O	736133	2:4|4:1|71:1|9:4|42:1|10:1
VRTUIPADMRQBPL-AFEZEDKISA-N	CCCCCCCC/C=C\CCCCCCCC(=O)NCCCN(C)C.CC(C(=O)O)O	44148411	96:1|1:3|34:1|3:1|6:1|42:1|2:16|14:1
DCJOHKAKSCTBKS-UHFFFAOYSA-N	CCCCCCCCC1=C(C=C(C(=C1)O)C(=O)CCCCCCC)O	113057	1:2|2:11|9:2|10:1|12:1|17:2|19:1
XINIQAUPXOVUCJ-UHFFFAOYSA-N	CC(C1=CC=CC=C1)(C2=CC=C(C=C2)Cl)OCCN3CCCC3	3025359	1:1|2:4|35:1|4:1|9:9|10:2|53:1|25:1
CNLYNLSYCPWZQY-UHFFFAOYSA-N	C1=CC2=C(C=CC(=C2)Cl)C=C1O	96496	9:6|10:2|53:1|17:1
SSZACLYPEFCREM-UHFFFAOYSA-N	C1COC(O1)CC2=CC=CC=C2	7562	27:2|9:5|3:1|12:1
FHLZIYNVLQXIAD-UHFFFAOYSA-N	C1CC2C3CC(C=C3)C(C1)C2N	145070	2:4|3:4|30:1|6:1
JIPTZBYHWFNYFB-UHFFFAOYSA-N	CCC(C)CCCCCCCCCC(=O)O	4052642	1:2|2:10|3:1|42:1
YQUVCSBJEUQKSH-UHFFFAOYSA-N	C1=CC(=C(C=C1C(=O)O)O)O	72	9:3|10:1|42:1|17:2
OOWNNCMFKFBNOF-UHFFFAOYSA-N	CC(C)(C)C1=CC=C(C=C1)C(C)(C)C	13895	1:6|10:2|4:2|9:4
DIZHLKGDDLADCI-UHFFFAOYSA-N	CC(C)COC(=C)C(C)C	143418	1:4|3:2|25:1|7:1
ZMCUKNMLHBAGMS-UHFFFAOYSA-N	C1=CC(=CC(=C1)C(Br)Br)C(Br)Br	37418	64:4|9:4|13:2
RISLXYINQFKFRL-UHFFFAOYSA-N	CCCCOC(=O)CCCCCCCC(=O)OCCCC	18016	1:2|2:11|22:2
CWHJIJJSDGEHNS-UHFFFAOYSA-N	CC1(CCC2(CCC3=C(C2C1)C(CC4C3(CCC5C4(CC(C(C5(C)C(=O)O)O)O)C)C)CCl)C(=O)O)C	200662	1:5|2:9|3:6|4:5|70:1|42:2|44:1|14:2
IDDWGDKSBYYEPL-UHFFFAOYSA-N	CCOC(=O)CC(=CC(=O)OCC)C(=O)OCC	111067	8:1|1:3|2:3|77:2|22:1
PQMCFTMVQORYJC-UHFFFAOYSA-N	C1CCC(C(C1)N)O	23286	2:4|3:1|30:1|14:1
OMQRHANPZIOLFM-UHFFFAOYSA-N	CCCCCCCCCCCCCCCCCCCCCCCCCCCl	12464124	1:1|2:24|44:1
XVIZMMSINIOIQP-UHFFFAOYSA-N	C1=CC=C(C(=C1)C2=C(C(=CC=C2)Cl)Cl)Cl	38032	9:7|10:2|53:3
HWVZBCRVHCPVTE-UHFFFAOYSA-N	C1CCC(=O)OCC1.C1=CC(=CC=C1CC2=CC=C(C=C2)N=C=O)N=C=O.C(CCO)CO.C(COCCO)O	6453425	2:10|100:1|9:8|10:3|12:1|109:2|14:3|22:1
YSFZWUJOBANROZ-UHFFFAOYSA-N	CCCCCCCC(C(=O)O)C(=O)O	136574	1:1|2:6|3:1|42:2
MWPLVEDNUUSJAV-LHNTUAQVSA-N	C1=C(C(=C2C(=C3C(=C(C(=C(C3=C(C2=C1))))))))	80291	9:10|10:4
YRCWQPVGYLYSOX-UHFFFAOYSA-N	CNCC(C1=CC=C(C=C1)O)O	7172	2:1|9:4|13:1|14:1|17:1|31:1
SNYRXHULAWEECU-UHFFFAOYSA-N	C1=CC(=C(C=C1OCC(=O)O)Cl)Cl	11495	9:3|10:1|53:2|42:1|25:1
DOCWCRVSOQKFMI-UHFFFAOYSA-N	CC(C)CCCS	521471	1:2|2:2|3:1|60:1
DRGAZIDRYFYHIJ-UHFFFAOYSA-N	C1=CC=NC(=C1)C2=NC(=CC=C2)C3=CC=CC=N3	70848	38:2|39:1
SVONRAPFKPVNKG-UHFFFAOYSA-N	CCOCCOC(=O)C	8095	1:1|2:2|21:1|25:1
UGZLIZPBSLIKKG-UHFFFAOYSA-N	CC1=CC=CC2=C1C=C(C3=CC=CC=C23)C	34454	9:8|10:4|11:2
UNFGQCCHVMMMRF-UHFFFAOYSA-N	CCC(C1=CC=CC=C1)C(=O)N	7011	1:1|2:1|13:1|94:1|9:5
SHJGZTHMRQYWME-UHFFFAOYSA-N	CCCCCC=CCC=CCCCCCCCC(=O)OCCCCCC(C)C	105873	1:3|2:16|3:1|22:1|6:2
MPEFSWGYIJNMCW-UHFFFAOYSA-N	C(C(C(F)(F)F)(F)F)(C(F)(F)F)(C(F)(F)F)F	11679	74:3|75:1|76:1
LOLNQOPVHRAGHR-UHFFFAOYSA-N	CC(=O)OC(CO)C1=CC=CC=C1	112060	9:5|2:1|13:1|14:1|21:1
IAJBQAYHSQIQRE-UHFFFAOYSA-N	COC1=CC(=C(C=C1C=O)OC)OC	20525	24:3|9:2|10:4|20:1
PPPFYBPQAPISCT-UHFFFAOYSA-N	CC(COC(=O)C)O	94182	1:1|2:1|3:1|21:1|14:1
NBTGDHBAHMODDU-UHFFFAOYSA-N	C1=CC=C(C=C1)C(C2=CC=C(C=C2)Br)C(Cl)(Cl)Cl	256063	64:1|9:9|10:2|51:1|13:1
CQDMCVJMVGGZHQ-UHFFFAOYSA-N	CCCCCCCCCCCCCCCCCC(=O)OCC(CC)(CO)COC(=O)CCCCCCCCCCCCCCCCC	171806	1:3|2:34|4:1|22:2|14:1
JCRIVQIOJSSCQD-UHFFFAOYSA-N	CC(CC1CCCCC1)NC	7558	1:1|2:6|3:2|31:1
UNOQITWAUFOMKI-UHFFFAOYSA-N	CC(C)N[Si](C)(C)NC(C)C	80124	1:6|81:1|33:2
FBCQUCJYYPMKRO-UHFFFAOYSA-N	CC(=C)C(=O)OCC=C	7274	1:1|2:1|5:1|77:1|7:1
WNABMWFLKQEGCP-UHFFFAOYSA-N	C1=C(C=C(C(=C1Br)N)C(=O)O)Br	219491	64:2|9:2|10:3|36:1|42:1
UWEYRJFJVCLAGH-UHFFFAOYSA-N	C12(C(C(C(C(C1(F)F)(F)F)(F)F)(F)F)(C(C(C(C2(F)F)(F)F)(F)F)(F)F)F)F	9386	75:8|76:2
OQIDMHZJNDYZLB-UHFFFAOYSA-N	CC(C)C(CC(=O)OC)(C(=O)OC)O	3016407	1:4|3:1|4:1|77:1|14:1|22:1
QGFSQVPRCWJZQK-UHFFFAOYSA-N	C=CCCCCCCCCO	25612	2:8|5:1|14:1
LQGIXNQCOXNCRP-UHFFFAOYSA-N	CCOC(=O)C(CCN1CCOCC1)(C2=CC=CC=C2)C3=CC=CC=C3	48194	1:1|2:5|35:1|4:1|9:10|10:2|77:1|27:1
IXODJGLAVBPVSW-UHFFFAOYSA-N	CCCCCCCCCCCCCCCCCC(=O)NCC1=CC=CC=C1	220495	96:1|1:1|2:16|10:1|9:5
AVUURMDQMOTMIU-UHFFFAOYSA-N	C1CC2CC1CC2(Cl)Cl	89246	49:1|2:4|3:2
FKRMEMVMXFURIB-UHFFFAOYSA-N	CCCCCCCCCCCCC1=CC(=C(C(=C1)CCl)C)CCl	111624	1:1|2:10|9:2|10:2|11:1|12:1|44:2
KKBHWXKQEGSHGS-UHFFFAOYSA-N	CO[Si](C)(C)C1=CC=C(C=C1)Cl	143891	1:2|9:4|10:1|81:1|53:1|24:1
XFNJVKMNNVCYEK-UHFFFAOYSA-N	C1=CC=C2C(=C1)C=CC=C2CC(=O)N	6861	9:7|10:2|12:1|94:1
RKORKXFKXYYHAQ-UHFFFAOYSA-N	C1=CC(=CC=C1OCC(=O)O)I	74658	9:4|10:2|63:1|42:1|25:1
OZQAPQSEYFAMCY-UHFFFAOYSA-N	CC1=CCCC2(C1CC(CC2)C(=C)C)C	10123	1:3|2:5|3:2|4:1|7:1|8:1
LCEIGNVIDJNUGF-UHFFFAOYSA-N	C1=CC(=C(C=C1Cl)CO)Cl	118604	9:3|12:1|53:2|14:1
GCNKJQRMNYNDBI-UHFFFAOYSA-N	CCC(CO)(COC(=O)C(=C)C)COC(=O)C(=C)C	88215	1:3|2:4|4:1|7:2|77:2|14:1
MQPHVIPKLRXGDJ-BWZBUEFSSA-N	C[C@@H]1[C@H]2C[C@@H](C2(C)C)CC1=O	6452089	19:1|1:3|2:1|3:3|4:1
VLCAYQIMSMPEBW-UHFFFAOYSA-N	CC(C(=C)C(=O)OC)O	5080248	1:2|3:1|77:1|14:1|7:1
QNHNSPNFZFBEQR-UHFFFAOYSA-N	C(CNCCN)C[Si](O)(O)O	110154	32:1|81:1|2:3|29:1|14:3
ZUWLIWZVBOETHU-JEIPZWNWSA-N	CCCCCCCCCCCCCCCCCOC(=O)/C=C/C(=O)OCCCCCCCCCCCCCCCCC	6437685	1:2|2:32|77:2|6:1
WPRAXAOJIODQJR-UHFFFAOYSA-N	CC1=C(C=C(C=C1)C(=O)C)C	77193	9:3|10:1|11:2|18:1
IYOLBFFHPZOQGW-UHFFFAOYSA-N	CC1=CC(=C(C(=C1Cl)C)Cl)O	8621	9:1|11:2|53:2|17:1
OOWGFJQYZCXHEY-UHFFFAOYSA-N	COC1=CC=C(C=C1)OCCO	220079	24:1|9:4|10:2|100:1
JYJURPHZXCLFDX-UHFFFAOYSA-N	COC1CCCCC1=O	110998	19:1|24:1|2:3|3:1
XHHZIFBFFGIFNI-UHFFFAOYSA-N	C1COCCOCCOC2=C(C=CC(=C2)Br)OCCOCCO1	2734267	64:1|9:3|2:4|27:6|10:3
PEZSCBMHDXNXQL-UHFFFAOYSA-N	C1CC1C(C2=CC=CS2)O	98065	107:1|2:2|3:2|14:1
HMNFSPVCKZFHGZ-UHFFFAOYSA-N	C=COCCCCOC(=O)C1=CC=C(C=C1)C(=O)OCCCCOC=C	3451971	2:6|5:2|9:4|10:2|77:2|25:2
QNZLAXONNWOLJY-UHFFFAOYSA-N	CCCCCCOC(=O)CC(=O)C	83577	1:1|2:5|18:1|22:1
QJGWNDLRYDTKEI-UHFFFAOYSA-N	CCCCNC(=O)CCC	347960	96:1|1:2|2:4
DEGXTCKEZCCZOP-UHFFFAOYSA-N	CC(C)CC1=CN=CC=C1	61715	1:2|2:1|3:1|38:1
QSCYGMBVVDDPGY-UHFFFAOYSA-N	CCCCCCCC(=O)OC(COC(=O)C)COC(=O)C	116724	1:1|2:7|3:1|21:2|22:1
RKOUCPMGBBKLNK-UHFFFAOYSA-N	CCC(C)C1CC(C(=C1)C(CC(C(C(=O)O)O)O)O)C(C)CC	92772	1:4|2:4|3:7|8:1|42:1|14:3
QPOVZYGNFWRMJE-UHFFFAOYSA-N	CCCCC(CC)CCCC	530112	1:3|2:7|3:1
LUGFNAYTNQMMMY-UHFFFAOYSA-N	CC1CCC(C(=O)C1)C	523055	19:1|1:2|2:2|3:2
LCXMEXLGMKFLQO-UHFFFAOYSA-N	C1=CC(=C(C=C1C2=CC(=C(C(=C2Cl)Cl)Cl)Cl)Cl)Cl	38019	9:4|10:2|53:6
CHWNEIVBYREQRF-UHFFFAOYSA-N	CCC1=CC(=C(C=C1)O)OC	62465	1:1|9:3|10:1|12:1|17:1|24:1
BRUOAURMAFDGLP-UHFFFAOYSA-N	C1=CC=C2C(=C1)C(=C3C=CC=CC3=C2Br)Br	68226	64:2|9:8|10:6
GAUOXRYNXHWONS-UHFFFAOYSA-N	C1C(C1(F)F)(F)F	138075	2:1|75:2
STKSNWOTLMRYFR-UHFFFAOYSA-N	C1=CC2=CC=C3C4=CC=C5C=CC6=C5C4=C(C=C6)C7=C3C2=C1C=C7	157703	9:8|10:12|6:2
CTURECVBUDVEDW-UHFFFAOYSA-N	CC(=C)CCCCCC(=C)C	524455	1:2|2:5|7:2
WDRSCFNERFONKU-UHFFFAOYSA-N	C1=CC=C(C=C1)CC(C(=O)O)Br	167544	64:1|9:5|42:1|3:1|12:1
OHERZLWVBJCXOF-NSHDSACASA-N	C[C@@]12CCCCC1=CC(=O)CC2	7000123	8:1|1:1|2:5|19:1|4:1
YQTHRFIEKUQOBI-UHFFFAOYSA-N	C1CC2(CCC1(CC2)C(=O)O)C(F)(F)F	47003599	2:6|74:1|4:2|42:1
DHAZIUXMHRHVMP-UHFFFAOYSA-N	CCCCCCCCCCCCCC(=O)OCCCC	8047	1:2|2:14|22:1
ZKMMDUASHHHRSC-RWVUOVKPSA-N	CCOC(=O)C[C@@H](C(=O)OCC)NCCCC(C)CN[C@@H](CC(=O)OCC)C(=O)OCC.C(CCCN=C=O)CCN=C=O	44149872	32:2|1:5|2:12|3:3|77:2|109:2|22:2
COARODKCNGNOQZ-UHFFFAOYSA-N	CCCCCCOC(C)OC	108237	24:1|1:2|2:4|3:1|25:1
AEQDJSLRWYMAQI-KRWDZBQOSA-N	COC1=C(C2=C(C[C@H]3C4=CC(=C(C=C4CCN3C2)OC)OC)C=C1)OC	72301	35:1|9:4|10:4|12:3|13:1|24:4
GFVTUBMIUWNDMN-UHFFFAOYSA-N	CCCCCCCCCCCCCC(=O)NCCNCCO	104666	32:1|1:1|2:14|14:1|96:1
RVOIBAZQSHFKMM-UHFFFAOYSA-N	CCCC(C)CC(C)(C)C(C)C	53428840	1:6|2:3|3:2|4:1
PNUFYSGVPVMNRN-UHFFFAOYSA-N	CC1CC(C(C1)C)C	17779	1:3|2:2|3:3
RRFNCPBJVPQIPP-UHFFFAOYSA-N	CC(CCC(C)Cl)Cl	25823	1:2|2:2|45:2
RPWFJAMTCNSJKK-UHFFFAOYSA-N	CCCCCCCCCCCCOC(=O)C1=CC(=C(C(=C1)O)O)O	14425	1:1|2:11|9:2|10:1|77:1|17:3
PWMCEJOFYWFVPA-UHFFFAOYSA-N	CC(=O)OC1C2(CCCC1(CC2)C)C	173489	1:2|2:5|3:1|4:2|21:1
WQMKDHREUPHQQE-UHFFFAOYSA-N	CCCCCCCCCCC#CCCCCC(C)C	118810	1:3|2:13|3:1|66:1
HXMYUSWENPCWFT-UHFFFAOYSA-N	CCCCSCC=C	219614	1:1|2:3|5:1|103:1
LCHYEKKJCUJAKN-UHFFFAOYSA-N	CCCC1=CC=CC=C1O	12570	1:1|2:1|12:1|17:1|9:4
XLYOFNOQVPJJNP-DYCDLGHISA-N	O	139859	16:1
YXEOEPYIBGTLML-UHFFFAOYSA-N	CC1=CC(=C(C(=C1)Cl)O)Cl	17077	9:2|11:1|53:2|17:1
UZKDXESOJFBSJS-JXMYBXCISA-N	CN1C[C@H]2CCC[C@@H](C1)C2(C3=CC=CC=C3)OC.C(C(=O)O)C(CC(=O)O)(C(=O)O)O	167996	2:7|3:2|4:2|9:5|10:1|34:1|14:1|24:1|42:3
PKFSEFNWSYNKKM-UHFFFAOYSA-N	CCN(CC)CCOC(C)CO	107106	1:3|2:3|35:1|101:1
WMRCTEPOPAZMMN-UHFFFAOYSA-N	CCCCCCCCCCCC(C(=O)O)C(=O)O	138269	1:1|2:10|3:1|42:2
IHNUKBZLLPOGDS-UHFFFAOYSA-N	CC(C)(C)C1CCC(=C)CC1	139425	1:3|2:4|3:1|4:1|7:1
NQRFAUVGDLHPGH-UHFFFAOYSA-N	CCCCCC(C(=O)O)Br	17503	64:1|1:1|2:4|3:1|42:1
XWJTYEGVQBFZHI-IMPNNSMHSA-N	C[C@H](CCC(=O)O)[C@H]1CCC2=C3CC[C@@H]4C[C@@H](CC[C@@]4([C@H]3C[C@@H]([C@]12C)O)C)O	101818	1:3|2:10|3:6|4:2|70:1|42:1|14:2
FZMPLKVGINKUJZ-UHFFFAOYSA-N	CC1=CC(=C(C=C1)F)F	2733400	9:3|11:1|71:2
LEOBMIVTCWKNCB-UHFFFAOYSA-N	CC(C)(C)C1=CC(=NC=C1)C(C)(C)C	141531	1:6|4:2|39:1
VSCUCHUDCLERMY-UHFFFAOYSA-N	CCC(C)OCC	17586	1:3|2:1|3:1|25:1
LDGQUFYTSFGKFE-UHFFFAOYSA-N	C1CCCCCC(=O)CCCCCCCCC(=O)CCCC1	518880	2:16|19:2
JCCRGQZQICHINY-PLNGDYQASA-N	C/C=C\OCC(C)C	5462934	1:3|3:1|6:1|25:1
HGHGGPKMLBWNBI-UHFFFAOYSA-N	CC1=CC=C(C=C1)OC(=O)C(F)(F)F	137224	9:4|10:1|11:1|74:1|77:1
WOYWLLHHWAMFCB-UHFFFAOYSA-N	CCCCC(CC)COC(=O)C	7635	1:2|2:5|3:1|21:1
NCTBYWFEJFTVEL-UHFFFAOYSA-N	CCC(C)COC(=O)C=C	162070	1:2|2:2|3:1|5:1|77:1
ZKPDXFCMHFRNQC-UHFFFAOYSA-N	CC(=O)CC(=O)C1=CC=CC=N1	12707221	18:1|19:1|38:1
KGIABMDFILVKGN-UHFFFAOYSA-N	CC#CC(=C)C	136709	1:2|66:1|7:1
BUSOTUQRURCMCM-UHFFFAOYSA-N	C1=CC=C(C=C1)OCCC(=O)O	81596	9:5|2:1|42:1|10:1|25:1
DKGAVHZHDRPRBM-SGLLWXCUSA-N	CC(C)(C)O	2723971	1:3|4:1|14:1
ZEXFAVZTIZXHFA-ONEGZZNKSA-N	C/C=C(\C)/O	5463039	8:1|1:2|14:1
CRNSOGJNJXTEQG-ARJAWSKDSA-N	C=C/C(=C/Cl)/Cl	5463151	8:1|5:1|69:2
RAQYGFLFCLNEAB-UHFFFAOYSA-N	CC1=C(C(=CC=C1)O)C(=C)C	86290	1:1|7:1|9:3|10:1|11:1|17:1
QQONPFPTGQHPMA-QNYGJALNSA-N	C(=CC)	137051	1:1|5:1
JYVRGXIYJXJIBY-UHFFFAOYSA-N	COC1=CCCCC=C1	145333	8:1|24:1|2:3|6:1
XKPTXCDASJWOLK-UHFFFAOYSA-N	CCCOC(C)OCC	30220	1:3|2:1|3:1|25:2
GRRIMVWABNHKBX-UHFFFAOYSA-N	COC1=CC=CC(=C1)CN	21156	24:1|9:4|10:2|29:1
DHXNZYCXMFBMHE-UHFFFAOYSA-N	C(CBr)C(=O)O	11553	64:1|2:2|42:1
BHYILZSOXKSYCF-UHFFFAOYSA-N	C1CC=CCCC(C(CCC=C1)O)O	107382	2:6|3:2|14:2|6:2
KJPRLNWUNMBNBZ-QPJJXVBHSA-N	C1=CC=C(C=C1)/C=C/C=O	637511	9:5|10:1|20:1|6:1
QVLJLWHOILVHJJ-UHFFFAOYSA-N	CCOC(=O)CC1=CC=NC=C1	736321	1:1|2:1|38:1|22:1
LCUQJELQVHGIJS-UHFFFAOYSA-N	CCCCCCCCCCCC(Br)Br	11324906	64:2|1:1|2:10|3:1
ISYSXHXTFFZRKN-UHFFFAOYSA-N	C(CCC(=O)N(CCO)CCO)CCO	106477	2:7|99:1|14:3
AXUPPSSNJCYJOX-UHFFFAOYSA-N	CC(C)CCC(C(C)(C)C)O	53428763	1:5|2:2|3:2|4:1|14:1
UZXWDKGGOMPAEZ-UHFFFAOYSA-N	CC(=C1CCCO1)C	142300	1:2|2:2|27:1|70:1
QRJZCQOLJVIBDE-UHFFFAOYSA-N	CCCCCCCC(=O)C1=CC=CS1	141582	107:1|1:1|2:5|19:1
LVPZSMIBSMMLPI-UHFFFAOYSA-N	CCN(CC)CC#N	44983	1:2|2:1|35:1|41:1
MFUCHEKLRHJSFE-UHFFFAOYSA-N	CC1=CC(=C(C=C1)OC)C(C)(C)C	162067	1:3|4:1|9:3|10:2|11:1|24:1
UDQMVAYZZYCMOT-BQYQJAHWSA-N	CCN(CC)/C=C/C#C	5462955	1:2|2:1|35:1|6:1|65:1
XXCPOPNECJIJIH-UHFFFAOYSA-N	CCC(CC)(C1=CC=CC=C1)O	238511	1:2|2:2|4:1|9:5|10:1|14:1
HSQFVBWFPBKHEB-UHFFFAOYSA-N	C1=CC(=C(C(=C1O)Cl)Cl)Cl	27582	9:2|53:3|17:1
QLJLOISUHTXGLK-UHFFFAOYSA-N	C1COCOC1.O	71442353	16:1|2:2|27:2
KENZYIHFBRWMOD-UHFFFAOYSA-N	C1=CC(=C(C=C1C2=C(C=CC(=C2)Cl)Cl)Cl)Cl	36186	9:6|10:2|53:4
SBPAFMRNDOFNLB-UHFFFAOYSA-N	C1=CC=C2C(=C1)C=CC3=C(C4=CC=CC=C4C=C32)Cl	88446	9:11|10:6|53:1
VMZVBRIIHDRYGK-UHFFFAOYSA-N	CC(C)(C)C1=CC(=CC(=C1O)C(C)(C)C)CN(C)C	66609	1:7|34:1|4:2|9:2|10:2|12:1|17:1
ZFNVDHOSLNRHNN-UHFFFAOYSA-N	CC(C)C1=CC=C(C=C1)CC(C)C=O	517827	1:3|3:1|9:4|12:1|13:1|20:1
FOYMVHMUBKHXLY-UHFFFAOYSA-N	CC1=C(C=CC(=C1Cl)N)Cl	88282	9:2|11:1|36:1|53:2
GZUPUZMCIXFGMH-UHFFFAOYSA-N	CO[Si]1(CCC1)OC	118482	24:2|81:1|2:3
FTUHNRIAHPFOPQ-UHFFFAOYSA-N	C1=CC=CC#CC=C1	57358124	66:1|6:3
ASUTZQLVASHGKV-JDFRZJQESA-N	CN1CC[C@@]23C=C[C@@H](C[C@@H]2OC4=C(C=CC(=C34)C1)OC)O	9651	2:3|3:1|4:1|6:1|9:2|10:3|12:1|34:1|14:1|24:1|26:1
QNVRIHYSUZMSGM-UHFFFAOYSA-N	CCCCC(C)O	12297	1:2|2:3|3:1|14:1
MHNNAWXXUZQSNM-UHFFFAOYSA-N	CCC(=C)C	11240	1:2|2:1|7:1
RRZRZLRUYPZYEH-UHFFFAOYSA-N	CCCCCC(C)C(C)C(C)C	14694573	1:5|2:4|3:3
ACJRMEVDTSKFDP-UHFFFAOYSA-N	C1=CC=C2C=C3C=C4C(=CC3=CC2=C1)C=CC5=CC6=CC7=CC=CC=C7C=C6C=C54	123041	9:18|10:12
QYPLKDUOPJZROX-UHFFFAOYSA-N	CCC(C)(C)C=O	137426	1:3|2:1|4:1|20:1
MDPMDEQKQHCPNA-UHFFFAOYSA-N	CCCCCC(CCC#N)(C(=O)OCC)C(=O)OCC	140420	1:3|2:7|4:1|77:2|41:1
UXAIJXIHZDZMSK-UHFFFAOYSA-N	CC(=CCCC(=CCOC(=O)CC1=CC=CC=C1)C)C	61000	1:3|2:3|8:2|9:5|10:1|22:1
XHJWMVOQYQFTBM-UHFFFAOYSA-N	CCCCC(CCC)CC(C)CC	545955	1:4|2:7|3:2
ZNOREXRHKZXVPC-UHFFFAOYSA-N	CC(=O)OC1=CC=C(C=C1)F	136253	9:4|10:1|21:1|71:1
YVZRATJRHVPWJR-UHFFFAOYSA-N	CCCC(C(=O)OCCl)Cl	525198	1:1|2:2|44:1|45:1|77:1
QMWSCHMOUMCING-UHFFFAOYSA-N	C1CCC(C1)C2CCCC2O	107348	2:7|3:3|14:1
MMYKTRPLXXWLBC-UHFFFAOYSA-N	CCOCCBr	61141	64:1|1:1|2:2|25:1
BXSVYGKOUULJCL-UHFFFAOYSA-N	C1=CC=C(C(=C1)C(Cl)Cl)Cl	66624	48:1|9:4|10:1|53:1
QENIALCDPFDFHX-UHFFFAOYSA-N	CC1=CC(=C(C=C1Br)C)Br	66175	64:2|9:2|10:2|11:2
IGEXYHSUUVTDLS-UHFFFAOYSA-N	CC(C)CCCC1CCCC1=O	113863	19:1|1:2|2:5|3:2
NJQZTGGQYUUYKS-UHFFFAOYSA-N	CCC1=C(C=NC=C1)C	34088	1:2|2:1|39:1
ZVTWZSXLLMNMQC-UHFFFAOYSA-N	C1=CC=C(C=C1)COC2=CC=C(C=C2)C=O	78109	9:9|10:3|20:1|25:1
DXBHBZVCASKNBY-UHFFFAOYSA-N	C1=CC=C2C(=C1)C=CC3=CC4=CC=CC=C4C=C32	5954	9:12|10:6
FKUBXWPGZAKUSU-UHFFFAOYSA-N	CCC(C)C(C)CCCl	102790	1:3|2:2|3:2|44:1
ZHMMPVANGNPCBW-UHFFFAOYSA-N	CC(C1=CC=C(C=C1)O)C(=O)O	102526	1:1|42:1|17:1|13:1|9:4
BYBGSCXPMGPLFP-UHFFFAOYSA-N	C1C2CC3C1C3C2	78962	2:3|3:4
QKJRNVLZJXENQW-UHFFFAOYSA-N	CCCCCCCCCCCC(=O)NCCCN1CCOCC1	105296	96:1|1:1|2:14|27:1|35:1
QJPHZZUBQAASNR-UHFFFAOYSA-N	C1CC(CCC1=O)(C2=CC=CC=C2)C3=CC=CC=C3	138281	9:10|2:3|19:1|4:1|10:2
DUALVGKOWZJXLR-UHFFFAOYSA-N	CCCCCCOC(=O)C1=CC=C(C=C1)OC	328893	1:1|2:5|9:4|10:2|77:1|24:1
POCNHGFJLGYFIK-UHFFFAOYSA-N	CC1CCCCCCC1	15167	1:1|2:7|3:1
UEHUZQKLOWYOMO-UHFFFAOYSA-N	CCNCC.CC(=O)O	167925	32:1|1:3|2:1|42:1
UMPGNGRIGSEMTC-UHFFFAOYSA-N	CC1CC(CC(C1)(C2=CC=C(C=C2)O)C3=CC=C(C=C3)O)(C)C	4134035	1:3|2:3|3:1|4:2|9:8|10:2|17:2
ZDVJGWXFXGJSIU-UHFFFAOYSA-N	CC(C)CCC(C)O	12323	1:3|2:2|3:2|14:1
NXXYKOUNUYWIHA-UHFFFAOYSA-N	CC1=C(C(=CC=C1)C)O	11335	9:3|11:2|17:1
HGOGNLOBEAIJAM-IHWYPQMZSA-N	COC(=O)/C=C\Br	5371951	64:1|1:1|77:1|6:1
FVYUQFQCEOZYHZ-UHFFFAOYSA-N	CC(C)N1CCOC(C1)C2=CC(=CC=C2)C(F)(F)F	432824	1:2|2:1|3:1|9:4|10:1|13:1|35:1|27:1|74:1
WWZNHODBHBVRID-UHFFFAOYSA-N	C1(=C(C(=C(C(=C1F)F)C(F)(F)F)F)F)C(F)(F)F	136466	10:2|74:2|71:4
MMFBQHXDINNBMW-UHFFFAOYSA-N	CCCN(CCC)C1=CC=CC=C1	75191	1:2|2:3|35:1|10:1|9:5
NXMXETCTWNXSFG-UHFFFAOYSA-N	CC(COC)N	123458	24:1|1:1|2:1|30:1
IMAKHNTVDGLIRY-UHFFFAOYSA-N	COC(=O)C#C	13536	1:1|77:1|65:1
LLESGDAMQLBSDO-UHFFFAOYSA-N	CCCCCCCCC#CC=C	556190	1:1|2:7|66:1|5:1
KXWDMNPRHKRGKB-DYQRUOQXSA-N	CCCCCCC(=O)O[C@H]1CC[C@@]2([C@H]3CC[C@]4([C@H]([C@@H]3CC=C2C1)CC[C@@H]4[C@H](C)CCCC(C)C)C)C	102014	1:6|2:15|3:7|4:2|8:1|22:1
YNKQMZRTPPVLLL-UHFFFAOYSA-N	CC1(C=CC(=O)O1)C	29909	1:2|4:1|77:1|6:1
HSHDPVRGPKOGME-UHFFFAOYSA-N	CCC1=CC=C(C=C1)CC2=CC=CC=C2	69291	1:1|10:1|12:2|9:9
FMMOOAYVCKXGMF-UHFFFAOYSA-N	CCCCCC=CCC=CCCCCCCCC(=O)OCC	11001	1:2|2:12|22:1|6:2
USXVPPOARMSYGY-UHFFFAOYSA-N	COC(=O)C(CBr)CBr	140895	64:2|1:1|2:2|3:1|77:1
MNANIHSTOUUFNY-UHFFFAOYSA-N	C1=CC(=C(C=C1F)C(F)(F)F)N=C=O	2733382	9:3|10:2|109:1|74:1|71:1
GASJOQPNNSMIFF-UHFFFAOYSA-N	CCCCCCCCCCCC(=O)CCCC	98680	1:2|2:12|19:1
TVSGBEJPUDTIBF-ARJAWSKDSA-N	CC/C=C\CCOCCC#N	15031854	1:1|2:3|41:1|6:1|25:1
GFXQBWUWIQBIKN-UHFFFAOYSA-N	C1=CC(=CC(=C1)F)N(CCO)CCO	136160	2:3|35:1|71:1|9:4|10:1|14:2
GMVJKSNPLYBFSO-UHFFFAOYSA-N	C1=CC(=C(C(=C1)Br)Br)Br	11842	64:3|9:3|10:3
YNWQRSDBDBXZIQ-UHFFFAOYSA-N	C#CC12CCN(CC1)CC2	142939	65:1|2:5|35:1|4:1
KIQQUVJOLVCZKG-UHFFFAOYSA-N	CSC1=CC=C(C=C1)Cl	31243	9:4|10:1|53:1|102:1
JVWIGCCSQRPBSM-UHFFFAOYSA-N	CCC=CCN1CCCC1	53427399	1:1|2:5|35:1|6:1
RCNPUXIKUDBTIO-LWFKIUJUSA-N	CCCCOC(=O)C=C.CC(=O)OC=C.COC(=O)/C=C\C(=O)OC	6455604	1:3|2:3|5:2|6:1|77:3|21:1
VHOACUZAQKMOEQ-UHFFFAOYSA-N	CCCC(C(=O)C)C(=O)OCC	95398	1:2|2:3|3:1|18:1|77:1
VEUUNIUMKJTBJB-UHFFFAOYSA-N	CC1=C(C(=C(C1[Si](C)(C)C)C)C)C	3456028	1:7|3:1|70:2|81:1
QYJQHDWGURXGNL-UHFFFAOYSA-N	CCCCCCCCCCCCCCCCC(=O)O.C(CO)O	16211945	1:1|2:15|42:1|62:1
CUFGCSGPBRYOBH-UHFFFAOYSA-N	C1CN(CCC1CCCC2CCN(CC2)CCC#N)CCC#N	87465	35:2|2:11|3:2|41:2
ORCCSQMJUGMAQU-UHFFFAOYSA-N	C(=O)(C(Br)(Br)Br)N	13257766	64:3|4:1|94:1
OKPRNPZBHHJXBQ-UHFFFAOYSA-N	CCCCC=CCCCC(=O)OC(CCCC)CCCCC(=O)O	174453	1:2|2:12|3:1|6:1|42:1|22:1
NHUXFMNHQIITCP-UHFFFAOYSA-N	CCCCCCCCCCCCCCCCCC(=O)OCCOCCCC	66058	1:2|2:19|22:1|25:1
QDYQPSOFWHXFOR-UHFFFAOYSA-N	CCCCOC(=O)C=C.CC(=C)C(=O)OC.CC(=C)C(=O)OCCNC(C)(C)C.C=CC(=O)OCCO	6453517	32:1|1:7|2:6|4:1|5:2|7:2|77:4|14:1
JEYWNNAZDLFBFF-UHFFFAOYSA-N	COC1=CC2=C(C=C1)C(=C(CC2)C3=CC=CC=C3)C4=CC=C(C=C4)OCCN5CCCC5	4416	2:5|35:1|70:1|9:12|10:5|12:1|24:1|25:1
DOSDTCPDBPRFHQ-UHFFFAOYSA-N	COC(=O)C1=CC(=CC(=C1)O)C(=O)OC	83065	1:2|10:2|17:1|77:2|9:3
MPLWNENKBSBMFN-UHFFFAOYSA-N	CC(=O)OCCCCC=C	537536	2:4|5:1|21:1
RCJRILMVFLGCJY-UHFFFAOYSA-N	C1COCOC1C2=CC=CC=C2	92840	9:5|2:1|27:2|13:1
AEJRTNBCFUOSEM-UHFFFAOYSA-N	CCC(C)(CCC1=CC=CC=C1)O	61516	1:2|2:2|4:1|9:5|12:1|14:1
NWVVVBRKAWDGAB-UHFFFAOYSA-N	COC1=CC=C(C=C1)O	9015	24:1|9:4|10:1|17:1
IXFAHCCRDSSCPX-UHFFFAOYSA-N	CCC1=CN=C(C=C1)CC	3016852	1:2|2:2|39:1
XFQYOFLFNKCHLG-UHFFFAOYSA-N	CC(=O)C1=CC2=C(C=CC(=C2)Br)OC1=O	304813	64:1|8:1|9:3|10:3|77:1|18:1
LYCAIKOWRPUZTN-NMQOAUCRSA-N	OCCO	10986148	62:1
GCVIWLTVOFILLW-UHFFFAOYSA-N	CCCCCCCCC=CCCCCCCCC(=O)O.CCN(CC)CC	165816	1:4|2:16|35:1|42:1|6:1
BBDKZWKEPDTENS-UHFFFAOYSA-N	C=CC1CCC=CC1	7499	2:3|3:1|5:1|6:1
UMRZSTCPUPJPOJ-UHFFFAOYSA-N	C1CC2CCC1C2	9233	2:5|3:2
OLLPXZHNCXACMM-CMDGGOBGSA-N	CCCOC(=O)/C=C/C1=CC=CC=C1	5270647	1:1|2:2|6:1|9:5|10:1|77:1
ACIUFBMENRNYHI-UHFFFAOYSA-N	C1=CC=C2C(=C1)C=CC3=C2C=CC4=C3C=CN=C4	9172	9:8|10:4|39:1
XGBJXPXIFLEYFH-UHFFFAOYSA-N	CCCCCCCCC=CCCCCCCCC(=O)O.CN(C)C1CCCCC1	103236	1:2|2:19|3:1|6:1|42:1|34:1
VEFLKXRACNJHOV-UHFFFAOYSA-N	C(CBr)CBr	8001	64:2|2:3
WDAIQYFBXLZOHA-UHFFFAOYSA-N	COC(=O)CC1=CC=C(C=C1)CC(=O)OC	520774	1:2|10:2|22:2|9:4
MWGRRMQNSQNFID-UHFFFAOYSA-N	CC(C)COCC(C)O	31904	1:3|2:1|3:1|101:1
RSTKTCUSOWRUNR-UHFFFAOYSA-N	CC1=C(C(CC=C1)(C)C)C	228342	1:4|2:1|4:1|70:1|6:1
GTKWHQWJTVWORA-UHFFFAOYSA-N	C1=CC=C(C=C1)CC2=CC=CC=C2CO	74109	9:9|10:1|12:2|14:1
DWOBGCPUQNFAFB-UHFFFAOYSA-N	C1=CC=C(C=C1)CC2=CC=CC=C2N	119805	9:9|10:1|12:1|36:1
YHLBUWVGPXILSW-UHFFFAOYSA-N	CCCC(C)CCC(C)CC	20547034	1:4|2:5|3:2
IMONTRJLAWHYGT-ZCPXKWAGSA-N	CC(=O)O[C@]1(CC[C@@H]2[C@@]1(CC[C@H]3[C@H]2CCC4=CC(=O)CC[C@H]34)C)C#C	5832	1:1|2:7|3:4|4:2|65:1|8:1|19:1|21:1
FXRXQYZZALWWGA-UHFFFAOYSA-N	C1=CC(=CC=C1C2=C(C=CC(=C2Cl)Cl)Cl)Cl	63110	9:6|10:2|53:4
UZYYBZNZSSNYSA-UHFFFAOYSA-N	CC1=C(C=CC(=C1Cl)Cl)Cl	16378	9:2|11:1|53:3
LQMNVYGQJJRMRR-BTJKTKAUSA-N	C1CCN(CC1)C2(CCN(CC2)CCCN3C4=CC=CC=C4CCC5=CC=CC=C53)C(=O)N.C(=C\C(=O)O)\C(=O)O	23724520	2:9|35:3|4:1|6:1|9:8|10:2|12:2|42:2|94:1
RUROFEVDCUGKHD-UHFFFAOYSA-N	C1=CC=C(C=C1)C=CCBr	98116	64:1|9:5|2:1|10:1|6:1
WGIJGSLQJSMKAH-UHFFFAOYSA-N	CC1=CC(=C(C=C1)O)CC2=CC=CC=C2	104342	9:8|10:1|11:1|12:1|17:1
WTARULDDTDQWMU-UHFFFAOYSA-N	CC1(C2CCC(=C)C1C2)C	14896	1:2|2:3|3:2|4:1|7:1
SIXYIEWSUKAOEN-UHFFFAOYSA-N	C1=CC(=CC(=C1)N)C=O	74366	9:4|10:1|20:1|36:1
QKSKPIVNLNLAAV-UHFFFAOYSA-N	C(CCl)SCCCl	10461	2:1|44:2|103:1
BGTZEQVWUZNMIY-UHFFFAOYSA-N	CCCCCCCCCCCCCCCCCCOCCOCCOCCOCCOCCOCCO	75493	1:1|2:22|100:1|25:5
PLMNEJBJFZHNGF-UHFFFAOYSA-N	C(CS)CBr	144740	64:1|2:2|60:1
HYPNAAKNJGPLND-UHFFFAOYSA-N	CCOC(=O)C(C1=C(C=C(C=C1)O)O)O	106858	1:1|2:1|9:3|13:1|14:1|77:1|17:2
CDMDQYCEEKCBGR-UHFFFAOYSA-N	C1CC(CCC1N=C=O)N=C=O	17367	2:4|3:2|109:2
WEFSXBPMNKAUDL-UHFFFAOYSA-N	CC(=O)CI	76396	2:1|18:1|63:1
KXGUVXPIYLHEBH-UHFFFAOYSA-N	CCCCOC(=O)C(F)Cl	2773443	1:1|2:3|77:1|89:1
SBYRHTZJKKWEMP-UHFFFAOYSA-N	C1=C(C(=C(C(=C1F)F)F)N)F	123048	9:1|36:1|71:4
IQVAERDLDAZARL-UHFFFAOYSA-N	CC(C=O)C1=CC=CC=C1	7146	1:1|20:1|13:1|9:5
QILSFLSDHQAZET-UHFFFAOYSA-N	C1=CC=C(C=C1)C(C2=CC=CC=C2)O	7037	9:10|10:1|13:1|14:1
FFZMMBKGTNDVRX-UHFFFAOYSA-N	CC(CC(=O)O)C(F)(F)F	136174	1:1|2:1|3:1|74:1|42:1
NZSFKPMJJCRDRM-UHFFFAOYSA-N	CC1COC(S1)C(C)C	142260	27:1|1:3|3:2|104:1
WEPHXFVXUXMCLE-PHDIDXHHSA-N	COC(=O)[C@@H]1CC[C@H]1C(=O)OC	12468488	1:2|2:2|3:2|77:2
XGLVDUUYFKXKPL-UHFFFAOYSA-N	COCCOCCN(CCOCCOC)CCOCCOC	112414	24:3|25:3|2:8|35:1
NJXXWBJAOFKNIR-UHFFFAOYSA-N	CC#CCC#C	139150	1:1|2:1|66:1|65:1
YECLJVFSJHLBMZ-UHFFFAOYSA-N	CCCCCCCCCCCCCC(=O)OC1C(C2(C(C=C(CC3(C2C=C(C3O)C)O)CO)C4C1(C4(C)C)OC(=O)C)O)C	99950	1:5|2:13|3:6|4:4|8:2|14:4|21:1|22:1
ZOMMEPFDNFYOHO-UHFFFAOYSA-N	C[Si](C)(C)C1=CC=C(C=C1)O	25732	1:3|10:1|17:1|81:1|9:4
KLCNJIQZXOQYTE-UHFFFAOYSA-N	CC(C)(C)CC=C	12984	1:3|2:1|4:1|5:1
URVNKHZFTHAXFF-UHFFFAOYSA-N	CCC1CCCCC1CC2CCCCC2	41236	1:1|2:11|3:3
XEERAPSBBRYSRL-UHFFFAOYSA-N	CCCCCCC1=CC2=C(CCCC2)C=C1	10856907	1:1|2:6|12:3|9:3
HLUZGUMMQYQHKJ-UHFFFAOYSA-N	C1=C(C(=C(C(=C1F)F)F)F)CO	2734080	9:1|12:1|14:1|71:4
PGLYQCHTCUBASV-UHFFFAOYSA-N	CCC(C)C(C)CCCC(C)C	53423859	1:5|2:4|3:3
YQEZLKZALYSWHR-UHFFFAOYSA-N	CNC1(CCCCC1=O)C2=CC=CC=C2Cl	3821	2:3|4:1|9:4|10:1|19:1|53:1|31:1
RUVUQOOKKGVDNN-UHFFFAOYSA-N	CCNCCC#N	248961	32:1|1:1|2:1|41:1
PEDCQBHIVMGVHV-UHFFFAOYSA-N	C(C(CO)O)O	753	2:2|3:1|14:3
VLLHEPHWWIDUSS-UHFFFAOYSA-N	CC(=O)C=COC	94297	24:1|18:1|6:1
SULYEHHGGXARJS-UHFFFAOYSA-N	CC(=O)C1=C(C=C(C=C1)O)O	6990	9:3|10:1|18:1|17:2
RGVUACHOYCYNMB-UHFFFAOYSA-N	CC(=O)C1=CC=C(C=C1)CCCl	144359	9:4|10:1|12:1|18:1|44:1
FQDXJYBXPOMIBX-UHFFFAOYSA-N	CC(C(F)(F)F)(C(F)(F)F)O	73936	1:1|74:2|4:1|14:1
AQCVGMNRJOFKDO-UHFFFAOYSA-N	CC(=O)OC(C)(C)C1=CCC2=CC=CC=C21	142605	1:2|4:1|8:1|9:4|10:1|12:1|21:1
DXYPGMZJNUIZMU-UHFFFAOYSA-N	CC(C)C(C(C)(C)C)(C(C)(C)C)O	230225	1:8|3:1|4:3|14:1
UTSURFBZZZAUIB-UHFFFAOYSA-N	C1C2=C3C(=CC=C4C3=C(C=C2)C5=CC=CC=C5C4)C6=CC=CC=C61	23808	9:12|10:8|12:2
OYTRLQQQIHEJFE-UHFFFAOYSA-N	CCCC(C)CCCC(C)O	19931334	1:3|2:5|3:2|14:1
SYBPBPOAZUOLID-UHFFFAOYSA-N	CC(C)CCCCCCCCCCCCCCC(=O)O.CC(CN)O	171469	1:3|2:14|3:2|42:1|14:1|29:1
ARGFAPRYULRPAN-UHFFFAOYSA-N	C1=CC2=C3C(=C1)C(C(C3=CC=C2)O)O	99087	9:6|10:2|13:2|14:2
KFAOXEXTCSIFGD-UHFFFAOYSA-N	CC(CN)O.C(C(=O)O)C(CC(=O)O)(C(=O)O)O	169199	1:1|2:2|3:1|4:1|42:3|14:2|29:1
YSPBEFPTFBRJBH-UHFFFAOYSA-N	CCN1CCCC(C1)C	102760	1:2|2:4|3:1|35:1
XGADWNHARGAKQG-UHFFFAOYSA-N	CCC(=CC=O)C	94268	8:1|1:2|2:1|20:1
LXQCGRFCISXKCQ-UHFFFAOYSA-N	CCCCCC(C)(CC)CCC	53426687	1:4|2:7|4:1
YSZGJULIUWQDME-UHFFFAOYSA-N	CC(CCl)OC	185467	24:1|1:1|3:1|44:1
RCNOGGGBSSVMAS-UHFFFAOYSA-N	C1=CSC=C1CC(=O)O	23404	2:1|107:1|42:1
HEOYZKPYPRYIAR-UHFFFAOYSA-N	CCC(C)(C)C1CCCCC1	252363	1:3|2:6|3:1|4:1
WDRGNJZPWVRVSN-UHFFFAOYSA-N	CC(C)CCCC(C)C1CCC2C1(CCC3C2CC=C4C3(CCC(C4)Br)C)C	101735	64:1|1:5|2:11|3:7|4:2|8:1
SEQZAYGOCMKLRP-JAFPNSLJSA-N	C#C/C=C/C=C/C1=CC=CC=C1	5463600	9:5|10:1|6:2|65:1
QSWONYVPBOBZDL-UHFFFAOYSA-N	CC(C)C1CCC2C(=C1)CCC3C2(CCCC3(C)C(=O)OCCOCCOC(=O)C4(CCCC5(C4CCC6=CC(CCC65)C(C)C)C)C)C	101588	1:8|2:17|3:8|4:4|8:2|77:2|25:1
MSRXHJALEMAKGB-UHFFFAOYSA-N	CCC(C)C(C)(CO)CO	98076	1:3|2:3|3:1|4:1|14:2
WTKVWOHBTGWNEO-UHFFFAOYSA-N	C1=C(C(=C(C(=C1F)F)F)F)CBr	2734024	64:1|9:1|12:1|71:4
LGRSGWBMPDYYSP-UHFFFAOYSA-N	C1CCC(=O)OCC1.C1C=CC=CC1(CC2(CC=CC=C2)N=C=O)N=C=O.C1=CC(=CC=C1OCCO)OCCO	44147865	2:7|4:2|6:4|9:4|10:2|109:2|22:1|100:2
DBKJZSIBBKOBCN-UPJWGTAASA-N	C[C@@H]1C[C@H]([C@@H](C=C1C)C=C(C)C)C=O	170656	8:2|1:4|2:1|3:3|20:1
FWNJFIHTBFQKJD-UHFFFAOYSA-N	CCOC(CI)OCC	12504791	1:2|2:1|3:1|63:1|25:2
OXZRZCYNYRTPFT-UHFFFAOYSA-N	C1CCN(CC1)C2=C(C(=C(C(=C2F)F)F)F)F	139938	2:4|35:1|10:1|71:5
ICBJCVRQDSQPGI-UHFFFAOYSA-N	CCCCCCOC	78484	24:1|1:1|2:5
OGDYROFIIXDTQK-UHFFFAOYSA-N	CCCCC#CCO	535111	1:1|2:4|66:1|14:1
JWQFKVGACKJIAV-UHFFFAOYSA-N	C1=CC(=C(C=C1CC2=CC(=C(C=C2)O)C(=O)O)C(=O)O)O	67145	9:6|10:3|12:1|42:2|17:2
WOMUECWVNKNZEP-UHFFFAOYSA-N	CC(=C)CCI	10262076	1:1|2:2|63:1|7:1
UNMJLQGKEDTEKJ-UHFFFAOYSA-N	CCC1(COC1)CO	76444	1:1|2:3|27:1|4:1|14:1
VUZHXHGZVRACMM-UHFFFAOYSA-N	CC(C)CC(C)CC(C)(C)O	53442127	1:5|2:2|3:2|4:1|14:1
ITQIRXSIZVCCPM-SNAWJCMRSA-N	C/C(=C\Cl)/C=C	5463145	8:1|1:1|5:1|69:1
OIUCPPFBFOLPIO-UHFFFAOYSA-N	CCCCCCCCCCCCCCCCCCCCCCCCCCCCCCCCCCOC(=O)C(=C)C	106046	1:2|2:33|77:1|7:1
UUGLJVMIFJNVFH-UHFFFAOYSA-N	CCCCCCOC(=O)C1=CC=CC=C1	23235	1:1|2:5|10:1|77:1|9:5
IUXIOXCOPJFKMQ-UHFFFAOYSA-N	CC(C)CC(C)Br	121776	64:1|1:3|2:1|3:2
PQUNWXLWYFNOSQ-UHFFFAOYSA-N	CCCCOC(=O)C(=C)C.C=C(CC(=O)O)C(=O)O	6455122	1:2|2:4|42:2|77:1|7:2
XWMVIJUAZAEWIE-UHFFFAOYSA-N	C1=CC(=C(C=C1C(F)(F)F)N)C(F)(F)F	719818	9:3|10:2|36:1|74:2
QFJOWMMNNIEXPT-UHFFFAOYSA-N	CCC(C)SC(C)C	525375	104:1|1:4|2:1|3:1
KTAVXDDWEGVLRN-UHFFFAOYSA-N	CC(C(=O)O)OC1=CC=CC2=CC=CC=C21	85662	1:1|10:3|42:1|26:1|9:7
QMAYBMKBYCGXDH-KKUMJFAQSA-N	CC1=C[C@@H]2[C@@H](CC1)C(=CC[C@H]2C(C)C)C	12306048	8:2|1:4|2:3|3:4
GXMWLJKTGBZMBH-UHFFFAOYSA-N	C1=CC(=C(C=C1Cl)Cl)CC(=O)O	88209	9:3|42:1|12:1|53:2
UJUXUEKQHBXUEM-UHFFFAOYSA-N	CCCCC=CCCCC(=O)O	53400879	1:1|2:6|42:1|6:1
HZWMDAFUECSDJU-UHFFFAOYSA-N	CCCCCCCCCCCC=CCCCCC1NC=CN1CCN	119608	1:1|2:14|35:1|6:2|33:1|29:1
XFAFBKQDEPXWCS-UHFFFAOYSA-N	C1=CC=C(C(=C1)C(Cl)Cl)F	67575	48:1|9:4|10:1|71:1
XQAVWNJMMDWIKG-UHFFFAOYSA-N	CC1=C(C=CC(=C1)Cl)OCC(=O)O.C(CO)NCCO	62741	32:1|2:3|9:3|10:1|11:1|14:2|53:1|25:1|42:1
QALGVLROELGEEM-UHFFFAOYSA-N	CCCC(C)(C)CC(C)C	77653	1:5|2:3|3:1|4:1
HGZXTLPEOLZDLG-UHFFFAOYSA-N	CCCCCCCCCCCC(=O)OCC(C)O.C1=CC=C(C(=C1)C(=O)O)C(=O)O	6455930	1:2|2:10|3:1|9:4|10:2|14:1|22:1|42:2
OCAMSQKTTMYNNM-UHFFFAOYSA-N	CCCCCCCCCC(=O)O.CCCCCCCC(=O)O.CCCCCCC(=O)O.C(C(CO)(CO)COCC(CO)(CO)COCC(CO)(CO)CO)O	176235	1:3|2:29|4:3|42:3|14:8|25:2
SDOJHDGZFOGOFD-UHFFFAOYSA-N	CC1=C(C2=C(C=CC3=CC=CC=C32)C4=CC=CC=C14)C	19429	9:10|10:6|11:2
QWWBZHDIGCDTLY-UHFFFAOYSA-N	CCCOC(=O)C(Cl)(Cl)Cl	139430	1:1|2:2|51:1|77:1
OQPSAQBHEQYYMJ-UHFFFAOYSA-N	C1CCCN(CC1)CCCC#N	76663	41:1|2:7|35:1
LJISSWQMTWDSGS-UHFFFAOYSA-N	C1=CC(=CC=C1CN(CC2=CC=C(C=C2)Cl)O)Cl	521014	35:1|9:8|10:1|12:1|14:1|53:2
JASAKDWEYSDIHI-UHFFFAOYSA-N	CC=CC(C)C(C)C=CC	519579	1:4|3:2|6:2
MZXHNRNVPHKCOJ-UHFFFAOYSA-N	CCCCCCCCCCCCCCCCCCCCCCCCCCCCC(C)C1=CC=C(C=C1)O	73555349	1:2|2:27|17:1|13:1|9:4
XXPANQJNYNUNES-UHFFFAOYSA-N	CN1CC(C2=C(C1)C(=CC=C2)N)C3=CC=CC=C3	4528	2:1|36:1|9:8|10:1|12:1|34:1|13:1
VJFBUCVRMBYHAH-UHFFFAOYSA-N	CC1CCCC2=C(C=C(C=C12)C)C	529436	1:1|2:2|9:2|11:2|12:1|13:1
DROMNWUQASBTFM-UHFFFAOYSA-N	CCCCCCCCCOC(=O)C1=CC=CC=C1C(=O)OCCCCCCCCC	6787	1:2|2:16|10:2|77:2|9:4
MEPKNRHJYLWJON-UHFFFAOYSA-N	CC1(CC1C2=CC=CC=C2)C3=CC=CC=C3	139697	1:1|2:1|4:1|9:10|10:1|13:1
SZUATWNVYXOZEL-UHFFFAOYSA-N	CCCCCCCCCCC=C.CCCCCCCCC=C.CCCCCCC=C	20387869	1:3|2:21|5:3
HVSACIINGLQLCS-UHFFFAOYSA-N	COCCOC=O	12356	24:1|2:2|23:1
MULBAFLKPUVJKC-UHFFFAOYSA-N	C1CSCCSCCSCCS1	141206	2:4|103:4
PMNATJJZOUNELG-UHFFFAOYSA-N	C1CC2=CC3=CC4=CC=CC=C4C=C3C5=C2C1=CC=C5	22014	9:10|10:6|12:2
MXVSJNLRVLKAOG-ONEGZZNKSA-N	CC(C)/C=C/Cl	5365942	1:2|3:1|69:1|6:1
CXZOCEZMGWOOFD-UHFFFAOYSA-N	C1=CC=C2C(=C1)C=CC3=C2C=CC=C3N	77838	9:9|10:4|36:1
IKYLWHDWLWHILP-UHFFFAOYSA-N	CCOC(=O)CC(C)(C)C(CC(Cl)(Cl)Cl)Cl	108412	1:3|2:2|4:1|45:1|51:1|22:1
ZQZCOBSUOFHDEE-UHFFFAOYSA-N	CCCO[Si](OCCC)(OCCC)OCCC	69627	1:4|2:4|81:1|25:4
IMKPRWHADPCMGR-AWGQUFFGSA-N	CCCCCCCCCC(=O)OC[C@@H](COC[C@@H](COC[C@@H](COC[C@@H](COC[C@@H](COC[C@@H](COC[C@@H](COC[C@@H](COC[C@@H](COC[C@@H](CO)O)O)O)O)O)O)OC(=O)CCCCCCC)O)O)O	3085821	1:2|2:23|3:1|101:9|14:1|22:2
VBIOKGVOQMIBHO-UHFFFAOYSA-N	C1=CC=C(C=C1)COC(=O)C2=CC=C(C=C2)Cl	347939	9:9|10:1|12:1|53:1|77:1
KUBLMWHFTKNBHL-UHFFFAOYSA-N	CCOC(=O)C(=CC1=CC=C(C=C1)OC)C(=O)OCC	81238	1:2|2:2|8:1|9:4|10:2|77:2|24:1
PKDPUENCROCRCH-UHFFFAOYSA-N	CC(=O)N1CCNCC1	83795	32:1|1:1|2:1|99:1
QIRAYNIFEOXSPW-YLJYHZDGSA-N	CC[C@H](C(C[C@@H](C)N(C)C)(C1=CC=CC=C1)C2=CC=CC=C2)O	62709	1:3|2:2|3:2|4:1|9:10|10:2|34:1|14:1
JALQPMTWIUUJJP-UHFFFAOYSA-N	CCC=CSC(C)C	518531	104:1|1:3|2:1|6:1
RCJRILMVFLGCJY-JTQLQIEISA-N	C1COCO[C@@H]1C2=CC=CC=C2	6950140	9:5|2:1|27:2|13:1
GHBKCPRDHLITSE-SNAWJCMRSA-N	C/C=C/CC(C)C	5357252	1:3|2:1|3:1|6:1
KYCZJIBOPKRSOV-UHFFFAOYSA-N	CCC(CC)CC(C)C	18312	1:4|2:3|3:2
MXLMTQWGSQIYOW-RXMQYKEDSA-N	C[C@H](C(C)C)O	638099	1:3|3:2|14:1
NVWVWEWVLBKPSM-UHFFFAOYSA-N	C1=CC(=C(C=C1F)F)O	123051	9:3|71:2|17:1
DLRVVLDZNNYCBX-LIZSDCNHSA-N	C([C@@H]1[C@H]([C@@H]([C@H]([C@@H](O1)OC[C@@H]2[C@H]([C@@H]([C@H]([C@@H](O2)O)O)O)O)O)O)O)O	441422	25:1|2:1|3:8|26:2|14:8
LVYNMXGZSWLMOD-UHFFFAOYSA-N	COC(=O)C(CCC(C(C(C(C(C(F)(F)F)(F)F)(F)F)(F)F)(F)F)(F)F)C(=O)OC	15533907	1:2|2:2|3:1|74:1|75:5|77:2
GYDJEQRTZSCIOI-UHFFFAOYSA-N	C1CC(CCC1CN)C(=O)O	5526	42:1|2:4|3:2|29:1
MRABAEUHTLLEML-UHFFFAOYSA-N	CCCCOC(=O)C(C)O	8738	1:2|2:3|3:1|77:1|14:1
KORSJDCBLAPZEQ-UHFFFAOYSA-N	C1CC(CCC1CC2CCC(CC2)N=C=O)N=C=O	21202	2:9|3:4|109:2
XCAHGFCKEWDQJK-UHFFFAOYSA-N	CCCC(C=C)OC(=O)C	118262	1:1|2:2|3:1|5:1|21:1
NXOVDGSWSADBOP-UHFFFAOYSA-N	CCCCCCOC1=CC=C(C=C1)C(=O)N	517772	1:1|2:4|9:4|10:2|25:1|94:1
MKRSLSRLZZVPKE-UHFFFAOYSA-N	C1=CC2=C3C(=C1)C4C=CC4C3=CC=C2	141588	9:6|10:2|13:2|6:1
BESIOWGPXPAVOS-UPHRSURJSA-N	C1CCC/C=C\CCC1	5463153	2:7|6:1
QMBCKGRWKCXXJI-UHFFFAOYSA-N	COCCOC(C1=CC=CC=C1)OCCOC	3085461	24:2|9:5|2:2|13:1|25:2
SUBUEDOPXXGMKP-UHFFFAOYSA-N	CCCCCC1CC1	75640	1:1|2:6|3:1
JFLMBMOAMWVCRC-UHFFFAOYSA-N	CC(C)C1COC1=O	139133	1:2|2:1|3:2|77:1
AMSFEMSYKQQCHL-UHFFFAOYSA-N	CCCCC#CC	14245	1:2|2:3|66:1
DIKBFYAXUHHXCS-UHFFFAOYSA-N	C(Br)(Br)Br	5558	64:3|3:1
TZZGHGKTHXIOMN-UHFFFAOYSA-N	CO[Si](CCCNCCC[Si](OC)(OC)OC)(OC)OC	157882	24:6|32:1|2:5|81:2
FFZJWGDSUFBPRE-ADDNLYQESA-N	C[C@@H](CCCCCCCOC(=O)CCCCC(=O)O[C@@H]([C@@H]([C@@H]([C@@H](C)O)O)O)O)CO	3086571	1:2|2:10|3:5|22:2|14:5
KHPXUQMNIQBQEV-UHFFFAOYSA-N	C(C(=O)C(=O)O)C(=O)O	970	42:2|19:1
MVRPPTGLVPEMPI-UHFFFAOYSA-N	C1CCC(CC1)C2=CC=CC=C2O	8396	9:4|2:5|13:1|17:1
JJTUDXZGHPGLLC-UHFFFAOYSA-N	CC1C(=O)OC(C(=O)O1)C	7272	1:2|3:2|77:2
QRPLZGZHJABGRS-UHFFFAOYSA-N	CCCCCCCC1CCCC(=O)O1	12844	1:1|2:8|3:1|22:1
WCLDITPGPXSPGV-UHFFFAOYSA-N	COC1=C(C(=C(C=C1Cl)Cl)Cl)C(=O)O	16824	24:1|9:1|10:2|42:1|53:3
KNLOTZNPRIFUAR-UHFFFAOYSA-N	CCCCCCCCC(C(=O)O)Br	98310	64:1|1:1|2:7|3:1|42:1
DPKTVUKEPNBABS-UHFFFAOYSA-N	CC(C)(C)C1=CC(=CC=C1)N	79334	1:3|10:1|4:1|36:1|9:4
DNTLHLDYMDJBDF-UHFFFAOYSA-N	CC1CC(C2CCCCC2N1C)(C=C)O	140688	1:1|2:5|3:3|4:1|5:1|34:1|14:1
FWCUUJURLLIFKL-UHFFFAOYSA-N	CC(C)NC(C)C.C=CC(=O)O	44150155	1:4|42:1|3:1|5:1|33:1
HBYKLXANDGKJGK-GRVYQHKQSA-N	CCCCC/C=C\C/C=C\CCCCCCCC(=O)O.CCCCC/C=C\C/C=C\CCCCCCCC(=O)O.C(N)CO	6442141	1:2|2:25|6:4|42:2|14:1|29:1
ZQYLDVNTWDEAJI-UHFFFAOYSA-N	COC1=CC=C(C=C1)CC(=O)OC	90266	24:1|1:1|10:2|22:1|9:4
IJZIXCZIZHENJV-ONCBQHFTSA-N	C[C@H]1CC[C@H]2[C@@]([C@]3([C@H](C[C@]4([C@@H]5CC[C@@H]6[C@@H]([C@H](CC[C@@]6([C@H]5C[C@]4([C@@H]3CN2C1)O)C)OC(=O)C)O)O)O)O)(C)O	92744	1:3|2:9|3:9|4:5|14:6|35:1|21:1
FWKQNCXZGNBPFD-UHFFFAOYSA-N	CC1=C2C=CC(=C2C=C(C=C1)C(C)C)C	3515	1:2|10:2|11:2|13:1|9:5
YSZLFGZFQTTZIQ-UHFFFAOYSA-N	C1CCC2=C(C1)C=CC3=C2CCCC3	79221	9:2|2:4|12:4
GKEUODMJRFDLJY-UHFFFAOYSA-N	CC1=CC=CC2=C1CC3=CC=CC=C32	15604	9:7|10:3|11:1|12:1
IZHBYIAZXCYIMS-UHFFFAOYSA-N	CC(=C(C)C(=O)C)C	12700	1:3|18:1|70:1
AXNVFWFDUHHFDK-UHFFFAOYSA-N	CC1=C2C=CC3=CC4=CC=CC=C4C5=CC(=C(C2=C35)C=C1)C	28039	9:10|10:8|11:2
MEBJHQDVCFHKMD-UHFFFAOYSA-N	CCCCCCCCCCCOC(=O)CCCl	527530	1:1|2:10|44:1|22:1
ZRPKYWOSTUYAPU-UHFFFAOYSA-N	CC(=O)C(C1=CC=CC=C1)C(=O)CC2=CC=CC=C2	519673	19:1|9:10|10:1|18:1|13:1
DFKBFBPHOGVNGQ-UHFFFAOYSA-N	CCCCCCCCCCCCCOC(=O)C=CC(=O)OCCCCCCCCCCCCC	81304	1:2|2:24|77:2|6:1
ALKYHXVLJMQRLQ-UHFFFAOYSA-N	C1=CC=C2C=C(C(=CC2=C1)C(=O)O)O	7104	9:6|10:3|42:1|17:1
QARKIRQNOLQDFJ-UHFFFAOYSA-N	CCCCCCCC(C(=O)OCC)Br	110997	64:1|1:2|2:7|3:1|77:1
UKKHSQMAEBDCCW-UHFFFAOYSA-N	CC(CO)O.C(CCCCC(=O)O)CCCC(=O)O.C(CCC(=O)O)CC(=O)O	44149314	1:1|2:13|3:1|42:4|14:2
NTNWKDHZTDQSST-UHFFFAOYSA-N	C1=CC=C2C(=C1)C=CC(=C2N)N	13648	9:6|10:2|36:2
HUYUPSFRMUTTPP-UHFFFAOYSA-N	CN(C)CCC#N.CN(C)CCOCCN(C)C	62209	1:3|2:4|41:1|34:3|25:1
UITFCFWKYAOJEJ-UHFFFAOYSA-N	CC1=CC(=C(C=C1)C(=O)OC)O	78400	1:1|9:3|10:1|11:1|77:1|17:1
QNIWMSRDAQBYHO-UHFFFAOYSA-N	CCCCCCC(=O)CC(C)C	138790	19:1|1:3|2:5|3:1
MQFSZQIPCBEAGQ-UHFFFAOYSA-N	CCOC(C)(C)C1CCCCC1	175128	1:3|2:5|3:1|4:1|25:1
FUIRUFXAVIHAQB-UHFFFAOYSA-N	CC(C)(C)CN(C)C	418029	1:4|2:1|4:1|34:1
SKQYTJLYRIFFCO-UHFFFAOYSA-N	CCCCCCCCCC1CCCC(=O)O1	520296	1:1|2:10|3:1|22:1
PCMPDUPKYRRIIP-UHFFFAOYSA-N	C1=C(C=C(C=C1Cl)Cl)C(F)(F)F	35361	9:3|10:1|74:1|53:2
DMRXISNUOWIOKV-UHFFFAOYSA-N	CCC(CBr)O	520149	64:1|1:1|2:2|3:1|14:1
MFHKEJIIHDNPQE-UHFFFAOYSA-N	CCCCCCCCCNCCCCCCCCC	94761	32:1|1:2|2:15
NSBJDSZHLUZFHI-UHFFFAOYSA-N	CCN(CC)CCOC(=O)C(CC=C)(CC=C)C1=CC=CC=C1	197002	1:2|2:5|35:1|4:1|5:2|9:5|10:1|77:1
ATKYNAZQGVYHIB-MLGYPOCJSA-N	C1CC2CC(CC1N2)OC(=O)[C@H](CO)C3=CC=CC=C3	64696	33:1|2:5|3:2|9:5|13:1|14:1|77:1
UNFLPVPOSGWAPY-UHFFFAOYSA-N	CC(CC1CCCCC1)C(C)O	112654	1:2|2:6|3:3|14:1
IMNDHOCGZLYMRO-UHFFFAOYSA-N	CN(C)C(=O)C1=CC=CC=C1	11916	9:5|10:1|97:1
PHLZUDXEBCQHKM-UHFFFAOYSA-N	C1=CC(=C(C=C1CN)F)F	123572	9:3|10:1|29:1|71:2
PETRWTHZSKVLRE-UHFFFAOYSA-N	CC1=CC(=C(C=C1)O)OC	7144	24:1|9:3|10:1|11:1|17:1
XSGQFHNPNWBVPT-ZJSJBZJDSA-N	CCCCC[C@@](C)(C=C[C@H]1[C@@H](CC(=O)[C@@H]1CC=CCCCC(=O)O)O)O	169710	1:2|2:8|3:3|4:1|6:2|42:1|14:2|19:1
PMIJDCMZUFOEOE-UHFFFAOYSA-N	CC1=C(C1C(=O)OC)C2=CC=CC=C2	143182	1:2|3:1|70:1|9:5|10:1|77:1
MDLKHAVFIDFTBO-UHFFFAOYSA-N	CCC(=O)OC1=CC=CC=C1C(=O)O	95938	1:1|10:2|42:1|22:1|9:4
XFAOZKNGVLIXLC-UHFFFAOYSA-N	CC(C)C[Si](C(C)C)(OC)OC	86305	24:2|1:4|2:1|3:2|81:1
JIXDOBAQOWOUPA-UHFFFAOYSA-N	COC1=CC=CC=C1F	67576	24:1|9:4|10:1|71:1
HRBWEKNHUNICAM-UHFFFAOYSA-N	CC(=O)C1CC2=CC=CC=C12	14097	9:4|18:1|12:1|13:1
VPGIYLLXBOUILV-UHFFFAOYSA-N	C1=CC=C(C=C1)CC2=CC=CS2	139391	9:5|107:1|12:1
WIZKHVAHCCDUKT-UHFFFAOYSA-N	C1=CC=C2C(=C1)C=CC3=C2C4=CC=CC=C4C(=C3)C=O	20536	9:11|10:7|20:1
MNQGEQSXFDKAPY-UHFFFAOYSA-N	C1C2=CC=CC=C2C3=C1C=C(C=C3)C=O	34804	9:7|10:4|12:1|20:1
YYETYHLXPGYQPZ-SNVBAGLBSA-N	C[C@H](C1=CC=CC2=CC=CC=C21)NC	16213037	1:1|10:2|31:1|13:1|9:7
XHJPOZDMDBETDO-UHFFFAOYSA-N	C1=CC=C2C(=C1)C3=C4C5=C2C6=CC=CC=C6C7=C5C8=C(C9=CC=CC=C97)C1=CC=CC=C1C1=C8C4=C(C2=CC=CC=C23)C2=CC=CC=C21	66107	9:24|10:24
MAMCJGWPGQJKLS-UHFFFAOYSA-N	CC=CCCCC=CC	142113	1:2|2:3|6:2
QXISTPDUYKNPLU-UHFFFAOYSA-N	CC1=CC(=C(C=C1)C)Br	11121	64:1|9:3|10:1|11:2
BOUIEBMBWBCUPB-UHFFFAOYSA-N	CCCCCCCCCCCCCC(=O)OCCCCCCCCCC	170588	1:2|2:20|22:1
SWIMPUZQSVMCCL-UHFFFAOYSA-N	CN(C)C1=CC=C(C=C1)C(=O)N(C)C	140851	1:1|10:2|97:1|34:1|9:4
NLVJTITUNTXJIR-UHFFFAOYSA-N	CCCCCCCCCCCCCCC(C)C1=C(C=C(C(=C1)O)C(C)CCCCCCCCCCCC)O	112670	1:4|2:24|17:2|13:2|9:2
FKWZFRHUYPBHBJ-UHFFFAOYSA-N	CC(C)(CCCl)CCCl	12810775	1:2|2:2|4:1|44:2
ZNBTUAAPXSCFBS-UHFFFAOYSA-N	COCCOC1=C(C=C(C=C1)N)N	117007	2:1|36:2|9:3|10:1|24:1|25:1
FBLLWAUEWCBESD-UHFFFAOYSA-N	CCCCCCCCCCCOC	542197	24:1|1:1|2:10
OHMHBGPWCHTMQE-UHFFFAOYSA-N	C(C(F)(F)F)(Cl)Cl	9385	48:1|74:1
YWAPLKKUGFDKQY-UHFFFAOYSA-N	C1=C(C=C(C(=C1Cl)Cl)F)Cl	137828	9:2|53:3|71:1
FDIPWBUDOCPIMH-UHFFFAOYSA-N	CCCCCCCCCCC1=CC=CC=C1O	3032831	1:1|2:8|12:1|17:1|9:4
LFWWWRPUVDIHKC-UHFFFAOYSA-N	CC(=C)C(=O)OCC#CCOC(=O)C(=C)C	106047	1:2|2:2|66:1|77:2|7:2
YCBYJTZVAGWAGC-UHFFFAOYSA-N	C1=CC=C2C(=C1)C=C3C=CC4=CC5=CC=CC=C5C6=C4C3=C2C7=CC=CC=C76	9116	9:16|10:12
LIGBGEJPUQBLTG-UHFFFAOYSA-N	C1=C(C=C(C=C1F)Br)C(F)(F)F	2736323	64:1|9:3|10:2|74:1|71:1
PYUNTMRZRNSDKA-UHFFFAOYSA-N	CC1=CC=CC2=C1C=CC3=C(C4=CC=CC=C4C(=C23)C)C	37081	9:9|10:6|11:3
HGINCPLSRVDWNT-UHFFFAOYSA-N	C=CC=O	7847	20:1|5:1
KBCCFFGCRDUANG-UHFFFAOYSA-N	C(COC(=O)CI)OC(=O)CI	21594	2:2|22:2|63:2
NFRFQWLJPHVZRK-UHFFFAOYSA-N	CC1CC(OCO1)(C)C	136898	1:3|2:1|27:1|4:1|26:1
OROGSEYTTFOCAN-KEMUOJQUSA-N	CN1CC[C@]23[C@@H]4[C@H]1CC5=C2C(=C(C=C5)OC)O[C@H]3[C@@H](C=C4)O	5324288	2:2|3:3|4:1|6:1|9:2|10:3|12:1|34:1|14:1|24:1|26:1
MWDBDMGQXOYWJG-UHFFFAOYSA-N	CCCCCCOC1=CC=C(C=C1)C=CC2=CC=C(C=C2)OC	141954	1:1|2:4|6:1|9:8|10:4|24:1|25:1
DPLOXPRJCFWURN-UHFFFAOYSA-N	CCOC(CN(C)CC(OCC)OCC)OCC	81381	1:4|2:2|3:2|34:1|25:4
MDIAKIHKBBNYHF-UHFFFAOYSA-N	CCOC(=O)CSC	78199	1:1|2:1|102:1|22:1
BSYVFGQQLJNJJG-UHFFFAOYSA-N	C1=CC=C(C(=C1)N)SCCSC2=CC=CC=C2N	92343	9:8|10:2|36:2|103:2
HFEASCCDHUVYKU-UHFFFAOYSA-N	COC1=C(C(=CC=C1)Cl)Cl	16126	24:1|9:3|10:1|53:2
LZTCJUAHYXNKRE-UHFFFAOYSA-N	CC(C)C(=O)OCC(C)C1=CC=CC=C1	576240	1:3|2:1|3:1|9:5|13:1|77:1
KUYLRUBFWCGZHL-UHFFFAOYSA-N	C1=CC=C2C(=C1)C3=CC=CC4=C3C5=C(C=C4)C6=C7C(=C25)C=CC8=C7C(=CC=C8)C9=CC=CC=C96	123033	9:18|10:16
MTBIBEIZKLZPIM-UHFFFAOYSA-N	CCC(C)(C#CC1=CC=CC=C1)O	102729	1:2|2:1|4:1|9:5|10:1|66:1|14:1
TVBHYYFJOKDTPF-UHFFFAOYSA-N	CO[Si](CCCOC(C(F)(F)F)(C(F)(F)F)F)(OC)OC	4712695	2:2|74:2|76:1|81:1|24:3|25:1
IDWRJRPUIXRFRX-UHFFFAOYSA-N	CC1CC(CNC1)C	118259	32:1|1:2|2:2|3:2
RBTROQHBNLSUTL-UHFFFAOYSA-N	C1(C(C(C1(F)F)(F)F)(C(F)(F)F)F)(C(F)(F)F)F	92944	74:2|75:2|76:2
YKUUUTAPMKKPTK-UHFFFAOYSA-N	CC1=CC(=C(C(=C1)C(C)(C)C)O)CCC2=C(C(=CC(=C2)C)C(C)(C)C)O	522278	1:6|4:2|9:4|10:2|11:2|12:2|17:2
WZHKDGJSXCTSCK-FNORWQNLSA-N	CCC/C=C/CC	5357259	1:2|2:3|6:1
JOOXCMJARBKPKM-UHFFFAOYSA-N	CC(=O)CCC(=O)O	11579	2:2|42:1|18:1
FPQJEXTVQZHURJ-UHFFFAOYSA-N	C(CO)NC(=O)C(=O)NCCO	74638	96:2|2:2|14:2
IKFQEQVEOQNTRJ-UHFFFAOYSA-N	CCN(CC)CCOC(C)(C1=CC=CC=C1)C2=CC=C(C=C2)Cl	71812	1:3|2:2|35:1|4:1|9:9|10:2|53:1|25:1
VRFMFHBPJUSGFK-UHFFFAOYSA-N	CCCCC(C)(CC(C)C)O	568123	1:4|2:4|3:1|4:1|14:1
ZPVMMYYWEOIYFV-UHFFFAOYSA-N	CC1=C2C=CC3=C(C2=C(C=C1)C)C(=CC=C3)C	349028	9:7|10:4|11:3
RCAGLIUGQCZIDE-UHFFFAOYSA-N	CC1CSCS1	39655	1:1|3:1|103:2
SBVKABQEJSQEOZ-UHFFFAOYSA-N	CCC(C(=O)OC)N1CC1	107096	1:2|2:2|3:1|77:1|35:1
IHKNVZISLLDMOR-UHFFFAOYSA-N	CC(=O)OC1=C(C=C(C=C1)C=CC(=O)O)OC	75775	6:1|9:3|10:3|21:1|24:1|42:1
DAISTSZCIPZGKU-UHFFFAOYSA-N	CC(=C)C(=O)O.CC(=C)C(=O)OC.C1CN1CCO	6455607	1:3|2:3|35:1|7:2|42:1|77:1|14:1
UUOANSACYXAAOU-UHFFFAOYSA-N	CC=CC1=CC(=CC=C1)C	523710	1:1|10:1|11:1|6:1|9:4
XANNRUSHAVBUKW-UHFFFAOYSA-N	CC(C)(C)[Si](C)(C)OC(=O)CCCCCCCCC(=O)O[Si](C)(C)C(C)(C)C	554502	1:10|2:6|4:2|22:2|81:2
GZJCDQYVIXPMAW-UHFFFAOYSA-N	C=CC1=C(C(=CC=C1)Cl)Cl	16469	9:3|10:1|5:1|53:2
JMOLZNNXZPAGBH-UHFFFAOYSA-N	CCCCCCCCC(CCCCCC)C(=O)O	32912	1:2|2:12|3:1|42:1
ZQEXBVHABAJPHJ-UHFFFAOYSA-N	CC1=CC(=C(C=C1)N)F	67984	9:3|11:1|36:1|71:1
WMUFHDYXFASDAE-UHFFFAOYSA-N	CCCCCCCCCCCCCCCCCCC(C(=O)O)C(=O)O	78228	1:1|2:17|3:1|42:2
NGAHYNFGNNHRHK-UHFFFAOYSA-N	CC[Si]1([Si]([Si]([Si]([Si]1(CC)CC)(CC)CC)(CC)CC)(CC)CC)CC	12561631	1:10|2:10|81:5
PWMWNFMRSKOCEY-QMMMGPOBSA-N	C1=CC=C(C=C1)[C@H](CO)O	2724621	9:5|2:1|13:1|14:2
FRXSZNDVFUDTIR-UHFFFAOYSA-N	COC1=CC2=C(C=C1)NCCC2	67113	32:1|2:1|9:3|10:2|12:1|24:1
JIYIHILAGIZIMD-UHFFFAOYSA-N	C1CCCCCC(=O)CCC=CCCCC1	84545	2:11|19:1|6:1
VIWOJGACEJJOIU-UHFFFAOYSA-N	COC1=C(C=C2C(NCCC2=C1)CCO)OC	2733726	32:1|2:2|9:2|10:2|12:1|13:1|14:1|24:2
AEMZBPHGIZQYMI-UHFFFAOYSA-N	CCCCCCCCCCCCCCCCCCCCCCCCCCCC(=O)O.CC(CN)O	172039	1:2|2:26|3:1|42:1|14:1|29:1
GGRHYQCXXYLUTL-UHFFFAOYSA-N	CC(C)(C)C(=O)OCCl	87885	1:3|4:1|77:1|44:1
QWGSRNUTDBCMQH-UHFFFAOYSA-N	C1(=C(C(=C(C(=C1Cl)I)I)Cl)Cl)Cl	142486	10:2|53:4|63:2
RHZFLXLMXCNOHX-UHFFFAOYSA-N	CC(=O)OC1=C(C(=C(C=C1Cl)Cl)Cl)Cl	95159	9:1|10:1|21:1|53:4
NIDINIHOPRFWFJ-YUMQZZPRSA-N	C[C@H]1CCCC[C@H]1CO	13094854	1:1|2:5|3:2|14:1
FQTWYBHJKXPHSO-UHFFFAOYSA-N	CCC(C)(C)OC(=O)CC(C)C	15800896	1:5|2:1|3:1|4:1|22:1
PQBOTZNYFQWRHU-UHFFFAOYSA-N	CCC(CCl)Cl	12017	1:1|2:1|44:1|45:1
WIZSMOISUQQDDU-UHFFFAOYSA-N	CC(C)(C)N(C)C1=CC=CC=C1	522397	1:3|10:1|4:1|34:1|9:5
JACRWUWPXAESPB-UHFFFAOYSA-N	C1=CC=C(C=C1)C(CO)C(=O)O	10726	9:5|2:1|42:1|13:1|14:1
SDJHPPZKZZWAKF-UHFFFAOYSA-N	CC(=C)C(=C)C	10566	1:2|7:2
QFCLQSLLAYLBCU-UHFFFAOYSA-N	C=CC[Si](CC=C)(CC=C)C1=CC=CC=C1	2733229	9:5|2:3|10:1|5:3|81:1
DVZKEXVVDIXSMK-UHFFFAOYSA-N	CC(=O)OCC=C1C2CCC(C2)C1(C)C	94045	1:2|2:4|3:2|4:1|8:1|21:1
SIJBDWPVNAYVGY-UHFFFAOYSA-N	CC1(OCCO1)C	76209	1:2|27:2|4:1
GSQLMBQLTPEPHD-UHFFFAOYSA-N	CCOC(=O)C1=CC(=CC=C1)OC	66299	1:1|2:1|9:4|10:2|77:1|24:1
GMUIHGWBQIUCST-RQOWECAXSA-N	C/C=C(/C=O)\Cl	5355510	8:1|1:1|20:1|69:1
LPEYLSKLVYWOEQ-VMPITWQZSA-N	C/C=C(\C)/C1CCC(O1)(C)C	5363526	8:1|1:4|2:2|4:1|26:1
GWZMWHWAWHPNHN-UHFFFAOYSA-N	CC(COC(=O)C=C)O	61249	1:1|2:1|3:1|5:1|77:1|14:1
XHDKYWMKOLURNK-UHFFFAOYSA-N	CCCCCCN(CC)CC	524224	1:3|2:6|35:1
SNGBVBNOXIPZGP-UHFFFAOYSA-N	CC(C)N(CC1=CC=C(C=C1)Br)C(C)C	598770	64:1|1:4|3:2|9:4|10:2|35:1
DFPGBRPWDZFIPP-UHFFFAOYSA-N	CCCCNCCN	519668	32:1|1:1|2:3|29:1
JLNGEXDJAQASHD-UHFFFAOYSA-N	CCN(CC)C(=O)C1=CC=CC=C1	15542	1:2|10:1|99:1|9:5
ASBJGPTTYPEMLP-REOHCLBHSA-N	C([C@@H](C(=O)O)N)Cl	439772	42:1|44:1|30:1
RXGNLXFTAIDOBZ-UHFFFAOYSA-N	CCCC(C)(C)CC(=O)O	11367061	1:3|2:3|4:1|42:1
DAABVBOFAIYKNX-UHFFFAOYSA-N	C1=CC=C(C=C1)C=C(C2=CC=CC=C2)C(=CC3=CC=CC=C3)C4=CC=CC=C4	136632	8:2|9:20|10:4
WEJHBEDHLLBJFW-UHFFFAOYSA-N	C1=CC(=CC=C1C(=O)N)C(F)(F)F	74684	9:4|10:2|74:1|94:1
LUKSBMJXPCFBKO-UHFFFAOYSA-N	CCC(=O)OC1(CCN(C1C)C)C2=CC=CC=C2	19514	1:2|2:2|3:1|4:1|9:5|10:1|34:1|22:1
TUOBXTTXILBNEL-UHFFFAOYSA-N	CCC=CCI	54334594	1:1|2:2|6:1|63:1
AWYDNKRGSOPYQB-UHFFFAOYSA-N	CC(C)C(C)CCC(C)C1CCC2=C3CCC4CC(CCC4(C3CCC12C)C)O	312796	1:6|2:11|3:7|4:2|70:1|14:1
FNEPSTUXZLEUCK-UHFFFAOYSA-N	C1COCCOC2=CC=CC=C2OCCOCCO1	84197	9:4|2:3|27:5|10:2
WIKPKPNOYJJBLE-UHFFFAOYSA-N	CC(=O)C1=CC2=C(C(=CC=C2)OC)OC1	42433	8:1|9:3|10:3|18:1|24:1|27:1
WMWDGZLDLRCDRG-UHFFFAOYSA-N	CCCCCCC1CC2CC1C=C2	21584940	1:1|2:7|3:3|6:1
XCSGHNKDXGYELG-UHFFFAOYSA-N	C1=CC=C(C=C1)OCCOC2=CC=CC=C2	7713	9:10|10:2|25:2
FKWGCEDRLNNZOZ-GFCCVEGCSA-N	CC1=C(C=C(C=C1)[C@H](C)CCC=C(C)C)O	93135	1:3|2:2|8:1|9:3|11:1|13:1|17:1
NQICQYZVEPBJON-UHFFFAOYSA-N	CC1CC=CC(=O)C1	522446	19:1|1:1|2:1|3:1|6:1
JHEKSKQMOBLXQS-UHFFFAOYSA-N	C1CCC(C1)C2=CC=CC=C2O	80285	9:4|2:4|13:1|17:1
WWJCRUKUIQRCGP-UHFFFAOYSA-N	CC(=C)C(=O)OCCCN(C)C	88611	1:2|2:3|34:1|77:1|7:1
SJMVAOMOFSHXEH-UHFFFAOYSA-N	CC1=CC(=C(C(=C1)C(C)(C)C)N)C	520759	1:3|4:1|9:2|10:1|11:2|36:1
FPHVRPCVNPHPBH-UHFFFAOYSA-N	C1=CC=C(C=C1)CC2=CC=C(C=C2)C(=O)O	136429	9:9|10:2|12:1|42:1
ADANNTOYRVPQLJ-UHFFFAOYSA-N	C[Si](C)(C)O[Si](C)(C)O[Si](C)(C)O[Si](C)(C)O[Si](C)(C)O[Si](C)(C)C	7875	1:14|84:5|81:1
BANZIZHQGFRTMI-UHFFFAOYSA-N	CCC(C)(C)CCCC(C)(C)C	20668918	1:6|2:4|4:2
OJVUEUHUFZSXFM-RITPCOANSA-N	C1=C([C@H]([C@H](C(=C1)I)O)O)C(=O)O	2724721	8:2|42:1|3:2|14:2|63:1
RQRSQXFVRUWISR-UHFFFAOYSA-N	C1CN2CCC1(CC2)O	141290	2:5|35:1|4:1|14:1
WOFPPJOZXUTRAU-QMMMGPOBSA-N	CCCC[C@H](CCC)O	12346038	1:2|2:5|3:1|14:1
IGMJZWHHNPRADN-UHFFFAOYSA-N	CCCC=CCC(C)C	522130	1:3|2:3|3:1|6:1
NQYXFXWKKYGBNL-UHFFFAOYSA-N	CCOC(=O)CCCCCC(=O)O	118383	1:1|2:5|42:1|22:1
JDWNTZIECWWBAO-UHFFFAOYSA-N	CC(C(C)(Br)Br)Br	112468	64:3|1:2|3:1|4:1
YRQKWRUZZCBSIG-UHFFFAOYSA-N	CC(C)C1CCC(CC1)C(=O)O	81526	1:2|2:4|3:3|42:1
QVFKMROLPSPCIX-UHFFFAOYSA-N	CCC(C)C(C)CCO	21267759	1:3|2:3|3:2|14:1
MZSUVQFIWWXTFR-AWEZNQCLSA-N	COC1=C(C2=C3[C@H](CC4=CC(=C(C=C42)OC)OC)NCCC3=C1)OC	30835	32:1|9:3|10:6|12:2|13:1|24:4
FITVQUMLGWRKKG-UHFFFAOYSA-N	CCCOC(C)(C)C	520405	1:4|2:1|4:1|25:1
NEBYCXAKZCQWAW-UHFFFAOYSA-N	CCCCC(C)Br	18805	64:1|1:2|2:3|3:1
VBEKOHMKJMZVGZ-UHFFFAOYSA-N	CC(C)(C)C1=CC=CC(=C1)C2=CC(=CC=C2)C(C)(C)C	143079	1:6|10:4|4:2|9:8
GBQYMXVQHATSCC-UHFFFAOYSA-N	CCO[Si](CCC#N)(OCC)OCC	13522	1:3|2:1|41:1|81:1|25:3
ZUGAIMFLQLPTKB-UHFFFAOYSA-N	C1=CC(=CN=C1)CCCO	17861	2:3|38:1|14:1
CVUGPAFCQJIYDT-UHFFFAOYSA-N	C1=CC=C(C(=C1)C(C2=CC=C(C=C2)Cl)C(Cl)(Cl)Cl)Cl	13089	9:8|10:1|51:1|13:1|53:2
ILMCRZOMKCLIFZ-UHFFFAOYSA-N	C1CC2CC1C3=CC=CC=C23	138272	9:4|2:3|13:2
RLYBIMBNGUMPMK-UHFFFAOYSA-N	CCN(CC)C1=CC(=O)CC(C1)(C)C	144103	1:4|2:2|35:1|4:1|8:1|19:1
BJOUMNMMNSZESV-UHFFFAOYSA-N	CCCC(CC)CC(C)(C)C	19985550	1:5|2:4|3:1|4:1
MJQJAQGFUBIGIK-UHFFFAOYSA-N	CCC1=C(C=C(C=C1)C)CC	33047	1:2|11:1|12:2|9:3
ALKYPQWSGHVGTC-CMDGGOBGSA-N	C/C(=C\C1=CC=CC=C1OC)/OC	5462728	8:1|1:1|10:2|24:2|9:4
VMZMOCBDKZHRGU-UHFFFAOYSA-N	C1=CC=C2C=C(C=CC2=C1)SCC(=O)O	66728	9:7|10:3|42:1|103:1
BADIPRCUJPQNIE-OTWDQPKHSA-N	C/C=C/C(OC(=O)/C=C/C)OC(=O)/C=C/C	6433527	1:3|3:1|77:2|6:3
LVPGHYVXKUXNQR-UHFFFAOYSA-N	CCCCC(CC)I	520517	1:2|2:4|3:1|63:1
NBBJYMSMWIIQGU-UHFFFAOYSA-N	CCC=O	527	1:1|2:1|20:1
QSPUKCHZOMPBLM-UHFFFAOYSA-N	CC(=O)O[Si](C)(C)O[Si](C)(C)C	116807	1:5|84:1|21:1|81:1
LRJOXARIJKBUFE-UHFFFAOYSA-N	CCC1=CC=CC(=C1CC)C	33046	1:2|11:1|12:2|9:3
GMCSXODATYPNOW-UHFFFAOYSA-N	C1(C(C(C(C(C1(F)F)(F)F)(F)F)(F)F)(F)F)(C2(C(C(C(C(C2(F)F)(F)F)(F)F)(F)F)(F)F)F)F	136359	75:10|76:2
QNLZIZAQLLYXTC-UHFFFAOYSA-N	CC1=C(C2=CC=CC=C2C=C1)C	11317	9:6|10:2|11:2
YXQXDXAHCSEVSD-LKNSULBJSA-N	CCN(CC)CCSCC(=O)O[C@@H]1C[C@@]([C@H]([C@@H](C23CC[C@H](C1([C@H]2C(=O)CC3)C)C)C)O)(C)C=C.C(=C/C(=O)O)\C(=O)O	6434500	1:6|2:6|3:5|4:3|5:1|6:1|103:1|42:2|14:1|19:1|22:1|35:1
GCFAUZGWPDYAJN-VAWYXSNFSA-N	C1CCC(CC1)OC(=O)/C=C/C2=CC=CC=C2	5357153	2:5|3:1|6:1|9:5|10:1|77:1
KYZQKJZPHLFERP-UHFFFAOYSA-N	CCCCCCCCCCCCCCCCCCOC(=O)CCC(=O)OCCCCCCCCCCCCCCCCCC	22608920	1:2|2:34|22:2
TUJHKTMBIVIOOV-UHFFFAOYSA-N	CC1(CC(C2=C1C=CC(=C2)O)(C)C3=CC=C(C=C3)O)C	112064	1:3|2:1|4:2|9:7|10:3|17:2
VHYUNSUGCNKWSO-UHFFFAOYSA-N	CC(C)OCCCN	76194	1:2|2:1|3:1|29:1|25:1
GXLNAHLOKJQKHW-UHFFFAOYSA-N	C1=CC2=C3C(=C1)C4=C(C5=CC=CC(=C53)C=C2)C6=CC=CC7=C6C8=C(C=CC=C84)C=C7	9797	9:16|10:14
WAFBISYQIGCOQU-UHFFFAOYSA-N	CC1=C(C=CC(=C1)C2=CC=CC=C2)N	44304	9:8|10:2|11:1|36:1
ROMXEVFSCNLHAB-UHFFFAOYSA-N	CCCC(C)C1=CC=CC=C1O	99016	1:2|2:2|17:1|13:1|9:4
BLZIWBDUMUJHOE-UHFFFAOYSA-N	CCCCC1=CC(=CC=C1)CCCC	204985	1:2|2:4|12:2|9:4
BTRGZBIXPLFVNK-UHFFFAOYSA-N	CCOC(=O)CC1=CC=C(C=C1)C	84175	1:1|2:1|9:4|10:1|11:1|22:1
RTYRONIMTRDBLT-UHFFFAOYSA-N	CC=CCCC(=O)C	23178	1:1|2:2|18:1|6:1
VIIAUOZUUGXERI-UHFFFAOYSA-N	C1=CC(=C(C=C1CC(C(=O)O)N)F)O	92100	71:1|9:3|42:1|12:1|17:1|30:1
IBLMYGXJKQIGSN-UHFFFAOYSA-N	C1=CC(=C(C=C1F)F)CBr	90297	64:1|9:3|12:1|71:2
TXECTBGVEUDNSL-UHFFFAOYSA-N	CC(=O)OC(C=C)OC(=O)C	61226	3:1|5:1|21:2
JLRNDLKAVDEGBL-UHFFFAOYSA-N	CCCCCCCCCCC(CCCCCCCCCC)CC1CCCCC1	311969	1:2|2:24|3:2
ZGUNAGUHMKGQNY-UHFFFAOYSA-N	C1=CC=C(C=C1)C(C(=O)O)N	3866	9:5|10:1|42:1|30:1
AQSCHALQLXXKKC-UHFFFAOYSA-N	C1=CC=C(C=C1)COC2=CC=C(C=C2)C(=O)O	73880	9:9|10:3|42:1|25:1
AUXUELQPRQTQBE-UHFFFAOYSA-N	CCCC(C)CCC(C)C(C)C	19910185	1:5|2:4|3:3
UJBOOUHRTQVGRU-ZCFIWIBFSA-N	C[C@@H]1CCCC(=O)C1	83384	19:1|1:1|2:3|3:1
UYJCNOMEGPDXMV-UHFFFAOYSA-N	CC1=CC(=C2CCCC(=O)C2=C1)C	83619	2:1|9:2|10:1|11:2|12:1|19:1
JMGZJVGBEHSEEW-UHFFFAOYSA-N	CCCCCCCC(=O)CC(=O)OCC(COC(=O)CC(=O)CCCCCCC)OC(=O)CC(=O)CCCCCCC	175601	19:3|1:3|2:17|3:1|22:3
FMHDHJRLIKZTQX-UHFFFAOYSA-N	CC(C)CCCC(C)CCOC(=O)C=C(C)C	116766	8:1|1:5|2:5|3:2|77:1
COSHJOZVKGAYBP-UHFFFAOYSA-N	CC1CCCC(N1C)C	107328	1:2|2:3|3:2|34:1
MELCVUZPHQRNTK-UHFFFAOYSA-N	CCCCC(C)(C)C(C)C(C)C	53428854	1:6|2:3|3:2|4:1
ZQBAKBUEJOMQEX-UHFFFAOYSA-N	C1=CC=C(C=C1)OC(=O)C2=CC=CC=C2O	8361	9:9|10:2|77:1|17:1
WFKNYMUYMWAGCV-UHFFFAOYSA-N	C1CCC(CC1)C2=CC(=CC=C2)O	16036	9:4|2:5|13:1|17:1
CVCVVXNCGPBRSF-UHFFFAOYSA-N	CC(=CC1CC2CC1C=C2)C=O	170024	1:1|2:2|3:3|6:1|8:1|20:1
NEHRITNOSGFGGS-UHFFFAOYSA-N	CCC(CC)C(C)O	79069	1:3|2:2|3:2|14:1
GPXPJKFETRLRAS-UHFFFAOYSA-N	CCC1C(C2(C(C(OC2O1)C=CC=CC=CC3=C(C(=CC(=O)O3)OC)C)O)C)(C)O	4333464	1:4|2:1|3:2|4:2|70:1|6:3|8:1|77:1|14:2|24:1|26:2
NKFHIHVCTLOXCA-UHFFFAOYSA-N	CCC1CCC(CC1)CC2CCCCC2	143232	1:1|2:11|3:3
MNDXNPPBHMRCOA-UHFFFAOYSA-N	CCCCCCCCCCCCCCCCN(CC(C)O)CC(C)O	102775	1:3|2:16|3:2|14:2|35:1
JOSBVBHHXHTLSU-UHFFFAOYSA-N	C1CC2=C3C=CC4=CC=CC=C4C3=C5CCC6=C5C2=C1C=C6	197793	9:8|10:6|12:4
GGOIYPAZTVTJBE-UHFFFAOYSA-N	CCCC(C(C)C)(C(C)C)O	13050119	1:5|2:2|3:2|4:1|14:1
JRPDANVNRUIUAB-UHFFFAOYSA-N	CCCCCCC=CC(=O)C	61522	1:1|2:5|18:1|6:1
MWWKESKJRHQWEF-UHFFFAOYSA-N	CCCCC(C)CCCO	3015987	1:2|2:6|3:1|14:1
UJVQFDOJGUHDHF-UHFFFAOYSA-N	CC(CO)N.CC(CO)O.C(C(CO)O)O	16212617	1:2|2:4|3:2|30:1|14:6
CPZVJYPXOWWFSW-UHFFFAOYSA-N	C1=CC=C(C=C1)COC(=O)C=CC(=O)OCC2=CC=CC=C2	222168	9:10|12:2|77:2|6:1
ZOZIRNMDEZKZHM-UHFFFAOYSA-N	C1=CC=C(C=C1)CCOC(=O)CC2=CC=CC=C2	7601	9:10|2:1|12:1|10:1|22:1
XFLSEYYPOYRKKC-UHFFFAOYSA-N	COC(=O)C1CCCC1C(=O)OC	144294	1:2|2:3|3:2|77:2
CCIDWXHLGNEQSL-UHFFFAOYSA-N	CCCCCCCCCCCS	62570	1:1|2:9|60:1
LPIQUOYDBNQMRZ-GXEIOEIKSA-N	C1=CCCC1	142194	2:3|6:1
RSJMMLSDGNQOEO-UHFFFAOYSA-N	CC1=CC(=C(C=C1)C)OCC(=O)O	81817	9:3|10:1|11:2|42:1|25:1
MEPYMUOZRROULQ-UHFFFAOYSA-N	CC1=CC(=CC(=C1O)C)C(C)(C)C	70150	1:3|4:1|9:2|10:1|11:2|17:1
SJJCQDRGABAVBB-UHFFFAOYSA-N	C1=CC=C2C(=C1)C=CC(=C2O)C(=O)O	6844	9:6|10:3|42:1|17:1
GWYFCOCPABKNJV-UHFFFAOYSA-N	CC(C)CC(=O)O	10430	1:2|2:1|3:1|42:1
CAWFCZIEFIQKRV-UHFFFAOYSA-N	COC1=CC=C(C=C1)C=CC2=CC=C(C=C2)OC	20828	24:2|9:8|10:4|6:1
RAQLTZBGPDCFJW-UHFFFAOYSA-N	CC(C(=O)C)C(C)(C)C	219506	1:4|18:1|3:1|4:1
OVJCOPVKCCJSFE-UHFFFAOYSA-N	C1=C(C=C(C(=C1Cl)N)Br)C(F)(F)F	737196	64:1|36:1|9:2|10:2|53:1|74:1
GRXMMIBZRMKADT-UHFFFAOYSA-N	CC1=C(C=C(C=C1)N)Br	82187	64:1|9:3|10:1|11:1|36:1
JZQKTMZYLHNFPL-NMMTYZSQSA-N	CCCCC/C=C\C=C\C=O	6427087	1:1|2:4|20:1|6:2
WREVCRYZAWNLRZ-UHFFFAOYSA-N	CC1=C(C(=CC=C1)CC=C)O	76883	9:3|11:1|12:1|5:1|17:1
VLFGLKBCRKWFFQ-UHFFFAOYSA-N	CC(CC(C)(C)C1=CC=CC=C1)C2CCCCC2	112638	1:3|2:6|3:2|4:1|9:5|10:1
NSSALFVIQPAIQK-UHFFFAOYSA-N	CCCCCCC=CCO	61896	1:1|2:6|14:1|6:1
JLZORHOCSVVPHT-UHFFFAOYSA-N	CCCCCCCC(=O)NCCS	521749	96:1|1:1|2:6|60:1
YIEWJUDIKXQGKF-UHFFFAOYSA-N	CCCCCCCCCCOCC(CCl)O	86712	1:1|2:9|44:1|101:1
IFKPLJWIEQBPGG-UHFFFAOYSA-N	CCC(=O)C(C1=CC=CC=C1)(C2=CC=CC=C2)C(C)CN(C)C	10072	1:3|2:1|3:1|4:1|9:10|10:2|34:1|19:1
WSXGQYDHJZKQQB-UHFFFAOYSA-N	C1=CN=CC=C1CCC(=O)O	233243	2:2|42:1|38:1
KCCLFMFYEDPKEL-UHFFFAOYSA-N	CCOC(=O)C1CC2CCN1CC2	12462392	1:1|2:5|3:2|77:1|35:1
BRHDDEIRQPDPMG-UHFFFAOYSA-N	CC1(CCC(O1)C(C)(C)O)C=C	22310	1:3|2:2|4:2|5:1|14:1|26:1
XOLOZSPDGPUSFV-UHFFFAOYSA-N	C1CCOC(C1)OCCCCCCCl	329803	27:1|25:1|2:7|3:1|44:1
RJYOKYDKKOFLBT-UHFFFAOYSA-N	CCCCCCCCCCCCCCCCCC(=O)N(C)CC(=O)O	67339	1:1|2:16|98:1|42:1
VVSRECWZBBJOTG-UHFFFAOYSA-N	CC(CO)C(=O)C	18829	1:1|2:1|3:1|18:1|14:1
WQRBJFZKPWPIJD-UHFFFAOYSA-N	CCCCOC(CCC)OCCCC	22210	1:3|2:6|3:1|25:2
ZTJIBPGVODBBPH-UHFFFAOYSA-N	CCC#CCCCCCCCCCC(OCC)OCC	3085537	1:3|2:10|3:1|66:1|25:2
CVXDXXOYWXXYSX-UHFFFAOYSA-N	COC1=CCCC=C1	141599	8:1|24:1|2:2|6:1
AAIBYZBZXNWTPP-UHFFFAOYSA-N	C1CCC(C(C1)C2=CC=CC=C2)O	15046	9:5|2:4|3:1|13:1|14:1
PHXGKHTWEOPCEW-UHFFFAOYSA-N	C1=CC(=C(C=C1Br)C(F)(F)F)N	67960	64:1|9:3|10:2|36:1|74:1
GYAMSLKQDQYJGT-UHFFFAOYSA-N	CCC(C(C)C)C(C)C(C)(C)C	53428640	1:7|2:1|3:3|4:1
PQTWNYIRLGTLFQ-UHFFFAOYSA-N	CCCCCC#CC=C	556158	1:1|2:4|66:1|5:1
QDMRCCGQLCIMLG-UHFFFAOYSA-N	C1CC(=O)C1=O	141827	19:2
FPPZFTLHBVZMCA-UHFFFAOYSA-N	C(C(C(CCl)Br)Br)Cl	244139	64:2|3:2|44:2
AONRSNZGOMBWPX-UHFFFAOYSA-N	CC(=O)C1=C(C(=C(C=C1)O)C(=O)C)O	137461	9:2|10:2|18:2|17:2
UULYVBBLIYLRCU-UHFFFAOYSA-N	CCCCCCCCCCCCCCCC(=O)OCCCCCCCCCCCCCC	78294	1:2|2:26|22:1
PTTFLKHCSZSFOL-UHFFFAOYSA-N	C1=CC(=CC(=C1)Br)CCO	2734090	64:1|2:1|9:4|10:1|12:1|14:1
ZWRDBWDXRLPESY-UHFFFAOYSA-N	CCN(CC)CC1=CC=CC=C1	61211	1:2|2:1|35:1|12:1|9:5
YRBAQEQNCDDFKM-UHFFFAOYSA-N	C[Si](C)(C)C#CBr	140358	64:1|1:3|66:1|81:1
BMSYXLRQGIFLFO-UHFFFAOYSA-N	CC(C)OCCC#N	66969	1:2|3:1|41:1|25:1
ODELFXJUOVNEFZ-UHFFFAOYSA-N	CC(C1=CC=CC=C1)(C2=CC=CC=C2)C(=O)O	79676	1:1|10:2|4:1|42:1|9:10
RMRKDYNVZWKAFP-UHFFFAOYSA-N	COC1=CC2=C(CC(=O)CC2)C=C1	75582	2:1|9:3|10:2|12:1|19:1|24:1
SWQWONXMUXCEDF-UHFFFAOYSA-N	CCC(CC)CO[Si](OCC(CC)CC)(OCC(CC)CC)OCC(CC)CC	6520	1:8|2:8|3:4|81:1|25:4
YFJRETXHGRQSCW-MIIBGCIDSA-N	CCCCOC(=O)/C=C/C(=O)OCCCC.CC(=C)C(=O)O.CC(=O)OC=C	6455524	1:3|2:6|5:1|6:1|7:1|42:1|77:2|21:1
ASIDMJNTHJYVQJ-UHFFFAOYSA-N	C(CCCCCCBr)CCCCCO	137895	64:1|2:12|14:1
LWHKUVOYICRGGR-UHFFFAOYSA-N	C1CC2CC1CC2CO	21308	2:5|3:3|14:1
XAKBEOUVVTWXNF-UHFFFAOYSA-N	CC1(CC2C(C2(C)C)C(=O)O1)C	572957	1:4|2:1|3:2|4:2|77:1
ASWTVWBPXCLXKJ-UHFFFAOYSA-N	CCCCCCCCCCCCO[Si](C)(C)C	22587	1:4|2:10|81:1|25:1
YWZKSIQICPCCBW-UHFFFAOYSA-N	COCCOC(=O)C(Cl)(Cl)Cl	244508	24:1|2:2|51:1|77:1
XSFAQQLHYUBFKV-UHFFFAOYSA-N	C1=CC=C(C=C1)C2=CC=C(C=C2)CCCC(=O)O	11139230	9:9|2:2|42:1|12:1|10:2
VLRDHNINMBNPDK-UHFFFAOYSA-N	CCC(C)(C#CC)O	522086	1:3|2:1|4:1|66:1|14:1
KIPSRYDSZQRPEA-UHFFFAOYSA-N	C(C(F)(F)F)N	9773	74:1|29:1
QRHMUDLUXAOJSL-UHFFFAOYSA-N	CCCCCCCCCCCCOC(=O)C=C.CCCCCCCCCCCCS.C=CC(=O)O	44146209	1:2|2:21|5:2|42:1|77:1|60:1
VBAPYXHNMYKBKN-FIBGUPNXSA-N	CC1CCC(CC1)OC	139701	24:1|1:1|2:4|3:2
OEGPRYNGFWGMMV-UHFFFAOYSA-N	COC1=C(C=C(C=C1)CO)OC	7118	24:2|9:3|10:2|12:1|14:1
WWEGKHYWESCXOK-CCZPAOOHSA-N	CC1(C[C@H]2C=C([C@@]3(CC3([C@H]2C1)C(=O)OC)C=O)C=O)C	16655	1:3|2:3|3:2|4:3|8:1|77:1|20:2
MAPUVDOHPXZBNV-UHFFFAOYSA-N	C1=CC2C3C=CC=CC2C3C=C1	143785	3:4|6:4
TVRFAOJPBXYIRM-UHFFFAOYSA-N	C[Si](C)(CCl)CCl	76212	1:2|44:2|81:1
FJPGAMCQJNLTJC-UHFFFAOYSA-N	CCCCC(=O)C(=O)C	60983	1:1|2:2|19:1|18:1
MNQZXJOMYWMBOU-VKHMYHEASA-N	C([C@H](C=O)O)O	79014	2:1|3:1|20:1|14:2
WMIQWIJPGVVMII-UHFFFAOYSA-N	CCCCC1=CC(=CC=C1)N	79333	1:1|2:2|12:1|36:1|9:4
OFKZWVVQWWNQOU-UHFFFAOYSA-N	C#CCCCCCCCCCCOC1CCCCO1	116742	27:1|25:1|2:12|3:1|65:1
OFLGYLDXUIXHQY-UHFFFAOYSA-N	C=CCOCC(COCC=C)O	86908	25:1|2:2|5:2|101:1
FMNLVGDFBCBTJZ-UHFFFAOYSA-N	CNC(=O)C(=O)O	185684	42:1|95:1
XHCNINMOALIGKM-UHFFFAOYSA-N	CC1CC(NCCNC(CC(NCCN1)(C)C)C)(C)C	143337	32:4|1:6|2:2|3:2|4:2
BBKHJZSTQDGANW-UHFFFAOYSA-N	CCC(C)(C)C1=CC=C(C=C1)OC	222069	1:3|2:1|4:1|9:4|10:2|24:1
JGVSIZVWGGQMPY-UHFFFAOYSA-N	COC=CC(OC)OC	86587	24:3|3:1|6:1
VFZIUYUUQFYZBR-UHFFFAOYSA-N	CC(C)CC=C(C)C	18853	8:1|1:4|2:1|3:1
WDTCMYUFBNCSKK-UHFFFAOYSA-N	CC(C)C1CCCC(C1)C(C)C	522382	1:4|2:4|3:4
SMJVVYQWUFKTKZ-UHFFFAOYSA-N	CCN(CC)CCCNC	79577	1:2|2:4|35:1|31:1
POJGRKZMYVJCST-UHFFFAOYSA-N	CCOC(=CC(=O)OCC)OCC	169388	8:1|1:3|2:1|77:1|25:2
LDUCJUWVVJOBAY-IUCAKERBSA-N	CC(=O)[C@@H]1C[C@H](OC1=O)COCC=C	3085788	2:2|3:2|5:1|77:1|18:1|25:1
VRJLOADUMBZEBS-UHFFFAOYSA-N	CCCCCCCCCOC(=O)C1CCCCC1	123565	1:1|2:13|3:1|77:1
QSQIGGCOCHABAP-UHFFFAOYSA-N	C1=CC=C2C=C3C=C4C=C5C=C6C=CC=CC6=CC5=CC4=CC3=CC2=C1	123044	9:16|10:10
VHNCFRKADVLJRF-UHFFFAOYSA-N	CCCCCCCCCCCCCCCCCC(=O)OCC1(COCC(C1O)(COC(=O)CCCCCCCCCCCCCCCCC)COC(=O)CCCCCCCCCCCCCCCCC)CO	56842805	1:3|2:50|3:1|4:2|14:2|22:3|27:1
JCYUOONTSJDBNQ-UHFFFAOYSA-N	CC(C)CCCCCCCCCCCCCCC(=O)O.CC(CNCC(C)O)O	175567	32:1|1:4|2:15|3:3|42:1|14:2
FOSUQUPFLHTPQG-UHFFFAOYSA-N	CC(=C)C1=CC=CC=C1.C=CC1=CC=CC=C1.C1C=CC2C1C3CC2C=C3	6453309	1:1|2:2|3:4|5:1|6:2|7:1|9:10|10:2
HCDJVEYJSSTYSW-UHFFFAOYSA-N	CC(C)OCCOC(=O)C	87974	1:2|2:1|3:1|21:1|25:1
PKBWUDMUEZIOQX-UHFFFAOYSA-N	C=C1C2C(=C)C(=C)C(C1=C)C(=C)C2=C	144674	3:2|7:6
JBVMSEMQJGGOFR-UHFFFAOYSA-N	CC=C(C)CC=C	136870	8:1|1:2|2:1|5:1
VPOMSPZBQMDLTM-UHFFFAOYSA-N	C1=C(C=C(C=C1Cl)Cl)O	11571	9:3|53:2|17:1
WSOKCFIRHYCWJE-UHFFFAOYSA-N	CC=C1CCCCCCC1	140587	8:1|1:1|2:7
QENWAAAGDINHGE-UHFFFAOYSA-N	CCCCC(C(C)(C)C)O	140543	1:4|2:3|3:1|4:1|14:1
AGHIQBRPBAHPMV-UHFFFAOYSA-N	CC(=O)C(=C)Br	43582	64:1|18:1|7:1
WOWHRXFAFVDNAP-UHFFFAOYSA-N	CCCCCCCCCCNCCS	79992	32:1|1:1|2:9|60:1
PEWVKAUVYOKXKY-UHFFFAOYSA-N	CC1=CCCC2=C3C=CC4=CC=CC=C4C3=C(C=C12)C	40265	1:1|2:1|8:1|9:7|10:5|11:1|12:1
VCVOSERVUCJNPR-SYDPRGILSA-N	C1C[C@H]([C@H](C1)O)O	2733293	2:3|3:2|14:2
MYWSBJKVOUZCIA-UHFFFAOYSA-N	C1=C(C=C(C(=C1I)O)C=O)I	75829	9:2|10:3|63:2|20:1|17:1
SDABKFFSTRDBBD-UHFFFAOYSA-N	CC(CN(C)C)C(=O)C	90732	34:1|1:2|2:1|3:1|18:1
GEQNZVKIDIPGCO-UHFFFAOYSA-N	COC1=CC(=C(C=C1)N)OC	17652	24:2|9:3|10:2|36:1
OBHTWTQZINRNAB-UHFFFAOYSA-N	CCC(CC)CC(CC)CC	22089115	1:4|2:5|3:2
XFWCGCJZUQAJGP-UHFFFAOYSA-N	C1CCC(C1)(C2=C(C=CC=C2Cl)F)C(=O)O	736139	2:4|4:1|71:1|9:3|42:1|53:1|10:1
NQWFSCYWTXQNGG-UHFFFAOYSA-N	CCCCC(C)CCC(C)CC	519395	1:4|2:6|3:2
BATCUENAARTUKW-UHFFFAOYSA-N	C1=CC=C(C=C1)C(C2=CC=CC=C2)(C3=CC=C(C=C3)O)C4=CC=C(C=C4)O	232881	9:18|10:4|4:1|17:2
VTUFOIHYMMMNOM-UHFFFAOYSA-N	CCCCC=CCCCCOC(=O)C	38027	1:1|2:7|21:1|6:1
GDFUGKICRHMMOT-UHFFFAOYSA-N	CCCCCCCCCCCCC(C)C1=CC=CC=C1	20642	1:2|2:11|13:1|9:5
CTMHWPIWNRWQEG-UHFFFAOYSA-N	CC1=CCCCC1	11574	8:1|1:1|2:4
TZDXNFAAJNEYIO-UHFFFAOYSA-N	C#CC1=CC(=CC=C1)Br	11480818	64:1|9:4|10:2|65:1
CWRYPZZKDGJXCA-UHFFFAOYSA-N	C1CC2=CC=CC3=C2C1=CC=C3	6734	9:6|10:2|12:2
ZZVUWRFHKOJYTH-UHFFFAOYSA-N	CN(C)CCOC(C1=CC=CC=C1)C2=CC=CC=C2	3100	1:1|2:1|34:1|9:10|10:1|13:1|25:1
AVBHUVFGLRWOSS-UHFFFAOYSA-N	C1COCCN1CCC(CCN2CCOCC2)C3=CC=CC4=CC=CC=C43	202647	2:8|35:2|9:7|10:2|13:1|27:2
ATUOYWHBWRKTHZ-UHFFFAOYSA-N	CCC	6334	1:2|2:1
CPGDMBASSDNQIS-UHFFFAOYSA-N	C1=CC2=C(C=CC=C2Cl)C(=C1)C(=O)O	937057	9:6|10:3|42:1|53:1
PWMJXZJISGDARB-UHFFFAOYSA-N	C1(C(C(C(C1(F)F)(F)F)(F)F)(F)F)(F)F	67828	75:5
VNWPLOWYHIDMEB-UHFFFAOYSA-N	CCCCN(CCCC)C1=CC=C(C=C1)C=O	605391	1:2|2:5|35:1|9:4|10:2|20:1
XVQUOJBERHHONY-UHFFFAOYSA-N	CC(CCC=C(C)C)NC	22297	8:1|1:3|2:2|3:1|31:1
HFFLGKNGCAIQMO-UHFFFAOYSA-N	C(=O)C(Cl)(Cl)Cl	6407	51:1|20:1
JKUYRAMKJLMYLO-UHFFFAOYSA-N	CC(=O)CC(=O)OC(C)(C)C	15538	1:3|18:1|4:1|22:1
XDTMQSROBMDMFD-UHFFFAOYSA-N	C1CCCCC1	8078	2:6
DNDCULLMOLSZER-UHFFFAOYSA-N	CCC(CC)C(C)(C)C(C)C	53428844	1:6|2:2|3:2|4:1
QEJFJGSJIQQWRC-UHFFFAOYSA-N	CC(C)C1(CC1)C	524643	1:3|2:2|3:1|4:1
CZRDCSREOWFWPK-UHFFFAOYSA-N	C=CC(=O)N.C=CC(=O)O.C(=O)C=O	6455147	42:1|20:2|5:2|94:1
GCFBIUOSKKLHSD-UHFFFAOYSA-N	CC1(C2CCCC1C3CC2C=C3)O	144384	1:1|2:4|3:4|4:1|6:1|14:1
PUNRPAWKFTXZIW-UHFFFAOYSA-N	CCC(CC)(C#C)O	22698	1:2|2:2|4:1|14:1|65:1
QWCKQJZIFLGMSD-GSVOUGTGSA-N	CC[C@H](C(=O)O)N	439691	1:1|2:1|42:1|30:1
XPDAKEOBPKFUAH-SECBINFHSA-N	CC1=CC=C(C=C1)[C@@H](CC(=O)O)N	737975	2:1|9:4|42:1|11:1|10:1|30:1
SSPBQLGVUAXSMH-WAYWQWQTSA-N	CCC/C=C\CCC(=O)OC	5352774	1:2|2:3|22:1|6:1
VPKXMEDAPFGBQW-UHFFFAOYSA-N	CCCCCCCCOC1=CC=C(C=C1)C(=O)C	2724918	1:1|2:6|9:4|10:2|18:1|25:1
HMCPPWBQUPZETF-UHFFFAOYSA-N	CCCC(C)C(C)CC(C)CC	53424925	1:5|2:4|3:3
MFPZRSWYUKWRIQ-UHFFFAOYSA-N	C1CCN(C1)CC(CO)O	174452	35:1|2:5|3:1|14:2
UCVINUPNPDPTFO-KDLVOSJUSA-N	C[C@]12CC[C@@H](C[C@H]1CCC3C2C[C@H]([C@]4([C@@]3(CC[C@@H]4C5=CC(=O)OC5)O)C)OC=O)OC=O	14746	1:2|2:9|3:6|4:3|8:1|77:1|14:1|23:2
CNOPDZWOYFOHGN-UHFFFAOYSA-N	CC1=C(C(CCC1)(C)C)C=CC(C)O	519915	1:4|2:3|3:1|4:1|70:1|6:1|14:1
LYBIZMNPXTXVMV-UHFFFAOYSA-N	CC(C)OC(=O)C=C	12716	1:2|3:1|5:1|77:1
LPZQTNIAYMRVMF-UHFFFAOYSA-N	CC(=O)OCCCSC	85519	2:3|21:1|102:1
UUQHKWMIDYRWHH-UHFFFAOYSA-N	CC1=CC(=C(C(=C1C(=O)OC)O)C)O	78435	1:1|9:1|10:1|11:2|77:1|17:2
YJOGCMRDEUBRJD-UHFFFAOYSA-N	CC=CSC	142629	1:1|102:1|6:1
WRIRWRKPLXCTFD-UHFFFAOYSA-N	C(C(=O)N)C(=O)N	7911	2:1|94:2
YEVOPXRNZORJGM-UHFFFAOYSA-N	C1=CC=C2C=C3C4=C5C(=CC3=CC2=C1)C6=CC=CC=C6C7=CC=CC(=C75)C=C4	9127	9:16|10:12
QFVDGBFHOZBSII-UHFFFAOYSA-N	CC(=C(C)OC)C	520277	24:1|1:3|70:1
NOOLISFMXDJSKH-MGRQHWMJSA-N	C[C@@H]1CC[C@@H](C(C1)O)C(C)C	19243	1:3|2:3|3:4|14:1
XJINZNWPEQMMBV-UHFFFAOYSA-N	CCCCCCNC	37079	1:1|2:5|31:1
ZDIGNSYAACHWNL-UHFFFAOYSA-N	CN(C)CCC(C1=CC=C(C=C1)Br)C2=CC=CC=N2	6834	64:1|1:1|2:2|38:1|9:4|10:1|34:1|13:1
YKCQGTKPNABNLF-VOTSOKGWSA-N	CC(C)(C)/C=C/C=C	5368952	1:3|4:1|5:1|6:1
PKDBKVJGYKPROI-UHFFFAOYSA-N	CC(C)CCCC=C(C(C)(C)C)O	175560	1:5|2:3|3:1|4:1|8:1|14:1
GYAMMOVKXUZHFX-UHFFFAOYSA-N	CCCCCCOC(=O)C1=CC(=CC=C1)C	226942	1:1|2:5|9:4|10:1|11:1|77:1
MYWUZJCMWCOHBA-SECBINFHSA-N	C[C@H](CC1=CC=CC=C1)NC	36604	31:1|1:1|3:1|12:1|9:5
FUOPELSDMOAUBM-UHFFFAOYSA-N	CCOC(=O)C(C1CCCCC1)C(=O)OCC	240541	1:2|2:7|3:2|77:2
CBIFNLUPCWCNQT-UHFFFAOYSA-N	CC(CO)(CO)C=O	87688	1:1|2:2|4:1|14:2|20:1
YWRIHOYCAHATJN-UHFFFAOYSA-N	CC(CC(=O)O[Si](C)(C)C)O[Si](C)(C)C	521577	1:7|26:1|22:1|81:2
SCZXFZRJDVZMJI-UHFFFAOYSA-N	CC1=CC(=C(C=C1C)Br)C	79610	64:1|9:2|10:1|11:3
VXZBFBRLRNDJCS-UHFFFAOYSA-N	CCCCCCCCCCCCCCCCCCCCCCCCCCC(=O)O	23524	1:1|2:25|42:1
RPRPDTXKGSIXMD-UHFFFAOYSA-N	CCCCCC(=O)OCCCC	12294	1:2|2:6|22:1
BGRYSGVIVVUJHH-UHFFFAOYSA-N	CCC(=O)OCC#C	74735	1:1|2:1|22:1|65:1
HMMSZUQCCUWXRA-UHFFFAOYSA-N	CC(C)(C)CCC(=O)O	14237	1:3|2:2|4:1|42:1
UPJHEKIKCNDMEX-UHFFFAOYSA-N	C1=C(C(=C(C(=C1F)F)F)F)C=O	2734023	9:1|10:1|20:1|71:4
UCPHBPFIPZAAAJ-UHFFFAOYSA-N	CC1CN(CC(O1)C)CCC(C)C	139086	1:4|2:3|3:2|26:1|35:1
ZUMISMXLQDKQDS-UHFFFAOYSA-N	CCOC(C=CC)OCC	99778	1:3|3:1|6:1|25:2
XIRNKXNNONJFQO-UHFFFAOYSA-N	CCCCCCCCCCCCCCCC(=O)OCC	12366	1:2|2:14|22:1
AIUWAOALZYWQBX-UHFFFAOYSA-N	COC(=O)C1=CC(=C(C=C1)N)Br	1515280	64:1|1:1|36:1|9:3|10:2|77:1
AYCDBMRVKSXYKW-UHFFFAOYSA-N	CC1=C(C=C(C=C1)N=C=O)C	4389663	9:3|10:1|11:2|109:1
ZFNWFRKLGAIOME-UHFFFAOYSA-N	CC(C)CCOC(=O)CCCl	143873	1:2|2:2|3:1|44:1|22:1
GUPDTSPXGNJDII-UHFFFAOYSA-N	C1=CC=C2C(=C1)C3=CC=CC4=CC5=C(C2=C43)C=CC=N5	67461	9:8|10:6|39:1
APALRPYIDIBHQN-UHFFFAOYSA-N	C1CC1(CO)C2=CC=CC=C2	520536	9:5|2:3|4:1|10:1|14:1
KATNUXHENWPMQJ-UHFFFAOYSA-N	CCCCOC(=O)C(C)Cl	123534	1:2|2:3|45:1|77:1
YOOSAIJKYCBPFW-UHFFFAOYSA-N	C(CCOCCCN)COCCCN	81729	25:2|2:6|29:2
GRFFKYTUNTWAGG-UHFFFAOYSA-N	C=CC#N.C=CCl	197113	68:1|5:1|69:1
XHZSMFXXIIGJHJ-UHFFFAOYSA-N	CC(C)C12CCC(C=C1)(C(C2)(C)C(=O)C)C	113592	1:4|2:3|3:1|4:3|6:1|18:1
OTYBVBDWIKXFDO-UHFFFAOYSA-N	CSC1=CSC=C1	519806	107:1|102:1
BAVONGHXFVOKBV-NXEZZACHSA-N	CC1=CC[C@H](C[C@H]1O)C(=C)C	330573	1:2|2:2|3:2|7:1|8:1|14:1
MMIZVWRHOOBBSL-UHFFFAOYSA-N	CC1=CC=CC2=C1C3=C(C=C2)C4=CC=CC=C4C=C3C	44279	9:10|10:6|11:2
USZXDNVMPDEEBP-UHFFFAOYSA-N	C(#CC(=O)O)C#CC(=O)O	15877512	42:2|66:2
QCAHUFWKIQLBNB-UHFFFAOYSA-N	COCCCOCCCO	66984	24:1|25:1|2:5|14:1
WPHPAOKIUGOXMM-UHFFFAOYSA-N	CC=CC1=C(C=CC(=C1)C)O	521469	1:1|6:1|9:3|10:1|11:1|17:1
KKADLXHVRDQAFN-UHFFFAOYSA-N	CC(C)(CCCCCCCCC(C)(C)O)O	140881	1:4|2:8|4:2|14:2
VYQNWZOUAUKGHI-UHFFFAOYSA-N	C1=CC=C(C=C1)COC2=CC=C(C=C2)O	7638	9:9|10:2|25:1|17:1
NZKTXIRCNHDQKO-UHFFFAOYSA-N	CCCCCCCCCCCCOC(=O)CCCCC	243807	1:2|2:14|22:1
LYUUVYQGUMRKOV-UHFFFAOYSA-N	CCOC(=O)C(CC=C)(CC=C)C(=O)OCC	76664	1:2|2:4|4:1|5:2|77:2
VUZPRMDAVNIKAV-UHFFFAOYSA-N	CC(C)C1C=CC=CC=C1	6432180	1:2|3:2|6:3
KXOPXLOWRQHPCX-UHFFFAOYSA-N	C1=CC23C=CC=CC2(C=C1)C=C3	140541	4:2|6:5
MVNKVWQSNVLBIV-UHFFFAOYSA-N	COC1=C2C3CC(C2=C(C4=CC=CC=C41)OC)C=C3	142935	2:1|6:1|9:4|10:4|13:2|24:2
KEXFRBIOHPDZQM-UHFFFAOYSA-N	CC(C)(C)COC(N(C)C)OCC(C)(C)C	78623	1:7|34:1|3:1|4:2|25:2
IRJIWPLWQGRUAY-UHFFFAOYSA-N	CC1=CC(=C(C=C1)COC(=O)C)C	94602	9:3|11:2|12:1|21:1
ZNCUUYCDKVNVJH-UHFFFAOYSA-N	CC(C)OC1=CC=CC=C1O	20949	1:2|10:1|17:1|26:1|9:4
XBHCIDWYCKQMQS-UHFFFAOYSA-N	CCOC1=C(C=CC(=C1)C)C(C)C	78466	1:3|9:3|10:1|11:1|13:1|25:1
FDLQZKYLHJJBHD-UHFFFAOYSA-N	C1=CC(=CC(=C1)CN)CN	15133	9:4|10:2|29:2
PKCSMQZDZICOIA-UHFFFAOYSA-N	CC1CC1=C	140405	1:1|2:1|3:1|7:1
WWDOVTHLTQFGOZ-WAYWQWQTSA-N	CCCC/C=C\CCCCCCO	5362794	1:1|2:9|14:1|6:1
VSGXTQWTJYAQHO-UHFFFAOYSA-N	CC1(CCCCC1)Br	12502129	64:1|1:1|2:5|4:1
CGLJRLXTVXHOLX-UHFFFAOYSA-N	C1=CC=C(C=C1)COCC=CCO	4228274	2:1|6:1|9:5|12:1|14:1|25:1
WYTZZXDRDKSJID-UHFFFAOYSA-N	CCO[Si](CCCN)(OCC)OCC	13521	1:3|2:2|29:1|81:1|25:3
QUOBVYPFBJUOAJ-UHFFFAOYSA-N	CC1=CC(=C(C=C1)N=C=O)C	5207585	9:3|10:1|11:2|109:1
VDFMUCPEGUQOGZ-UHFFFAOYSA-N	CC1=C2C(CC3=C2C(=CC4=C3C=CC5=CC=CC=C54)C=C1)O	18710	9:9|10:6|11:1|12:1|13:1|14:1
IRTONKUCLPTRNS-UHFFFAOYSA-N	CCCCOC1=CC=CC=C1N	138265	1:1|2:2|36:1|9:4|10:1|25:1
GZFAXOCUKPGWEA-UHFFFAOYSA-N	CC(C)CC(C(C)C)C(C)(C)C	18669869	1:7|2:1|3:3|4:1
YKFKEYKJGVSEIX-UHFFFAOYSA-N	CC(C)(C)C1CCC(=O)CC1	7392	19:1|1:3|2:3|3:1|4:1
KBMSFJFLSXLIDJ-UHFFFAOYSA-N	C(CCC#N)CCN	17079	41:1|2:3|29:1
YRCGAHTZOXPQPR-UHFFFAOYSA-N	CCCCCCCC(CC)C(=O)O	85709	1:2|2:7|3:1|42:1
XSOHXMFFSKTSIT-UHFFFAOYSA-N	C1C2CC3CC1CC(C2)(C3)CN	86625	2:6|3:3|4:1|29:1
UURAUHCOJAIIRQ-BYPWMRGOSA-N	CCN(CC)CCSCC(=O)O[C@@H]1C[C@@]([C@H]([C@@H](C23CC[C@H](C1([C@@H]2C(=O)CC3)C)C)C)O)(C)C=C	65343	1:6|2:6|3:5|4:3|5:1|35:1|103:1|14:1|19:1|22:1
IQRUSQUYPCHEKN-BYPYZUCNSA-N	CC[C@H](C)I	12475337	1:2|2:1|3:1|63:1
XBOTUWGQYMHUFO-IHWYPQMZSA-N	C/C(=C/C(=O)O)/Cl	643137	8:1|1:1|42:1|69:1
JTAUTNBVFDTYTI-UHFFFAOYSA-N	CC1=C(C(=CC=C1)C)F	123065	9:3|11:2|71:1
FTYAXYWEDPWJCJ-UHFFFAOYSA-N	CCC(CC)C1=CC=CC=N1	81887	1:2|2:2|3:1|38:1
INCJNDAQNPWMPZ-UHFFFAOYSA-N	COC1=C(C=C(C=C1)C(=O)N)N	87135	24:1|9:3|10:2|36:1|94:1
UCHUCWHZVSIPQI-UHFFFAOYSA-N	C1=CC(=CC=C1C(=O)OCCCCOC(=O)C2=CC=C(C=C2)N)N	18401323	9:8|2:4|36:2|10:2|77:2
IXVGVVQGNQZQGD-UHFFFAOYSA-N	CC(C)C1CCCCC1O	95331	1:2|2:4|3:3|14:1
HIWIEVWZTYIZRX-UHFFFAOYSA-N	CSC#CC=C	139368	66:1|5:1|102:1
KDMSVYIHKLZKET-UHFFFAOYSA-N	C(CCCC(=O)O)CCCO	69820	2:7|42:1|14:1
PKAHQJNJPDVTDP-UHFFFAOYSA-N	COC(=O)C1CC1	76122	1:1|2:2|3:1|77:1
HNKCZZOHAXMGMR-UHFFFAOYSA-N	CCCCCCCCCCCCCCCCCCCOC=O	53437825	1:1|2:18|23:1
AUMHUHPIRBJGPE-UHFFFAOYSA-N	CC(C)CCCCCOC(=O)C=C.CC(=C)C(=O)O.CC(=O)OC=C	6455294	1:3|2:5|3:1|5:2|7:1|42:1|77:1|21:1
KDYFGRWQOYBRFD-UHFFFAOYSA-N	C(CC(=O)O)C(=O)O	1110	2:2|42:2
PLKNMBFMTVKLEW-UHFFFAOYSA-N	C(CCC#N)CCCl	246522	41:1|2:3|44:1
XSSOJMFOKGTAFU-UHFFFAOYSA-N	C=CCOCCOCCOCC=C	93900	25:3|2:3|5:2
POQLVOYRGNFGRM-UHFFFAOYSA-N	CCCCCCCCCCCCC(=O)C	75364	1:1|2:11|18:1
RHQDFWAXVIIEBN-UHFFFAOYSA-N	C(C(F)(F)F)O	6409	2:1|74:1|14:1
LGKMWHPZOZYYTQ-UHFFFAOYSA-N	CCCCCC1=CC=C(C=C1)C	524159	1:1|2:3|11:1|12:1|9:4
BDAGIHXWWSANSR-PFUFQJKNSA-N	C(=O)O	123092	43:1
AISJENNWEMLKIH-UHFFFAOYSA-N	CCCCOC(=O)CCC1CCCCC1=O	109161	19:1|1:1|2:7|3:1|22:1
XVWGZOFNGCVZCR-UHFFFAOYSA-N	C1CC(CCC1C(=O)O)C(=O)O.C1=CC(=CC=C1C(=O)O)C(=O)O.C(CCCO)CCO	44152446	2:10|3:2|9:4|42:4|14:2|10:2
ZWPUOFSQNASCII-UHFFFAOYSA-N	CCCCOCCOCC	20451	1:2|2:4|25:2
RWOZGGOKRKSHKN-UHFFFAOYSA-N	CC1=C(C(=C(C(=C1C)C)C=O)C)C	263712	10:1|11:5|20:1
YHAFCGSUIAFUCX-UHFFFAOYSA-N	C1=C(C(=C(C(=C1F)F)Br)F)F	73794	64:1|9:1|10:1|71:4
YKSWLQPMYFCNBG-UHFFFAOYSA-N	CCCCCC(C)CC(=O)O	5312327	1:2|2:5|3:1|42:1
GJWGZSBNFSBUPX-UHFFFAOYSA-N	CCCCCCCC(=O)OCCCCC	61185	1:2|2:9|22:1
BBSLOKZINKEUCR-UHFFFAOYSA-N	C1=CC(=CC=C1CCC(=O)O)Cl	123137	9:4|2:1|12:1|42:1|53:1
GMHNYYKDPGWAJR-UHFFFAOYSA-N	C1=CC=C(C=C1)CCCOC(=O)C2=CC=CC=C2O	90607	2:2|9:9|10:1|12:1|77:1|17:1
KULLJOPUZUWTMF-UHFFFAOYSA-N	C1=CC=C2C(=C1)C=C3C=CC=CC3=C2Cl	69744	9:9|10:4|53:1
GPLGAQQQNWMVMM-UHFFFAOYSA-N	CC1C2CCC3C2(CCC4C3CC=C5C4(CCC(C5)N(C)C)C)CN1C	2860	1:3|2:9|3:6|4:2|8:1|34:2
GYJHTGZQPKPEOT-UHFFFAOYSA-N	CC(=C)CCCC(C)(C=C)O	69016	1:2|2:3|4:1|5:1|7:1|14:1
PBLZLIFKVPJDCO-UHFFFAOYSA-N	C(CCCCCC(=O)O)CCCCCN	69661	2:10|42:1|29:1
XMHDLKFMJMNOAX-UHFFFAOYSA-N	CC(=C)COCC(=C)C	136448	1:2|2:1|25:1|7:2
YPFDHNVEDLHUCE-UHFFFAOYSA-N	C(CO)CO	10442	2:3|14:2
GTJJJBGBQYTRFV-UHFFFAOYSA-N	CC1=CC(=CC(=C1C)C)C(=O)C	284151	9:2|10:1|11:3|18:1
CQINMZNDBYQHKR-RITPCOANSA-N	C1C=CC[C@@H]([C@@H]1C(=O)O)N	2724811	42:1|2:2|3:1|30:1|6:1
KUZFTOAYXWRQAA-UHFFFAOYSA-N	C1CCCC(=O)CCCCCCC=CCC1	175158	2:11|19:1|6:1
HXDVFWJRDVUZFT-UHFFFAOYSA-N	CC1=CC2=C(C=C(C=C2C=C1)C)C	16477	9:5|10:2|11:3
LPCWDVLDJVZIHA-UHFFFAOYSA-N	C1=CC=C2C=C(C=CC2=C1)CC#N	82008	9:7|10:3|41:1
LYKDOWJROLHYOT-UHFFFAOYSA-N	CC1=CC(=C(C=C1)C(=O)C)O	81338	9:3|10:1|11:1|18:1|17:1
PGZRTPKNSFMAOP-UHFFFAOYSA-N	CCCCCCCCCCCCCCCC(C)CC	110905	1:3|2:15|3:1
PGXOVVAJURGPLL-UHFFFAOYSA-N	C1=CC=C2C=C3C(=CC2=C1)C4=CC5=CC=CC=C5C=C4C6=CC7=CC=CC=C7C=C36	136019	9:18|10:12
CKPWHXBGVRURFU-UHFFFAOYSA-N	C1C2C(CO1)C3(C(=C(C2(C3(Cl)Cl)Cl)Cl)Cl)Cl	97768	2:1|3:2|69:2|70:1|46:2|49:1|27:1
GTQHJCOHNAFHRE-UHFFFAOYSA-N	C(CCCCCBr)CCCCBr	221483	64:2|2:10
MTDAKBBUYMYKAR-UHFFFAOYSA-N	CC(CCC=C(C)C)CC#N	3033030	8:1|1:3|2:2|3:1|41:1
MYFBSSDLYGWAHH-UHFFFAOYSA-N	CCOC1=C(C2=CC=CC=C2C=C1)C(=O)O	75210	1:1|10:4|25:1|42:1|9:6
VJFBRZCPEBSUHG-UHFFFAOYSA-N	CCCCCCCCCCCCCCCCCCCCOC(=O)CCCCCCCCCCCCCCCCCCC	89711	1:2|2:36|22:1
AWNOGHRWORTNEI-UHFFFAOYSA-N	CC(=O)OCCC1=CCC2CC1C2(C)C	101604	1:2|2:4|3:2|4:1|8:1|21:1
JUVJUCAKSWHQEE-UHFFFAOYSA-N	COC1=CC(=C(C=C1OC)OC)OC	97686	24:4|9:2|10:4
NDUPDOJHUQKPAG-UHFFFAOYSA-N	CC(C(=O)O)(Cl)Cl	6418	1:1|42:1|49:1
DZFMIUJZSYIMPH-UHFFFAOYSA-N	COC(=O)C(Br)Br	522140	64:2|1:1|3:1|77:1
QLBMHQYMMVSBPC-UHFFFAOYSA-N	CC(C)(C)CCCOC	14694583	24:1|1:3|2:3|4:1
CUGOOMPOAPXGEE-UHFFFAOYSA-N	CCCCCCCCCCCCCCCC(C1CCCC1)C2CCCC2	298069	1:1|2:22|3:3
LQZZUXJYWNFBMV-UHFFFAOYSA-N	CCCCCCCCCCCCO	8193	1:1|2:11|14:1
YPIFGDQKSSMYHQ-UHFFFAOYSA-N	CC(C)(C)CCCCCC(=O)O	62838	1:3|2:5|4:1|42:1
DLEGDLSLRSOURQ-UHFFFAOYSA-N	C=COCC(F)(F)F	9844	25:1|74:1|5:1
HYRFINJDWFLMME-UHFFFAOYSA-N	CCCCCC1=CC=C(C=C1)C2=CC=C(C=C2)C(=O)OC3=CC=C(C=C3)CCCCC	108825	1:2|2:6|9:12|10:4|12:2|77:1
BHQCQFFYRZLCQQ-OELDTZBJSA-N	C[C@H](CCC(=O)O)[C@H]1CC[C@@H]2[C@@]1([C@H](C[C@H]3[C@H]2[C@@H](C[C@H]4[C@@]3(CC[C@H](C4)O)C)O)O)C	221493	1:3|2:9|3:9|4:2|42:1|14:3
LBNXAWYDQUGHGX-UHFFFAOYSA-N	CCCCCCCC1=CC=CC=C1	14115	1:1|2:5|12:1|9:5
KCSVXZDLOCCLRQ-UHFFFAOYSA-N	CCCCC(CC)COC(=O)C=C.CC1=CC=CC=C1C=C.C=CC1=CC=CC=C1	44149542	1:2|2:5|3:1|5:3|9:9|10:2|11:1|77:1
XLOMPIAMFZQSFP-UHFFFAOYSA-N	CCCCCCCCCCCC(=O)N1CC1	39486	1:1|2:10|99:1
URFMDPOQTRBASQ-UHFFFAOYSA-N	CC(=CCC1CCCC1(C=C)OC(=O)C)C	106764	1:2|2:4|3:1|4:1|5:1|8:1|21:1
GUMOJENFFHZAFP-UHFFFAOYSA-N	CCOC1=CC2=CC=CC=C2C=C1	7129	1:1|10:3|25:1|9:7
SYWRGACXWPDDMM-UHFFFAOYSA-N	CCC(C)C(C)(CC)C(C)(C)C	53428633	1:7|2:2|3:1|4:2
LKEDKQWWISEKSW-UHFFFAOYSA-N	CCCCCCCCCOC(=O)C(=C)C	98534	1:2|2:8|77:1|7:1
MPPRFVATAIGMDS-UHFFFAOYSA-N	C1=CC=C2C=C3C(=CC2=C1)C=CC4=C3C5=CC=CC6=C5C4=CC7=CC=CC=C67	141425	9:16|10:12
LIWZSNTUMSGWTF-UHFFFAOYSA-N	CCCC#CC#CCCC	140067	1:2|2:4|66:2
GNFSPFYMMKMHOG-UHFFFAOYSA-N	CC(=CCC(CCN(C)C)(C1=CC=CC2=CC=CC=C21)C(=O)N)C	99117	1:3|2:3|4:1|8:1|9:7|10:3|34:1|94:1
YHQXBTXEYZIYOV-UHFFFAOYSA-N	CC(C)C=C	11239	1:2|3:1|5:1
CLMSHAWYULIVFQ-UHFFFAOYSA-N	C1=CC=C2C(=C1)C(OC2=O)Br	96218	64:1|9:4|10:1|13:1|77:1
SHAAIYJHUTYDST-UHFFFAOYSA-N	C(C(CO)C=O)O	170297	2:2|3:1|20:1|14:2
MIDXCKJJIFQOLT-UHFFFAOYSA-N	CCC#CCCCCCCCCO	117011	1:1|2:9|66:1|14:1
SWFFFUJOWAJJCH-UHFFFAOYSA-N	C1=CC(=C(C=C1C(F)(F)F)C(F)(F)F)CBr	518871	64:1|9:3|10:2|12:1|74:2
WXWCDTXEKCVRRO-UHFFFAOYSA-N	CC1=CC(=C(C=C1)OC)N	8445	24:1|9:3|10:1|11:1|36:1
OXYZDRAJMHGSMW-UHFFFAOYSA-N	CO[Si](CCCCl)(OC)OC	62449	24:3|81:1|2:2|44:1
JEEQUUSFXYRPRK-UHFFFAOYSA-N	CCC(C)CCC(C)CC	85927	1:4|2:4|3:2
QZVQQUVWFIZUBQ-UHFFFAOYSA-N	C1=CC(=CC(=C1)F)N	9742	9:4|36:1|71:1
ZNOCGWVLWPVKAO-UHFFFAOYSA-N	CO[Si](C1=CC=CC=C1)(OC)OC	18137	24:3|9:5|10:1|81:1
MNFYUSLFGBQJRK-UHFFFAOYSA-N	CCCCCCCCCCCCCCCCCCCCCCCCCCCCCCCCC(C)C	14275207	1:3|2:31|3:1
TUXPBTQUURFHPD-UHFFFAOYSA-N	CC(=O)OCC1=C2C=CC3=CC=CC=C3C2=CC4=CC=CC=C41	87145	9:11|10:6|12:1|21:1
ARITXYXYCOZKMU-UHFFFAOYSA-N	CC(C)(Br)Br	11658	64:2|1:2|4:1
CYCPXOQAYQJEBC-UHFFFAOYSA-N	CN(C)C1=CC=C(C=C1)C2=CC=CC=C2	14348	1:1|10:3|34:1|9:9
BPFNDUHQLDMVAQ-UHFFFAOYSA-N	CCCCCCCCCCCCCCCCCC(=O)OCC1(COCC(C1O)(CO)CO)CO	107006	1:1|2:20|3:1|4:2|14:4|22:1|27:1
RMXNSQWYMVTLEU-UHFFFAOYSA-N	C=CCC1=C(C(=CC=C1)CC=C)O	72856	9:3|12:2|5:2|17:1
ZOYDMFOVPQMSPJ-UHFFFAOYSA-N	CC#CCCCCCCCC(=O)O	1747486	1:1|2:7|66:1|42:1
RSZNIQXJTHPTBO-UHFFFAOYSA-N	CC(C)CC(C)(C)COC=C	142200	1:4|2:1|3:1|4:1|5:1|25:1
XOEUGELJHSUYGP-UHFFFAOYSA-N	CCCCCCCCOC(=O)C1=CC=C(C=C1)N	26629	1:1|2:7|36:1|9:4|10:1|77:1
NOBLDEYGTBPLMF-UHFFFAOYSA-N	CCCCC(=CCC)CC	521478	8:1|1:3|2:5
OHXPGWPVLFPUSM-UHFFFAOYSA-N	CC(CCC(=O)O)C1CCC2C1(C(=O)CC3C2C(=O)CC4C3(CCC(=O)C4)C)C	2975	1:3|2:6|3:6|4:2|42:1|19:3
XADCESSVHJOZHK-UHFFFAOYSA-N	CCOC(=O)C1(CCN(CC1)C)C2=CC=CC=C2	4058	1:1|2:5|4:1|9:5|10:1|34:1|77:1
OMSUIQOIVADKIM-RXMQYKEDSA-N	CCOC(=O)C[C@@H](C)O	440030	1:2|2:1|3:1|22:1|14:1
HKSRHNHDUAHAAT-UHFFFAOYSA-N	C1C2=CC=CC=C2C3=C4C1=CC=C5C4=C(C=C3)C6=CC=C7CC8=CC=CC=C8C9=C7C6=C5C=C9	138237	9:16|10:14|12:2
UMNBAOUYVWEPKA-UHFFFAOYSA-N	CC(C)CC(=C)OC	143008	24:1|1:2|2:1|3:1|7:1
WWDHABCVIVMHKP-UHFFFAOYSA-N	CCCCCCCCCOC(=O)CCCCCCCC	522874	1:2|2:14|22:1
HYPVLYQCKWUMBM-UHFFFAOYSA-N	CC1=CC(=C(C(=C1)C)C(=C(O)[SiH3])C2=C(C=C(C=C2C)C)C)C	71335493	70:1|9:4|10:2|11:6|78:1|14:1
HTZWVZNRDDOFEI-UHFFFAOYSA-N	CCCCCCCCC(C)CC	13845	1:3|2:8|3:1
IYYIVELXUANFED-UHFFFAOYSA-N	C[Si](C)(C)Br	76113	64:1|1:3|81:1
IZBMUZVSTLWUTH-UHFFFAOYSA-N	CCCC=C(C)C(=O)C	142390	8:1|1:2|2:2|18:1
DIZKLZKLNKQFGB-UHFFFAOYSA-N	CC1(CC1)C(=O)O	81326	1:1|2:2|4:1|42:1
IPBVNPXQWQGGJP-UHFFFAOYSA-N	CC(=O)OC1=CC=CC=C1	31229	9:5|10:1|21:1
PEORPEBHZUHNFF-UHFFFAOYSA-N	C1=CC=C(C=C1)CNCCNCCO	104697	32:2|9:5|2:2|12:1|14:1
VSTNNAYSCJQCQI-UHFFFAOYSA-N	COC(CN1CCN(CC1)CC(C(C2=CC=CC=C2)OC)O)C3=CC=CC=C3	36910	2:4|3:1|9:10|13:2|14:1|35:2|24:2
JMJXLZDCAGYLBX-UHFFFAOYSA-N	C(CCN(CCCN(CCCN(CCCN(CCCN)CCCN)CCCN(CCCN)CCCN)CCCN(CCCN(CCCN)CCCN)CCCN(CCCN)CCCN)CCCN(CCCN(CCCN(CCCN)CCCN)CCCN(CCCN)CCCN)CCCN(CCCN(CCCN)CCCN)CCCN(CCCN)CCCN)CN(CCCN(CCCN(CCCN(CCCN)CCCN)CCCN(CCCN)CCCN)CCCN(CCCN(CCCN)CCCN)CCCN(CCCN)CCCN)CCCN(CCCN(CCCN(CCCN)CCCN)CCCN(CCCN)CCCN)CCCN(CCCN(CCCN)CCCN)CCCN(CCCN)CCCN	3338043	2:122|35:30|29:32
XBTWVJKPQPQTDW-UHFFFAOYSA-N	CCN(CC)C1=CC(=C(C=C1)N)C	67364	1:2|2:1|35:1|36:1|9:3|10:1|11:1
TVQGDYNRXLTQAP-UHFFFAOYSA-N	CCCCCCC(=O)OCC	7797	1:2|2:5|22:1
OAOABCKPVCUNKO-UHFFFAOYSA-N	CC(C)CCCCCCC(=O)O	111470	1:2|2:6|3:1|42:1
PLYHMRQAXIKUIV-UHFFFAOYSA-N	C1=CC=C2C(=C1)C(=O)OC2(C3=CC=C(C=C3)N)C4=CC=C(C=C4)N	68183	9:12|10:4|4:1|77:1|36:2
NXHRRGXAJNAGTQ-YFHOEESVSA-N	C/C(=C/1\CC2CCC1C2)/OC	3036416	24:1|1:1|2:4|3:2|70:1
SGRDDUKVLKWIBZ-UHFFFAOYSA-N	CC(C)C1=CC(=C(C(=C1)C(C)C)C(=O)C)C(C)C	75224	1:6|10:1|18:1|13:3|9:2
GRCXMYHIISDRMO-UHFFFAOYSA-N	CCCCCCNC(=O)CCl	138456	96:1|1:1|2:4|44:1
JTHGIRIGZAGNOX-UHFFFAOYSA-N	CCCC(C)C1=CC=C(C=C1)O	7171	1:2|2:2|17:1|13:1|9:4
ZKXYHQFGFMZPPJ-UHFFFAOYSA-N	CC1=CC(=C)CC(C1)(C)C	140110	8:1|1:3|2:2|4:1|7:1
WIPLNCYPGHUSGF-UHFFFAOYSA-N	CC(C)(C(=O)OCC=C)Br	4524555	64:1|1:2|2:1|4:1|5:1|77:1
GKUPPISUFOVTKA-UHFFFAOYSA-N	CN(C)C(=O)C1=CC(=CC=C1)OC	275345	24:1|9:4|10:2|97:1
CQCZSONTBHAKRK-UHFFFAOYSA-N	CCCCCCCCCCCCCCCC(=O)OC(CC(C)C)CC(C)CC(C)C	111361	1:6|2:16|3:4|22:1
HIGGFWFRAWSMBR-UHFFFAOYSA-N	CCCC(=O)C(C)C	23847	19:1|1:3|2:1|3:1
DTWKKDUYCIPQFZ-UHFFFAOYSA-N	CC(=C)C(CCC(=O)C)CC#N	2724743	1:1|2:2|3:1|7:1|41:1|18:1
RETWYDZOYDJBIX-UHFFFAOYSA-N	C1=CC=NC(=C1)C=CC2=CC=NC=C2	84651	38:2|6:1
CTPUUDQIXKUAMO-UHFFFAOYSA-N	C1=CC(=CC(=C1)I)Br	11561	64:1|9:4|10:2|63:1
XHVULKQHRQZNMW-UHFFFAOYSA-N	C1C=CC=CC2=CC=CC=C21	136080	9:4|10:1|12:1|6:2
MJQVZIANGRDJBT-UHFFFAOYSA-N	C1=CC=C(C=C1)CCOC(=O)C=CC2=CC=CC=C2	7659	2:1|6:1|9:10|10:1|12:1|77:1
XCNOKZUAQAZTAJ-UHFFFAOYSA-N	CCC(C)C(C)(CC)C(C)C	53428864	1:6|2:2|3:2|4:1
VZYFPJYRFFDDKS-GJULNNQYSA-N	CC(C)CC(=O)O[C@@H]1[C@H]([C@H]2[C@@H](CC=C3[C@@]2(CC[C@@H](C3)O)C)[C@@]4([C@]1([C@H](CC4)C(=O)C)C)O)OC(=O)C	202357	1:4|2:6|3:7|4:3|8:1|14:2|18:1|21:1|22:1
QLDFUXZWCMSFEO-UHFFFAOYSA-N	CC1=CCCC(C1C=CC(=O)CC(C)C)(C)C	112190	1:5|2:2|3:2|4:1|6:1|8:1|19:1
WAPKZPLWLMQRHV-UHFFFAOYSA-N	CC=CC(=O)OC1CCC2(C3CCC4(C(C3CC=C2C1)CCC4C(C)CCCC(C)C)C)C	4279493	1:6|2:11|3:7|4:2|6:1|8:1|77:1
PPEJLOXOMBAXES-UHFFFAOYSA-N	CC1=CC2=C(C=C1)C=NC=C2	640959	9:3|11:1|39:1
GZEZIBFVJYNETN-OLQVQODUSA-N	C1CC[C@@H]([C@@H](C1)Cl)Cl	66334	2:4|45:2
YXEBFFWTZWGHEY-UHFFFAOYSA-N	C1CC(CC=C1)(CO)CO	16544	2:5|4:1|14:2|6:1
LDKDGDIWEUUXSH-UHFFFAOYSA-N	CC1=CC(=C(C=C1C2(C3=CC=CC=C3C(=O)O2)C4=CC(=C(C=C4C)O)C(C)C)C(C)C)O	31316	1:4|4:1|9:8|10:4|11:2|13:2|77:1|17:2
MMFGGDVQLQQQRX-UHFFFAOYSA-N	C1=CC(=C(C=C1Br)C=O)F	736327	64:1|9:3|10:2|20:1|71:1
VVKCVAPLTRZJHH-UHFFFAOYSA-N	CCOC1=C(C=C(C=C1)C(=O)O)OCC	79417	1:2|10:3|25:2|42:1|9:3
WONIGEXYPVIKFS-YIZRAAEISA-N	CC1=C[C@@H]([C@H]2C[C@@H]1C2(C)C)O	87839	1:3|2:1|3:3|4:1|8:1|14:1
ZUZCIZDIGXGYDS-UHFFFAOYSA-N	CC(=O)C=CC1=CC=CC=C1F	137444	9:4|10:1|18:1|6:1|71:1
KQZSQDZXBHFWGC-UHFFFAOYSA-N	CCC(C)CCCC(C)(C)OC=O	175159	1:4|2:4|3:1|4:1|23:1
FOCAUTSVDIKZOP-UHFFFAOYSA-N	C(C(=O)O)Cl	300	42:1|44:1
GTJGHXLFPMOKCE-UHFFFAOYSA-N	C(C(F)(F)F)NCC(F)(F)F	78999	32:1|2:1|74:2
PFKZTZZEEPSIAA-HNNXBMFYSA-N	C1CCO[C@@H](C1)OCCC#CCCCCCCCl	3085571	2:9|3:1|44:1|66:1|25:1|27:1
QPMDWYXUSMRVKT-UHFFFAOYSA-N	CCCCCC#CC(=O)OCC	66338	1:2|2:5|66:1|77:1
KKCGMSRNPUOKBU-UHFFFAOYSA-N	CCCC(CCOC(=O)C)C(C)C	86285	1:3|2:4|3:2|21:1
MKHDDTWHDFVYDQ-UHFFFAOYSA-N	C1=CC(=C(C=C1Br)Br)F	15034	64:2|9:3|10:2|71:1
HUWXDEQWWKGHRV-UHFFFAOYSA-N	C1=CC(=C(C=C1C2=CC(=C(C=C2)N)Cl)Cl)N	7070	9:6|10:2|36:2|53:2
LIWAQLJGPBVORC-UHFFFAOYSA-N	CCNC	12219	1:1|2:1|31:1
WADQOGCINABPRT-UHFFFAOYSA-N	CC1=C(C=CC=C1Cl)O	14856	9:3|11:1|53:1|17:1
GJWSUKYXUMVMGX-SECBINFHSA-N	C[C@H](CCC=C(C)C)CC(=O)O	6999957	8:1|1:3|2:3|3:1|42:1
YUKILTJWFRTXGB-UHFFFAOYSA-N	COC1=CC(=CC=C1)Cl	17833	24:1|9:4|10:1|53:1
AFDXODALSZRGIH-QPJJXVBHSA-N	COC1=CC=C(C=C1)/C=C/C(=O)O	699414	24:1|9:4|10:2|42:1|6:1
VGWQTCARXYLDOB-UHFFFAOYSA-N	CC(C)(CCCC(=O)O)C(=O)O.COC(=O)C1=CC=C(C=C1)C(=O)OC.C(CO)O	6451859	1:4|2:3|4:1|9:4|42:2|77:2|10:2|62:1
QGDHNMDUMGMVAO-UHFFFAOYSA-N	CC(=C)C(=O)OCC(CCl)OC(=O)C(=C)C	93634	1:2|2:1|3:1|7:2|44:1|77:2
YVOQADGLLJCMOE-UHFFFAOYSA-N	C1CN1C(=O)NCCCCCCNC(=O)N2CC2	16758	32:2|2:4|99:2
WSOGYYKXYMIDJU-UHFFFAOYSA-N	CC1=CC(=CC=C1)OC(=O)C2CCCCC2	87766	2:5|3:1|9:4|10:1|11:1|77:1
YXPFQYIWXTVCKV-UHFFFAOYSA-N	COC1=CC=C(C=C1)OCC2=CC=CC=C2	138794	24:1|9:9|10:3|25:1
USWHQIMHJXIDKG-UHFFFAOYSA-N	CCC1CC2CC1C3C2CCC3	141743	1:1|2:6|3:5
JIHSGXIXZQROBD-UHFFFAOYSA-N	C1=CC=C(C=C1)CC(CBr)O	142500	64:1|2:1|3:1|9:5|12:1|14:1
JKGLILLLSMITKV-UHFFFAOYSA-N	CCCCCCCCCCCCCCCCCCC(C)C1CCCCC1	294705	1:2|2:22|3:2
OFQBYHLLIJGMNP-UHFFFAOYSA-N	CCOC1=CC=CC(=C1O)C=O	68117	1:1|9:3|10:2|17:1|20:1|25:1
SRIISEYIFDTFRZ-UHFFFAOYSA-N	C1=CC=C2C(C3=CC=CC=C3C=CC2=C1)O	82577	9:8|10:3|14:1|13:1|6:1
BXINIXQKBCSKKR-UHFFFAOYSA-N	CCCCCC(C1=CC=CC=C1)C2=CC=CC=C2	137062	1:1|2:4|13:1|10:1|9:10
YLVACWCCJCZITJ-UHFFFAOYSA-N	C1COC(C(O1)O)O	96170	27:2|3:2|14:2
SADILRUBJZOYJV-UHFFFAOYSA-N	C=CC(=O)OCCCO.C=CCl	6455857	2:3|77:1|5:2|14:1|69:1
MCJGNVYPOGVAJF-UHFFFAOYSA-N	C1=CC2=C(C(=C1)O)N=CC=C2	1923	9:3|39:1|17:1
BFVXNKXLPBNMQI-UHFFFAOYSA-N	C1CSCCSCCOCCSCCSCCO1	520443	2:6|27:2|103:4
QHDRKFYEGYYIIK-UHFFFAOYSA-N	CC(C)CC#N	12244	1:2|3:1|41:1
IZIGMZUTXDIGMJ-UHFFFAOYSA-N	CC(C)(C)C1(CC1)C2=CC=CC=C2	143974	1:3|2:2|4:2|10:1|9:5
HERAOOOZGHYHSO-WLHGVMLRSA-N	C1COCCN1CCOC(C2=CC=CC=C2)C3=CC(=CC=C3)C(F)(F)F.C(=C/C(=O)O)\C(=O)O	6444521	2:3|35:1|6:1|9:9|10:2|13:1|74:1|25:1|27:1|42:2
SBBWEQLNKVHYCX-UHFFFAOYSA-N	CCOC(=O)C(CC1=CC=C(C=C1)O)N	61328	1:1|2:1|9:4|12:1|77:1|17:1|30:1
UYBMIHNGXIOMAW-UHFFFAOYSA-N	CCCC(CC(=O)OCC)OC(=O)C	89464	1:2|2:3|3:1|21:1|22:1
NNPPMTNAJDCUHE-LCNXKSLPSA-N	C(C)(C)C	139408	1:3|3:1
BELRNEPYFJNSPN-UHFFFAOYSA-N	CC(CC=C)(C1=CC=CC=C1)O	143761	1:1|2:1|4:1|5:1|9:5|10:1|14:1
RZHMLUBYECBBRT-UHFFFAOYSA-N	C1=CC=C2C(=C1)C3=CC=CC=C3C4=C2C=C5C=CC6=CC7=C(C8=CC=CC=C8C9=CC=CC=C97)C1=C6C5=C4C2=CC=CC=C21	51571	9:24|10:20
UIWORXHEVNIOJG-UHFFFAOYSA-N	CC1CCC(CC1)(C)C	35365	1:3|2:4|3:1|4:1
NCDCLPBOMHPFCV-UHFFFAOYSA-N	CCCCCCOC(=O)CCCCC	22873	1:2|2:8|22:1
LLYOCFZRCOXMHY-UHFFFAOYSA-N	C1CCCC#CCCCCCC#CCC1	138329	2:11|66:2
QJRZJHNKYKBDSN-UHFFFAOYSA-N	CCCCCCCCC=CCCCCCCCCNCCCNC(=O)CCCCCCCC=CCCCCCCCC	86935	32:1|1:2|2:30|6:2|96:1
ROBFUDYVXSDBQM-UHFFFAOYSA-N	C(C(=O)O)(C(=O)O)O	45	42:2|3:1|14:1
DDTOOQIKICNNHB-UHFFFAOYSA-N	CCC1=CC(=CC(=C1CC2=C(C=C(C=C2CC)N)C(C)C)C(C)C)N	3086040	1:6|36:2|9:4|10:1|12:3|13:2
LVNQVIZBPSRXAN-UHFFFAOYSA-N	C1COCCN2CCOCCN1CCOCCOCC2	169276	35:2|2:8|27:4
KNKRHSVKIORZQB-UHFFFAOYSA-N	C1=CC(=C(C=C1Br)CO)O	75342	64:1|9:3|10:1|12:1|14:1|17:1
XHRPOTDGOASDJS-UHFFFAOYSA-N	CCCCCCCCCCCCCCCCCC(=O)OC1CCC2(C3CCC4(C(C3CC=C2C1)CCC4C(C)CCCC(C)C)C)C	5013207	1:6|2:26|3:7|4:2|8:1|22:1
BTOIWQMCXHYGGB-UHFFFAOYSA-N	C1=CC=C2C=C3C4=C5C(=CC3=CC2=C1)C=CC6=C5C(=CC7=CC8=CC=CC=C8C=C67)C=C4	9105	9:18|10:14
ZFYFBPCRUQZGJE-JTQLQIEISA-N	C[C@@H](C1=CC2=C(C=C1)C=C(C=C2)OC)C(=O)OC	9899603	1:2|9:6|10:3|13:1|77:1|24:1
KIHPDGGDZZCYBT-UHFFFAOYSA-N	CC1CC(=CC=C1)C	15336281	8:1|1:2|2:1|3:1|6:1
ZONJATNKKGGVSU-UHFFFAOYSA-N	CC(C)CCCCCCCCCCCCC(=O)O	36247	1:2|2:12|3:1|42:1
TXBZITDWMURSEF-UHFFFAOYSA-N	CCC(C)(C)C=C	18852	1:3|2:1|4:1|5:1
QHOZSLCIKHUPSU-UHFFFAOYSA-N	CC=C(C)C(=O)OC1CCN2C1C(=CC2)COC(=O)C(C(C)OC)(C(C)(C)O)O	613201	1:5|2:3|3:3|4:2|8:2|77:2|14:2|35:1|24:1
CFTUQSLVERGMHL-UHFFFAOYSA-N	COC(=O)C(=C)CBr	521093	64:1|1:1|2:1|77:1|7:1
SFVVQRJOGUKCEG-XTWPYSKKSA-N	C[C@@H]([C@](C(C)C)(C(=O)OCC1=CCN2[C@H]1[C@@H](CC2)O)O)O	73614	1:3|2:3|3:4|4:1|8:1|77:1|14:3|35:1
ACEWLPOYLGNNHV-UHFFFAOYSA-N	CC(C)CC1=CC=C(C=C1)C(C)C(=O)OCC2=CC=CC=N2	3673	1:3|2:1|3:1|38:1|9:4|12:1|13:1|77:1
FERUVNCWJYIAQM-RUOITVIXSA-N	C[C@]12C[C@@H]([C@H]3[C@H]([C@@H]1C[C@H]([C@@H]2O)Br)CCC4=C3C=CC(=C4)O)OC	67098	64:1|1:1|2:3|3:5|4:1|9:3|12:1|13:1|14:1|17:1|24:1
DGLHLIWXYSGYBI-UHFFFAOYSA-N	C#CC1=CC=CC=C1Cl	585995	9:4|10:1|53:1|65:1
ZYTLPUIDJRKAAM-UHFFFAOYSA-N	CC(C(=O)OCC1=CC=CC=C1)O	98054	1:1|3:1|9:5|12:1|77:1|14:1
DHZSIQDUYCWNSB-UHFFFAOYSA-N	C=CCl.C=C(Cl)Cl	62706	5:1|69:3|7:1
NVIAKAADUCLJEL-UHFFFAOYSA-N	CCCCCCCC=CC(OCC)OCC	106529	1:3|2:6|3:1|6:1|25:2
JWILWRLEBBNTFH-WDCZJNDASA-N	COC(=O)[C@H]([C@@H]([C@@H](CO)O)O)O	89959	1:1|2:1|3:3|77:1|14:4
OOHAUGDGCWURIT-UHFFFAOYSA-N	CCCCCN(CCCCC)CCCCC	12133	1:3|2:11|35:1
CXMYOMKBXNPDIW-UHFFFAOYSA-N	C1CC=C(C1)C2=CC=CC=C2	136652	8:1|9:5|2:3|10:1
SKSNKNFLXPZBMD-UHFFFAOYSA-N	CC1=CC(=C(C=C1)C)C2=CC(=C(C=C2)N)C	52331	9:6|10:2|11:3|36:1
DBGFNLVRAFYZBI-UHFFFAOYSA-N	CNC1=CN=CC=C1	140376	38:1|31:1
WLHOOFDTKPBKIY-UHFFFAOYSA-N	C1CCOC(C1)OCCCCCCl	114467	27:1|25:1|2:6|3:1|44:1
QDJPGDCRLZYJGQ-UHFFFAOYSA-N	COC(=O)C1=C(C(=C(C=C1)C(=O)OC)C(=O)OC)C(=O)OC	520689	1:4|10:4|77:4|9:2
DVIPPHSQIBKWSA-UHFFFAOYSA-N	C1=CC(=C(C=C1Cl)C(=O)O)C(=O)O	6964	9:3|10:2|42:2|53:1
DHJXZSFKLJCHLH-LPDAJWQZSA-N	CCN1C[C@@]2([C@@H](C[C@@H]([C@]34[C@H]1C([C@@H](C23)OC)[C@@]5([C@@H]6C4CC([C@@H]6OC(=O)C7=CC=CC=C7)([C@H]([C@@H]5O)OC)O)O)OC)O)COC	121312	1:1|2:4|3:11|4:4|9:5|10:1|77:1|14:4|35:1|24:4
VWRQCJRTHKUVNF-UHFFFAOYSA-N	C1=CC=C(C=C1)C#CC(C2=CC=CC=C2)(C3=CC=CC=C3)O	137058	9:15|10:3|4:1|66:1|14:1
KEMUGHMYINTXKW-UHFFFAOYSA-N	C1CCCC=CCCC=CCC1	519320	2:8|6:2
DYOZNCVZPFIXLU-UHFFFAOYSA-N	COCC(OC)OC	47520	24:3|2:1|3:1
PLZDDPSCZHRBOY-UHFFFAOYSA-N	CCCCCCC(C)CC	22202	1:3|2:6|3:1
DOSUSQYYROSQFJ-UHFFFAOYSA-N	CC1=CC=C(C=C1)OCCOC	3086443	2:1|9:4|10:1|11:1|24:1|25:1
DBVGDYOGBAYKRO-UHFFFAOYSA-N	CC(=C)C(=O)OCCO.CC(=C)C(=O)OCCOC	161629	1:2|2:4|7:2|77:2|14:1|24:1
LVRFKDKDRMPZQF-UHFFFAOYSA-N	CCCCSCCC(=O)OCC	109982	1:2|2:4|22:1|103:1
VEALHWXMCIRWGC-UHFFFAOYSA-N	CC1CCC(C1)O	86785	1:1|2:3|3:2|14:1
LBDWIFOIHJVJBH-UHFFFAOYSA-N	CCCCOC1=CC=C(C=C1)OC	140754	1:1|2:2|9:4|10:2|24:1|25:1
GNUGVECARVKIPH-UHFFFAOYSA-N	CC(C)OC=C	13557	1:2|26:1|5:1
SQOVOQLOSFZJGI-UHFFFAOYSA-N	CCC(C)(C)C(C)CCC(C)C	12757224	1:6|2:3|3:2|4:1
UPTPBLCFJRDBQW-UHFFFAOYSA-N	C1CC2C=CC=CC1O2	140579	2:2|3:1|26:1|6:2
BHQQXAOBIZQEGI-UHFFFAOYSA-N	CCC(C(=O)OC)Cl	123415	1:2|2:1|45:1|77:1
AIAMDEVDYXNNEU-UHFFFAOYSA-N	CCC(=O)OCCCCCC(C)C	111811	1:3|2:5|3:1|22:1
ZJQJJRAOBNZRIF-UHFFFAOYSA-N	CC(CNC1=CC=C(C=C1)Cl)O	522460	32:1|1:1|3:1|9:4|10:1|14:1|53:1
HBQUXMZZODHFMJ-UHFFFAOYSA-N	CCCCCCOC1=CC=C(C=C1)C(=O)O	70834	1:1|2:4|9:4|42:1|25:1|10:2
GMGWXLPFRHYWAS-UHFFFAOYSA-N	C1=C(C=C(C=C1Cl)Br)O	22630180	64:1|9:3|10:1|53:1|17:1
VNRVRVIRWRSXJY-UHFFFAOYSA-N	CCCCCCCCCCCCCC(=O)NCCCN(CCO)CCO	105306	96:1|1:1|2:17|35:1|14:2
JPLZSSHKQZJYTJ-UHFFFAOYSA-N	CCC=CC(C)(C)C	69649	1:4|2:1|4:1|6:1
FXPPNKAYSGWCQG-UHFFFAOYSA-N	CC(C=O)OC(=O)C	90728	1:1|3:1|20:1|21:1
IQOFOAJECLOAGR-UHFFFAOYSA-N	CCCCC(C(CCC)O)O	22238613	1:2|2:5|3:2|14:2
JCEZOHLWDIONSP-UHFFFAOYSA-N	C(CN)COCCOCCOCCCN	20239	25:3|2:5|29:2
QVMNXSRTYQKXEY-UHFFFAOYSA-N	C1CC2(C1)C=CC=C2	139936	2:3|4:1|6:2
UUIMDJFBHNDZOW-UHFFFAOYSA-N	CC(C)(C)C1=CC=CC=N1	138630	1:3|4:1|38:1
JWQYZECMEPOAPF-UHFFFAOYSA-N	C1CC2=CC=CC=C2CC1O	10747	9:4|2:1|3:1|12:2|14:1
IXAFAYIIDHDJHN-UHFFFAOYSA-N	CC1=CC2=CC=CC3=C2C4=C(C=CC=C14)C=C3	18784	9:9|10:6|11:1
XPUCYTFPMSEFIN-UHFFFAOYSA-N	C(CCl)OC(=O)CCl	95920	2:1|44:2|77:1
DEZOXTLNRYCKNK-UHFFFAOYSA-N	CCC(C)CC(CC)C(C)C	19987590	1:5|2:3|3:3
CIHKNVXTQCYONS-UHFFFAOYSA-N	CC1COC(O1)(C)C2=CC=CC=C2	221640	1:2|4:1|9:5|10:1|26:1|27:1
ODUSUXJNDWKJKH-UHFFFAOYSA-N	C1=CC=C2C(=C1)C3=CC=CC=C3C(=C2O)O	123074	9:8|10:4|17:2
AHCJTMBRROLNHV-UHFFFAOYSA-N	CCCCCCCCSC	77289	1:1|2:7|102:1
OOTKJPZEEVPWCR-UHFFFAOYSA-N	CNCC1=CC=CC=N1	88757	2:1|38:1|31:1
NAEDWKNFXVUORY-UHFFFAOYSA-N	C(CCC(=O)O)CC(=O)O.C(C(CO)(CO)CO)O	104264	2:8|4:1|42:2|14:4
YNOOQIUSYGWMSS-UHFFFAOYSA-N	C1=CC(=C(C=C1F)N)F	67775	9:3|36:1|71:2
OORRQYZWSVJKSO-UHFFFAOYSA-N	C1C2=CC=CC=C1C=CC=C2	137603	9:9|10:2
DDAIBSKPPVQJSU-UHFFFAOYSA-N	CCCCCCCCCCCC1=CC=CC2=CC=CC=C21	300520	1:1|2:9|12:1|10:2|9:7
ZCYVIAZIVJNAMO-UHFFFAOYSA-N	CC(=O)OCCCCCCl	88521	2:4|44:1|21:1
LEJBBGNFPAFPKQ-UHFFFAOYSA-N	C=CC(=O)OCCOCCOC(=O)C=C	19996	25:1|2:3|5:2|77:2
AHPKTOXLYWQNST-UHFFFAOYSA-N	CCCCCCCC(CBr)Br	12555716	64:2|1:1|2:7|3:1
KWOLFJPFCHCOCG-UHFFFAOYSA-N	CC(=O)C1=CC=CC=C1	7410	9:5|10:1|18:1
DHAPUKCAOFQTIT-UHFFFAOYSA-N	C#CC1(CCCCCCC1)O	123539	65:1|2:7|4:1|14:1
PJZURRKQOJYGAU-UHFFFAOYSA-N	CCC(C)OC(=O)CCC(=O)OC(C)CC	94181	1:4|2:2|3:2|22:2
YYVGYULIMDRZMJ-UHFFFAOYSA-N	CC(C)[SiH3]	140355	1:2|3:1|78:1
JTJMJGYZQZDUJJ-UHFFFAOYSA-N	C1CCC(CC1)(C2=CC=CC=C2)N3CCCCC3	6468	9:5|2:9|35:1|4:1|10:1
ZBDAMDWKXGTKBT-UHFFFAOYSA-N	CCOC(=O)CC1CCCCC1	21595	1:1|2:6|3:1|22:1
AVKVJWFFVHGHLJ-UHFFFAOYSA-N	CCC(C)(C)CC(=C)C	142817	1:4|2:2|4:1|7:1
DXVRXYKJPYFGNE-UHFFFAOYSA-N	C1CC2C=CC1C3C2S(=O)(=O)CC3	145257	2:3|3:3|6:1|119:1
FVVHZRFAPSXWTL-VQHVLOKHSA-N	CC/C=C/C(CC)(CC=C(C)C)CO	6441969	1:4|2:4|4:1|6:1|8:1|14:1
YNLBBDHDNIXQNL-UHFFFAOYSA-N	CC(C)CC(C)CC(C)C	137658	1:5|2:2|3:3
NGYYFWGABVVEPL-UHFFFAOYSA-N	C1=C(C=C(C=C1O)O)CO	34661	9:3|12:1|14:1|17:2
HVKCEFHNSNZIHO-MHWRWJLKSA-N	CNCC/C=C/1\C2=CC=CC=C2COC3=CC=CC=C31	6433351	2:2|8:1|9:8|10:4|27:1|31:1
AFHDYMGMZUYZQT-QMMMGPOBSA-N	CCC[C@H]1CCC(=C2C(=O)CCC2=O)O1	160199	1:1|2:4|19:2|26:1|70:1
WSEQDEFUEFCRLT-UHFFFAOYSA-N	CC1=CC=C(C=C1)C(C)OC(=O)C2(CCC(C2(C)C)C(=O)O)C.C(CO)NCCO	21853	32:1|1:4|2:5|3:1|4:2|9:4|42:1|11:1|13:1|14:2|77:1
ADAKRBAJFHTIEW-UHFFFAOYSA-N	C1=CC(=CC=C1N=C=O)Cl	7693	9:4|10:1|53:1|109:1
KDIAMAVWIJYWHN-UHFFFAOYSA-N	CCCC1CCCC1	16270	1:1|2:6|3:1
INBDACYHPDXEOQ-UHFFFAOYSA-N	CC1=CC(=C(C2=CC=CC=C12)C)O	13397777	9:5|10:2|11:2|17:1
POBOUPFSQKXZFZ-UHFFFAOYSA-N	CCC#CC(C)C	520802	1:3|2:1|3:1|66:1
KRNAJRBXIMJEFF-UHFFFAOYSA-N	CCCCCCC1=CC=C(C=C1)C=O	170813	1:1|2:4|9:4|10:1|12:1|20:1
CVQOBYGTHWIAGJ-UHFFFAOYSA-N	CCC(CCCCOC(=O)C1=CC=CC=C1)COC(=O)C2=CC=CC=C2	33153	1:1|2:6|3:1|9:10|10:2|77:2
YZGBDMRJUNSBTG-UHFFFAOYSA-N	CCOC(C(C)CC1=CC=C(C=C1)C(C)C)OCC	23534	1:5|3:2|9:4|12:1|13:1|25:2
BESIOWGPXPAVOS-OWOJBTEDSA-N	C1CCC/C=C/CCC1	5463190	2:7|6:1
YMJZGIHPNOUMNO-UHFFFAOYSA-N	CCC(=C(C1=CC=C(C=C1)OC)C2=CC=C(C=C2)OCCN(CC)CC)C3=CC=C(C=C3)OC	198130	1:3|2:3|35:1|70:1|9:12|10:6|24:2|25:1
BTRAURWAFYPYMW-UHFFFAOYSA-N	CCCCC(CC)C(C)CC	530232	1:4|2:5|3:2
HDGMAACKJSBLMW-UHFFFAOYSA-N	CC1=C(C=CC(=C1)N)O	76081	9:3|11:1|36:1|17:1
KAJZYANLDWUIES-UHFFFAOYSA-N	CCCCCCCCCCCCCCCCCN	15791	1:1|2:15|29:1
ADEQPGWHCPALGB-UHFFFAOYSA-N	CC(C)CN(CC#N)CC(C)C	141219	1:4|2:1|3:2|35:1|41:1
YVHAIVPPUIZFBA-UHFFFAOYSA-N	C1CCC(C1)CC(=O)O	71606	2:5|3:1|42:1
KHBWTRFWQROKJZ-UHFFFAOYSA-N	COC(=O)CC1=CC=CC=C1Cl	93683	1:1|10:1|53:1|22:1|9:4
XPKFTIYOZUJAGA-UHFFFAOYSA-N	CCOC1=CC(=C(C=C1)OCC)N	66756	1:2|10:2|25:2|36:1|9:3
MOQRZWSWPNIGMP-UHFFFAOYSA-N	CCCCCCCCCCCCCCCCCC(=O)OCCCCC	80799	1:2|2:19|22:1
INXKVYFOWNAVMU-UHFFFAOYSA-N	C1=CC(=C(C=C1F)O)F	94952	9:3|71:2|17:1
JICBIWIIOAGBJY-UHFFFAOYSA-N	CN(C[Si](C)(C)C)C[Si](C)(C)C	144347	1:6|2:2|34:1|81:2
MZPDTOMKQCMETI-YHYXMXQVSA-N	C/C=C(/C)\CCC=C(C)C	5352478	8:2|1:4|2:2
KEPSIDHSAFAUSG-UHFFFAOYSA-N	CC(C)(C)C1CS1	142166	1:3|3:1|4:1|103:1
SWJPEBQEEAHIGZ-UHFFFAOYSA-N	C1=CC(=CC=C1Br)Br	7804	64:2|9:4|10:2
LSFQBLLDQCVIGF-UHFFFAOYSA-N	CC1=CC=C(C1(C)C)C	138164	8:2|1:4|4:1
YYJBEOVFNCROQM-UHFFFAOYSA-N	CC1=C(C(=C(C=C1C(C)(C)C)C(C)(C)C)O)C	116870	1:6|4:2|9:1|10:2|11:2|17:1
ADLXTJMPCFOTOO-UHFFFAOYSA-N	CCCCCCC=CC(=O)O	97730	1:1|2:5|42:1|6:1
MMVAQVCLDJYKKW-UHFFFAOYSA-N	C1=CC2=C3C(=C1)C=CC4=CC5=CC=CC5=CC(=C43)C=C2	23054	9:12|10:8
JUOZURBHPHLQGX-UHFFFAOYSA-N	C1(=C(C(=C(C(=C1Cl)Cl)I)Cl)Cl)Cl	140088	10:1|53:5|63:1
AAAQKTZKLRYKHR-UHFFFAOYSA-N	C1=CC=C(C=C1)C(C2=CC=CC=C2)C3=CC=CC=C3	10614	9:15|10:2|13:1
BGRFQNTYHMHVFJ-UHFFFAOYSA-N	C1COCCN1C(=O)C2=CC=C(C=C2)Cl	225452	2:1|99:1|9:4|10:1|53:1|27:1
BVWTXUYLKBHMOX-UHFFFAOYSA-N	COC1=C(C=CC(=C1)C(=O)OC)O	19844	1:1|9:3|10:2|77:1|17:1|24:1
UNBMPKNTYKDYCG-UHFFFAOYSA-N	CC(C)CC(C)N	7908	1:3|2:1|3:1|30:1
QHBHZWFMPCJXIQ-UHFFFAOYSA-N	CCCCCOCC(=O)OCC=CC	3085871	1:2|2:4|22:1|6:1|25:1
GDZAVHGIQPTDDN-UHFFFAOYSA-N	CC12COC(OC1)(OC2)C	123426	1:2|27:3|4:2
KPJKMUJJFXZGAX-UHFFFAOYSA-N	CC(C)(C1=CC=CC=C1)Cl	70281	1:2|10:1|46:1|9:5
ISFKUAKHXQLAFN-UHFFFAOYSA-N	CCC(=O)C1=C(C=CC=C1F)F	522824	71:2|1:1|10:1|19:1|9:3
FIONWRDVKJFHRC-UHFFFAOYSA-N	C[Si](C)(C)C=CC1=CC=CC=C1	140519	1:3|10:1|81:1|6:1|9:5
KVZJLSYJROEPSQ-OCAPTIKFSA-N	C[C@@H]1CCCC[C@@H]1C	16628	1:2|2:4|3:2
GSSDZVRLQDXOPL-UHFFFAOYSA-N	CCCCC(C)(C)CO	16912	1:3|2:4|4:1|14:1
UPCQGURPQYFOKT-UHFFFAOYSA-N	C(C=CC=CCBr)Br	54364909	64:2|2:2|6:2
RTBQQRFTCVDODF-UHFFFAOYSA-N	COC1=CC2=CC=CC=C2C=C1C(=O)O	70161	24:1|9:6|10:4|42:1
ARCGXLSVLAOJQL-UHFFFAOYSA-N	C1=CC(=C(C=C1C(=O)O)C(=O)O)C(=O)O	10708	9:3|10:3|42:3
NKAMGQZDVMQEJL-UHFFFAOYSA-N	C=CC(C(C(C(C(C(C(C(F)(F)F)(F)F)(F)F)(F)F)(F)F)(F)F)(F)F)(F)F	88990	74:1|75:7|5:1
OENHQHLEOONYIE-JLTXGRSLSA-N	CC1=C(C(CCC1)(C)C)/C=C/C(=C/C=C/C(=C/C=C/C=C(/C=C/C=C(/C=C/C2=C(CCCC2(C)C)C)\C)\C)/C)/C	5280489	1:10|2:6|4:2|6:5|70:2|8:4
HFEFYTCEBRSONX-UHFFFAOYSA-N	CCC(CC)COC(=O)CCCCCCCC(=O)OCC(CC)CC	66920	1:4|2:11|3:2|22:2
KRCFNZKIXDOQFX-UHFFFAOYSA-N	COCCOCCOC(=O)C1=CC=C(C=C1)N	170806	2:3|36:1|9:4|10:1|77:1|24:1|25:1
CYZZRDBHDIUZHS-UHFFFAOYSA-N	CCCCC(CC)C(=O)NCCCCCC(=O)O.CC(CN)O	44152745	96:1|1:3|2:8|3:2|42:1|14:1|29:1
WJQZZLQMLJPKQH-UHFFFAOYSA-N	CC1=CC(=CC(=C1O)Cl)Cl	15292	9:2|11:1|53:2|17:1
JABUPJCJZZNUFK-UHFFFAOYSA-N	CC1=CC(=CC(=C1OCC2=CC=CC=C2)C)C(=O)O	2733993	9:7|10:3|11:2|42:1|25:1
NETONJQRBNZZHO-UHFFFAOYSA-N	CCC(C)C1CCCCC1(C#C)O	169864	1:2|2:5|3:2|4:1|65:1|14:1
HQHXFCWZAWRYDM-UHFFFAOYSA-N	CCC(C)(CC)CC(C)(CC)CC	144636	1:6|2:5|4:2
JPLZSSHKQZJYTJ-VOTSOKGWSA-N	CC/C=C/C(C)(C)C	5357261	1:4|2:1|4:1|6:1
WKTJXDHLMJKSGI-UHFFFAOYSA-N	C1CC(CC=C1)C2OCC3(CO2)COC(OC3)C4CCC=CC4	98143	27:4|2:6|3:4|4:1|6:2
LTINPJMVDKPJJI-UHFFFAOYSA-N	CC(C1OCC(O1)CO)I	21852	1:1|2:1|3:2|14:1|26:1|27:1|63:1
UYWQUFXKFGHYNT-UHFFFAOYSA-N	C1=CC=C(C=C1)COC=O	7708	9:5|12:1|23:1
KRHLOVNIMQCDSG-IBGZPJMESA-N	CO[C@H](CC1=CC=CC=C1)OCCCCCCCCC=C	5748751	2:7|3:1|5:1|9:5|12:1|24:1|25:1
CWJJAFQCTXFSTA-UHFFFAOYSA-N	CC1=CC(=C(C=C1)C(=O)O)C(=O)O	20310	9:3|10:2|11:1|42:2
LKDRXBCSQODPBY-ARQDHWQXSA-N	C1[C@H]([C@H]([C@@H]([C@](O1)(CO)O)O)O)O	24310	27:1|2:1|3:3|4:1|14:5
XVKJSLBVVRCOIT-UHFFFAOYSA-N	C(CI)C(C(C(C(C(C(C(C(F)(F)F)(F)F)(F)F)(F)F)(F)F)(F)F)(F)F)(F)F	74885	2:2|75:7|74:1|63:1
KVUQUKFVMFCAGO-UHFFFAOYSA-N	C1CCN2CCCCN(CC1)CCC2	145050	2:10|35:2
QSVQIPXQOCAWHP-UHFFFAOYSA-N	CC1CCC(C(C1)OC(=O)CC(=O)C)C(C)C	102565	1:3|2:3|3:4|18:1|22:1
NZRXKRWZTKRDRH-UHFFFAOYSA-N	CCCCCCC#CCCCCCCCC(OCC)OCC	3085484	1:3|2:12|3:1|66:1|25:2
UWZGPXOJVOOLSG-UHFFFAOYSA-N	C[Si](C)(C)OC(=O)CCCC(=O)O[Si](C)(C)C	521625	1:6|2:1|22:2|81:2
PJVWKTKQMONHTI-UHFFFAOYSA-N	CC(=O)CC(C1=CC=CC=C1)C2=C(C3=CC=CC=C3OC2=O)O	54678486	2:1|70:1|9:9|10:2|13:1|14:1|77:1|18:1
UNMYKPSSIFZORM-UHFFFAOYSA-N	CCCCOCCOC=C	20207	1:1|2:3|5:1|25:2
OJOWICOBYCXEKR-UHFFFAOYSA-N	CC=C1CC2CC1C=C2	27756	8:1|1:1|2:2|3:2|6:1
UJVMVXJCVBXSAZ-UHFFFAOYSA-N	COC(=O)C1=CC=C(C=C1)C(=O)OC.C(CCCCC(=O)O)CCCC(=O)O.C(CO)O	6451710	1:2|2:8|9:4|42:2|77:2|10:2|62:1
JTCQPLINQYIRDZ-UHFFFAOYSA-N	C=C1C2CC3CC(C2)CC1C3	136684	2:5|3:4|7:1
QHMDKGRWJVOUFU-UHFFFAOYSA-N	C1=CC(=C(C=C1C(=O)N)N)Cl	88200	9:3|10:1|36:1|53:1|94:1
XLJQPXVBQNJNLW-UHFFFAOYSA-N	CN1CC1	14073	2:2|34:1
LMHHFZAXSANGGM-UHFFFAOYSA-N	C1C(CC2=CC=CC=C21)N	76310	9:4|12:2|30:1
LDOXTQYWWYXYSQ-UHFFFAOYSA-N	CCCCOC(=O)CC1=CC=CC=C1	31210	1:1|2:3|10:1|22:1|9:5
ZXSNKIFPONQIHP-WLHGVMLRSA-N	CC(COCC(C)O)O.C(=C/C(=O)O)\C(=O)O	44147763	1:2|2:1|3:1|101:1|6:1|42:2|14:1
VEKIYFGCEAJDDT-UHFFFAOYSA-N	C1=CC=NC(=C1)C2=CN=CC=C2	11389	38:2
CWLKTJOTWITYSI-UHFFFAOYSA-N	C1=CC=C2C(=C1)C=CC=C2F	9450	9:7|10:2|71:1
CJBQSBZJDJHMLF-UHFFFAOYSA-N	CCCCCC=CC(=O)OC	61313	1:2|2:4|77:1|6:1
HLPYGMSCWOQRJN-UHFFFAOYSA-N	CC1CC(C(C(C1)C)C)C	94276	1:4|2:2|3:4
KFJDHWCTDWNJTP-UHFFFAOYSA-N	C1=CC=C(C=C1)CCCCCCCCCCl	520293	9:5|2:7|12:1|44:1
WZEKHHYDVVXEED-UHFFFAOYSA-N	CCCCOC1=C(C(=C(C(=C1Cl)Cl)Cl)Cl)Cl	174812	1:1|2:2|53:5|10:1|25:1
PQIWIDSTJDBALT-UHFFFAOYSA-N	CC(=O)OCC1CCCCO1	95558	27:1|2:4|3:1|21:1
IXXLKTZOCSRXEM-UHFFFAOYSA-N	CN(CCC#N)C1=CC=CC=C1	66748	9:5|2:1|34:1|10:1|41:1
NLHRRMKILFRDGV-UHFFFAOYSA-N	CCCCCCCCCCC(C)CC	110848	1:3|2:10|3:1
UQSMMTFBNJUPGW-UHFFFAOYSA-N	C1=CC=C(C=C1)CSCCCl	78036	9:5|2:1|44:1|10:1|103:1
TVTUCESWFCLZQK-UHFFFAOYSA-N	CCC1=C(C(=CC=C1)C(C)C)N=C=O	4414673	1:3|9:3|10:1|12:1|109:1|13:1
DWAAPINKQXPQPD-UHFFFAOYSA-N	CC1=C2CCC3=C2C(=CC4=C3C=CC5=C4C=CC(=C5)F)C=C1	3056431	9:8|10:6|11:1|12:2|71:1
OSLBRLODERITIF-UHFFFAOYSA-N	C1=CC=C2C(=C1)C=CC3=CC4=C(C=C5C=CC6=C7C5=C4C=CC7=CC=C6)C=C32	123028	9:16|10:12
GPFAJKDEDBRFOS-FKQDBXSBSA-N	CN1CC[C@]23[C@@H]4[C@H]1CC5=C2C(=C(C=C5)OCCN6CCOCC6)O[C@H]3[C@H](C=C4)O	5311356	2:5|3:3|4:1|6:1|9:2|10:3|12:1|34:1|14:1|35:1|25:1|26:1|27:1
XSKXEKKIOLQKBQ-UHFFFAOYSA-N	C1CC2C1C3CC2C=C3	138915	2:3|3:4|6:1
OFFBVHGPEBVOQQ-UHFFFAOYSA-N	CC1CCCC2=C1C3CCC2C3	145118	1:1|2:6|3:3|70:1
BBOCZFGVXFNCTC-UHFFFAOYSA-N	CC1=C(C=CC2=CC=CC=C12)O	95939	9:6|10:2|11:1|17:1
KKMZQOIASVGJQE-ONEGZZNKSA-N	C1=CSC(=C1)/C=C/C(=O)O	735981	42:1|107:1|6:1
ZYJUUZKDMZKDIS-UHFFFAOYSA-N	C1=CC=C(C=C1)C(=O)OCC2C(C(C(O2)(COC(=O)C3=CC=CC=C3)O)OC(=O)C4=CC=CC=C4)OC(=O)C5=CC=CC=C5	234985	2:2|3:2|4:1|9:20|10:4|77:4|14:1|26:1
SODPIMGUZLOIPE-UHFFFAOYSA-N	C1=CC(=CC=C1OCC(=O)O)Cl	26229	9:4|10:1|53:1|42:1|25:1
RTCUCQWIICFPOD-SECBINFHSA-N	C[C@H](C1=CC=CC2=CC=CC=C21)N	2724264	1:1|10:3|30:1|9:7
CEVDQIXIUFBEEK-UHFFFAOYSA-N	COC1(C2C=CC1C3C2C3)OC	139702	24:2|2:1|3:4|4:1|6:1
SJSRFXJWBKOROD-UHFFFAOYSA-N	C1CCC(CC1)C2(CCCCC2)C(=O)O	108911	2:10|3:1|4:1|42:1
JZGZKRJVTIRPOK-UHFFFAOYSA-N	CCOC(=O)C1=CC=CS1	76052	1:1|2:1|107:1|77:1
DJPZSBANTAQNFN-PXQJOHHUSA-N	CC(=O)O[C@H]1CC[C@@H]2[C@@]1(CC[C@H]3[C@H]2CCC4=CC(=O)CC[C@]34C)C	92145	1:2|2:7|3:4|4:2|8:1|19:1|21:1
JPLZSSHKQZJYTJ-SREVYHEPSA-N	CC/C=C\C(C)(C)C	5357260	1:4|2:1|4:1|6:1
XJRHWVMSUNRDCA-UHFFFAOYSA-N	C(C(C(C(C(C(C(F)(F)F)(F)F)(F)F)(F)F)(F)F)(F)F)(C(C(C(C(C(C(F)(F)F)(F)F)(F)F)(F)F)(F)F)(F)F)(F)F	2776382	74:2|75:11
QUKOJKFJIHSBKV-UHFFFAOYSA-N	CCC(C)(C)C(C)(C)C	92723	1:6|2:1|4:2
UUTALBLZKWDFDU-UHFFFAOYSA-N	CCCCC=C1CCCC1	523536	8:1|1:1|2:7
GQPJSBQMFFGZAU-UHFFFAOYSA-N	CC(C)OCC(CCl)O	94290	1:2|3:1|44:1|101:1
IFVWLEMMYISKHW-UHFFFAOYSA-N	CC(C)CC1=C(C=C(C=C1)O)O	13951085	1:2|3:1|12:1|17:2|9:3
NCSZRNMVUILZEC-UHFFFAOYSA-N	C=C1CCC2=CC=CC=C12	136931	9:4|2:1|12:1|10:1|7:1
REFUZKMRSXPUBN-UHFFFAOYSA-N	CC1C2C3CC4C2C(=C)C5C1C3C45	142615	1:1|2:1|3:9|7:1
NYDCDZSEEAUOHN-OCOZRVBESA-N	CC/C(=C(/C1=CC=CC=C1)\C2=CC=C(C=C2)OCCNC)/C3=CC=CC=C3	3032890	1:1|2:2|70:1|9:14|10:4|25:1|31:1
SUCGJXDLZCDFRV-UHFFFAOYSA-N	CC1(CCCC1)C(=O)OC	138306	1:2|2:4|4:1|77:1
NZWIYPLSXWYKLH-UHFFFAOYSA-N	CCCCC(CC)CBr	86804	64:1|1:2|2:5|3:1
DQOHPSPKVODKLV-UHFFFAOYSA-N	CC(C)CC(C)(C)Cl	142038	1:4|2:1|3:1|46:1
APKSVDDENNTSHL-UHFFFAOYSA-N	CC1(C2CCC(C2)C1=C)C.COC1=CC=CC=C1O	172682	1:2|2:3|3:2|4:1|7:1|9:4|10:1|17:1|24:1
GRDDITZXHDRNNP-UHFFFAOYSA-N	CCCCC#CCCCCCCCCC#C	3085574	1:1|2:11|66:1|65:1
INQOMBQAUSQDDS-UHFFFAOYSA-N	CI	6328	1:1|63:1
LIUBOLYWYDGCSJ-UHFFFAOYSA-N	CC(C)(C)C(C(C)(C)C)(C(C)(C)C)O	142558	1:9|4:4|14:1
BDIVMECULLJBMU-UHFFFAOYSA-N	COC1CC23C(=CCN2CCC4=CC(=C(C=C34)OC)O)C=C1	622748	2:2|3:1|4:1|6:1|8:1|9:2|10:2|12:1|17:1|35:1|24:2
PDZGUDFYWJIFLV-UHFFFAOYSA-N	CC1=CCC(CC1)C(=C)C.C1=CC=C(C=C1)O	6455185	1:2|2:3|3:1|7:1|8:1|9:5|17:1
FZUUHEZQCQGYNX-UHFFFAOYSA-N	CCCCCCCCCCCC(C)C(=O)O	91169	1:2|2:10|3:1|42:1
DWJIJRSTYFPKGD-UHFFFAOYSA-N	C1=CC=C(C=C1)C(=O)OC2=CC3=CC=CC=C3C=C2	66734	9:12|10:4|77:1
ZGXPHCSAAJGIJC-UHFFFAOYSA-N	CC(C)OC1CCCCO1	263170	27:1|1:2|2:3|3:1|26:1
XVULBTBTFGYVRC-FFADBYAMSA-N	C[C@]12CCCC(C1CC[C@@]([C@@H]2CC[C@](C)(C=C)O)(C)O)(C)C	73114	1:5|2:7|3:2|4:4|5:1|14:2
ANVCGYUJBUYFDC-UHFFFAOYSA-N	CCCCOC(=O)CCN(CCCO)CCC(=O)OCCCC	116990	1:2|2:10|35:1|22:2|14:1
LDDHMKANNXWUAK-UHFFFAOYSA-N	CC1=C(C=C(C=C1)C(=O)O)I	621640	9:3|10:2|11:1|42:1|63:1
AJPPKGMEHMXPMC-UHFFFAOYSA-N	COC(=O)CC1=CC=C(C=C1)F	2733233	1:1|10:1|71:1|22:1|9:4
NSQAXMRLBNXEHK-UHFFFAOYSA-N	CCCCCCCC(CCC)C1=CC=CC=C1	20654	1:2|2:8|13:1|9:5
SSAYTINUCCRGDR-OWOJBTEDSA-N	C1=CN=CC=C1/C=C/C(=O)O	736782	42:1|38:1|6:1
DHKCULIHTZBLSJ-UHFFFAOYSA-N	C[Si](C)(C)CC1=C(C(=C(C(=C1C[Si](C)(C)C)C[Si](C)(C)C)C[Si](C)(C)C)C[Si](C)(C)C)C[Si](C)(C)C	144040	1:18|12:6|81:6
LQGLNHNBYCRXIT-UHFFFAOYSA-N	C1=CC(=CC=C1N)OCCOCCOCCO	87790	2:2|36:1|9:4|10:1|25:2|100:1
SZHAWDAGEJWQJK-UHFFFAOYSA-N	CC1=CC(=CC(C1)(C)C)C	78453	8:2|1:4|2:1|4:1
GBCOTHPVQOTZKQ-UHFFFAOYSA-N	CCC(=O)C#C	140083	1:1|19:1|65:1
ZDPAWHACYDRYIW-UHFFFAOYSA-N	CC(=O)C1=CC=C(C=C1)F	9828	9:4|10:1|18:1|71:1
PMSHVORCBMOTBP-UHFFFAOYSA-N	CCOC1=C(C=C(C=C1)CO)OC	112741	1:1|9:3|10:2|12:1|14:1|24:1|25:1
NEDIAPMWNCQWNW-UHFFFAOYSA-N	CCCCCC1CC=CC(=O)O1	39914	1:1|2:5|3:1|77:1|6:1
ZIMKMIAIVORSSX-UHFFFAOYSA-N	CCOC1=CC(=C(C=C1)OCC)Cl	40273	1:2|10:2|25:2|53:1|9:3
DLMYFMLKORXJPO-FQEVSTJZSA-N	C1=CC=C(C=C1)C(C2=CC=CC=C2)(C3=CC=CC=C3)SC[C@@H](C(=O)O)N	76044	4:1|103:1|9:15|10:3|42:1|30:1
XKZKQTCECFWKBN-UHFFFAOYSA-N	CCCCCC=CCCC(=O)O	93732	1:1|2:6|42:1|6:1
LYXCJGJSIWFKHZ-UHFFFAOYSA-N	C1=CC=C(C=C1)C2=C(C=C(C=C2)O)O	11019578	9:8|10:2|17:2
BWTBHGDNJBIYAQ-UHFFFAOYSA-N	CCN(C)CCN(C)CC	66942	1:2|2:4|34:2
BTOYCPDACQXQRS-UHFFFAOYSA-N	CCSC(C(C(C(C(CO)O)O)O)O)SCC	95420	1:2|2:1|3:5|14:5|103:2
KDFFXYVOTKKBDI-UHFFFAOYSA-N	CCNC1=CC=CC2=CC=CC=C21	67043	32:1|1:1|10:3|9:7
ZACLMVYBDSHRDN-UHFFFAOYSA-N	CC1CCCC(CC1=O)(C)C	14565970	19:1|1:3|2:3|3:1|4:1
DCYGAPKNVCQNOE-UHFFFAOYSA-N	C1=CC=C(C=C1)C(C2=CC=CC=C2)(C3=CC=CC=C3)C(=O)O	68992	9:15|10:3|4:1|42:1
NGSWKAQJJWESNS-ZZXKWVIFSA-N	C1=CC(=CC=C1/C=C/C(=O)O)O	637542	9:4|10:1|42:1|6:1|17:1
INAMEDPXUAWNKL-UHFFFAOYSA-N	CCCCCCCCCCCCCCCCCCCN	106416	1:1|2:17|29:1
MNAZMNQDNRWXGD-UHFFFAOYSA-N	C1CCC2C3C2C3C1	142070	2:4|3:4
MEPOOZLETHNMSR-UHFFFAOYSA-N	CCCC(=O)OCC1=CC=C(C=C1)OC	243675	1:1|2:1|9:4|10:1|12:1|22:1|24:1
RJSHZZLJYZOHRU-UHFFFAOYSA-N	CC(=CC(=O)OC)OC	252034	8:1|1:2|77:1|24:1
ICMWSAALRSINTC-UHFFFAOYSA-N	C=CC(C=C)O	70204	3:1|5:2|14:1
XEZVDURJDFGERA-UHFFFAOYSA-N	CCCCCCCCCCCCCCCCCCCCCCC(=O)O	17085	1:1|2:21|42:1
UYRPOMMBPQHVMN-UHFFFAOYSA-N	CC1=CC(=C(C=C1CCl)C)CCl	80530	9:2|10:2|11:2|44:2
CSZKNSMAMITXAD-UHFFFAOYSA-N	CC1CCC(C(C1)OC(=O)C(C)C)C(C)C	109319	1:5|2:3|3:5|77:1
PVHMYONDAPXJSB-UHFFFAOYSA-N	COC(=O)C1=CC=C(C=C1)C=CC(=O)O	86881	1:1|6:1|9:4|10:2|77:1|42:1
SOYXMIFOQRQXKU-UHFFFAOYSA-N	C1CC2=CCC(=CC2)CCC3=CCC1=CC3	141260	8:4|2:8
XKEDIGAHBBTICC-UHFFFAOYSA-N	C1CC2C3CC(C=C3)C(C1)C2O	144383	2:4|3:5|14:1|6:1
QRMPKOFEUHIBNM-UHFFFAOYSA-N	CC1CCC(CC1)C	11523	1:2|2:4|3:2
QRZHVKCGHWXXRG-UHFFFAOYSA-N	C1=CC2C=CC(O2)C=C1	138942	26:1|3:1|6:3
SHXBXUJGKPPUOS-UHFFFAOYSA-N	CCC(C1=CC=C(C=C1)OC)C(=O)O	34657	1:1|2:1|9:4|10:1|13:1|24:1|42:1
BTAGRXWGMYTPBY-UHFFFAOYSA-N	C1=CC(=C(C(=C1C2=C(C(=C(C=C2)Cl)Cl)Cl)Cl)Cl)Cl	38018	9:4|10:2|53:6
SHGAZHPCJJPHSC-UHFFFAOYSA-N	CC1=C(C(CCC1)(C)C)C=CC(=CC=CC(=CC(=O)O)C)C	5538	1:5|2:3|4:1|70:1|6:2|8:2|42:1
JOVGLRSLWFSVNB-UHFFFAOYSA-N	CC1CC=CC1C	91985	1:2|2:1|3:2|6:1
BCGWQEUPMDMJNV-UHFFFAOYSA-N	CN(C)CCCN1C2=CC=CC=C2CCC3=CC=CC=C31	3696	1:1|2:2|35:1|9:8|10:2|12:2|34:1
LDNMSCDSUKAAMZ-UHFFFAOYSA-N	CCCCCCC(CCC(=O)OCCl)Cl	572570	1:1|2:6|44:1|45:1|22:1
YXIRXGTXIVOOCN-UHFFFAOYSA-N	CC(=C1C(C2=CC=CC=C2N1C)(C)C)C	144987	1:4|34:1|4:1|70:1|9:4|10:2
FLZDKBHAUILYAZ-UHFFFAOYSA-N	CCOC1=CC(=O)OC2=CC=CC=C21	688703	1:1|8:1|9:4|10:2|77:1|25:1
LZUSKSPGLBOIOA-UHFFFAOYSA-N	CCCCCCCCCCCCCOCCCNCCCN.CCCCCCCCCCCC(=O)N(C)CC(=O)O	44147337	32:1|1:2|2:25|42:1|98:1|25:1|29:1
QIKFHKJUSSWJJF-UHFFFAOYSA-N	CC1CC(CC(C1)O)CC2CC=C(C2(C)C)C	172905	1:4|2:5|3:4|4:1|8:1|14:1
ZRYCZAWRXHAAPZ-UHFFFAOYSA-N	CCCC(C)(C)C(=O)O	14455	1:3|2:2|4:1|42:1
JUHYOIKJCUMOSQ-QJGAVIKSSA-N	CCCCCCCCCCCCCCCC(=O)OC1=CC=C(C=C1)/C(=C(\CC)/C2=CC=C(C=C2)OC(=O)CCCCCCCCCCCCCCC)/CC	3034511	1:4|2:28|70:1|9:8|10:4|22:2
CSVCVIHEBDJTCJ-UHFFFAOYSA-N	C1=C(C=C(C=C1C(F)(F)F)Br)C(F)(F)F	67602	64:1|9:3|10:3|74:2
ROVCYTFOTIPNGX-UHFFFAOYSA-N	CC1CC(=CC(O1)C2C3CCC(C3)C2(C)C)C	172922	1:4|2:4|3:4|4:1|8:1|26:1
ATVJXMYDOSMEPO-UHFFFAOYSA-N	C=CCOCC=C	11194	25:1|2:1|5:2
YXLFQKUIZVSIEP-UHFFFAOYSA-N	CCCC1=CC(=C(C=C1)OC)OC	123233	1:1|2:1|9:3|10:2|12:1|24:2
WKVJBYKFGNVWLM-UHFFFAOYSA-N	COC(=O)C1=CC(=C(C=C1)N)Cl	1515284	1:1|36:1|9:3|10:1|77:1|53:1
HCEKYXXNVJXAIF-UHFFFAOYSA-N	CCOC1=C(C=CC=C1C)C	141313	1:1|10:1|11:2|25:1|9:3
GZCPEUOCUUNCLZ-UHFFFAOYSA-N	CC1=CC(=CC=C1)NCCO	66886	32:1|2:1|9:4|10:1|11:1|14:1
OWESKDKDULSMLC-UHFFFAOYSA-N	C1=CC(=C(C(=C1)Cl)N)CC2=CC(=C(C=C2)N)Cl	77431	9:6|10:1|12:1|53:2|36:2
WLKDGTSPGJVXQE-MURFETPASA-N	CCCCC/C=C\C/C=C\CCCCCCCC(=O)OCCCCCCCC(C)C	6454781	1:3|2:18|3:1|22:1|6:2
QUKRJOOWAUJXJN-UHFFFAOYSA-N	CC(C)CCCCl	523764	1:2|2:2|3:1|44:1
UTVNSHXHFRIXMM-UHFFFAOYSA-N	CCOC(=O)C1(CCC1)Br	97595	64:1|1:1|2:4|4:1|77:1
GCQYIRWYCIIVNE-UHFFFAOYSA-N	C12C3C4C1C5C2C3C45Br	143611	64:1|3:7|4:1
VXQUABLSXKFKLO-UHFFFAOYSA-N	C=CC=CC=CC=C	137023	5:2|6:2
VGSUDZKDSKCYJP-UHFFFAOYSA-N	CC(C)CCCC(C)CCBr	137914	64:1|1:3|2:5|3:2
OOGRAMOPTBMVKO-UHFFFAOYSA-N	C[Si](C)(C=C)O[Si](C1=CC=CC=C1)(C2=CC=CC=C2)O[Si](C)(C)C=C	87707	1:4|5:2|9:10|10:2|81:1|84:2
LSJZMBVEVGYTAG-UHFFFAOYSA-N	CCCC(C)(CCC)C(C)C	23385045	1:5|2:4|3:1|4:1
OHUPNQLVYHKRRT-UHFFFAOYSA-N	C(CCCO)CCO.C(CCC(=O)O)CC(=O)O.C(COCCO)O	44150689	2:12|100:1|42:2|14:3
WPRYUWYMOZQHIY-UHFFFAOYSA-N	CCCC(CCC)C(=O)OC	519972	1:3|2:4|3:1|77:1
HRPZGPXWSVHWPB-UHFFFAOYSA-N	CCCCCCCCCC(=O)OCCCCCCCC	75321	1:2|2:14|22:1
DTLBRJVRUQMSQN-UHFFFAOYSA-N	CCC(C)(C)CC(C)(C)C(C)C	53428836	1:7|2:2|3:1|4:2
NWODYZCQADERLP-UHFFFAOYSA-N	CCCCCCCCCCCCCCCCCCNC(=O)C=CC(=O)O	102371	96:1|1:1|2:16|42:1|6:1
ZQPPMHVWECSIRJ-UHFFFAOYSA-N	CCCCCCCCC=CCCCCCCCC(=O)O	965	1:1|2:14|42:1|6:1
BBYBIYKXQDROIM-UHFFFAOYSA-N	C(C(Cl)Cl)(C(C(Cl)Cl)(Cl)Cl)Cl	37024	48:2|49:1|45:1
OHRHVZHBCVRRJO-UHFFFAOYSA-N	COC(=O)C1C(=C1C2=CC=CC=C2)C3=CC=CC=C3	139049	1:1|3:1|70:1|9:10|10:2|77:1
MBFDHESEJDXGPW-UHFFFAOYSA-N	CN1C2CCC1CC(C2)OC	140091	24:1|2:4|3:3|34:1
QJMLZAWFWIPNOD-UHFFFAOYSA-N	CCC1COC(N1)(C)CCC(C)C	5105001	1:4|2:3|3:1|4:1|33:1|27:1
SUGIOGWYXCYSMP-UHFFFAOYSA-N	CC(C)C(C=C(C)C)O	558895	8:1|1:4|3:2|14:1
LKVVIADCTAYVMJ-UHFFFAOYSA-N	C1CC=C2CCC2=C1	142585	8:2|2:4
YHVUXVJMFMUNKX-YQMHJARZSA-N	C/C/1=C\C=C\C=C\C=C\C=C\CC(CC(CC(CC(CC(=O)CC(CC(CC(=O)CCCCCCCC(OC1=O)C(C)C)O)O)O)O)O)O	6444203	1:3|2:13|3:8|6:4|8:1|77:1|14:6|19:2
RCYMPYMITUEHOJ-UHFFFAOYSA-N	COC1=C(C=CC=C1F)N	581109	24:1|9:3|10:1|36:1|71:1
JIFCVUWJQMDNTN-UHFFFAOYSA-N	CCCCCCCCCCCCCC(=O)OCCCCCC	170623	1:2|2:16|22:1
QEHXDOJPVIHUDO-UHFFFAOYSA-N	C1=CC=C(C(=C1)CO)F	67969	9:4|12:1|14:1|71:1
HIYJITNRZNSQGH-UHFFFAOYSA-N	CCC(=O)OC1(CCC(C1C)C(=C)C)C	113511	1:4|2:2|3:2|4:1|7:1|22:1
JFAXJRJMFOACBO-UHFFFAOYSA-N	C1=CC=C(C=C1)C(=O)OC2=CC=C(C=C2)O	75549	9:9|10:2|77:1|17:1
HBNHCGDYYBMKJN-UHFFFAOYSA-N	CC1CCC(CC1)C(C)(C)OC(=O)C	6631	1:3|2:4|3:2|4:1|21:1
IKWUOLSMNASVPR-UHFFFAOYSA-N	C1=CC=C2C=C3C=C4C(=CC3=CC2=C1)C5=CC=CC=C5C6=CC7=CC8=CC=CC=C8C=C7C=C64	136035	9:20|10:14
CVCLDEPKPXKLLE-UHFFFAOYSA-N	CC1=CCC(C1(C)C)C=CCC(C)O	106806	1:4|2:2|3:2|4:1|6:1|8:1|14:1
FNOHQQGLFJNORN-UHFFFAOYSA-N	CC(C)(CCCCCCC(C)(C)O)O	140879	1:4|2:6|4:2|14:2
WSMYVTOQOOLQHP-UHFFFAOYSA-N	C(C=O)C=O	10964	2:1|20:2
OHMBHFSEKCCCBW-WDSKDSINSA-N	C[C@@H](CC[C@H](C)O)O	6950288	1:2|2:2|3:2|14:2
ICIJWOWQUHHETJ-UHFFFAOYSA-N	C1=C(C=C(C=C1Cl)Cl)CN	457602	9:3|10:1|29:1|53:2
QMKUYPGVVVLYSR-UHFFFAOYSA-N	CCCOC(=O)C(C)(C)C	138418	1:4|2:2|4:1|77:1
SMVZPOXWOUHGQI-UHFFFAOYSA-N	CCCCCCCC(CC)Cl	13844	1:2|2:7|45:1
YOVSPPKJDDWJML-UHFFFAOYSA-N	CC(C)(C)C(C1=CC=CC=C1)(C2=CC=CC=C2)O	137142	1:3|10:2|4:2|14:1|9:10
FXVKXNAXJZIDLF-UHFFFAOYSA-N	CC1=CC(=C(C(=C1)C)C(C(=O)N)N(CC(=O)O)CC(=O)O)C	20130725	2:1|35:1|9:2|42:2|11:3|13:1|94:1
SUVYZSWABJDNFR-UHFFFAOYSA-N	CCCC(CCC)CCCCC(CCC)CCC	283509	1:4|2:12|3:2
XGHHHPDRXLIMPM-UHFFFAOYSA-N	CN(C)C1=CC=C(C=C1)C=CC2=CC=CC=C2	13284	1:1|10:3|34:1|6:1|9:9
XIDFXORSALFWOP-UHFFFAOYSA-N	C1CC2=CC=CC3=C(C=CC1=C23)Cl	97507	9:5|10:2|12:2|53:1
ZGPCRVNHYNSDIH-UHFFFAOYSA-N	CCCCCCCCCCCCCCCCCCCCCCCCBr	245145	64:1|1:1|2:23
HVOYZOQVDYHUPF-UHFFFAOYSA-N	CNCCN(C)C	67338	1:1|2:2|34:1|31:1
DXKMHDQQRQRYCI-UHFFFAOYSA-N	CCCCOC(=O)C1=CC=C(C=C1)OC	96168	1:1|2:3|9:4|10:2|77:1|24:1
XJGMLRCIWIZTKI-UHFFFAOYSA-N	C1(=C(C(=C(C(=C1C(F)(F)F)C(F)(F)F)C(F)(F)F)C(F)(F)F)C(F)(F)F)C(F)(F)F	246794	10:6|74:6
FRGXNJWEDDQLFH-UHFFFAOYSA-N	CC(C)C1=CC=NC=C1	69674	1:2|3:1|38:1
ATWISEHEXAEGKB-UHFFFAOYSA-N	CCCCCCCCCCC(C)(C)C	19985548	1:4|2:9|4:1
BNDDTWKJQMCKBA-UHFFFAOYSA-N	CCCCCCCCCCCCCCCCC1CCCC2(C1)CCCC2	137538	1:1|2:23|3:1|4:1
BAKGUOSIFRQDLJ-UHFFFAOYSA-N	CCCCOC(=O)CC1=CC=C(C=C1)N(CCCl)CCCl	47877	1:1|2:4|35:1|9:4|10:2|44:2|22:1
CYCUQBHCRPDWQM-UHFFFAOYSA-N	CCCCCCCCCCCC(=O)OCC(CO)(COC(=O)CCCCCCCCCCC)COC(=O)CCCCCCCCCCC	105856	1:3|2:31|4:1|22:3|14:1
MJLYFFRRKQGUDV-UHFFFAOYSA-N	CC(C)SCCC1=CC=CC=C1	143183	103:1|1:2|3:1|12:1|9:5
BXYWKXBAMJYTKP-UHFFFAOYSA-N	C(CS)C(=O)OCCOCCOCCOCCOC(=O)CCS	111689	25:3|2:5|60:2|22:2
AHUWMUAVZFJTOC-UHFFFAOYSA-N	C(C=CCl)Br	19530	64:1|2:1|69:1|6:1
FBWWGYIEJGQWJP-UHFFFAOYSA-N	CCC(C)(C)C(C)(C)O	141007	1:5|2:1|4:2|14:1
YYZUSRORWSJGET-UHFFFAOYSA-N	CCCCCCCC(=O)OCC	7799	1:2|2:6|22:1
OMLUZGAUTCIZLU-UHFFFAOYSA-N	CCCCCCC=CC#C	137722	1:1|2:5|6:1|65:1
PAXNHQZTZQFBPC-UHFFFAOYSA-N	CC(=CN1CCCC1)C	137584	8:1|1:2|2:3|35:1
XYKFCIJKMCQULO-UHFFFAOYSA-N	CC1=CC(=CC=C1)OC(=O)C2=CC=CC=C2	69193	9:9|10:2|11:1|77:1
MGTMTTGZMPDIQS-UHFFFAOYSA-N	C1=CC=C2C(=C1)C3=C4C(=C2O)C=CC5=CC=CC(=C54)C=C3	36636	9:11|10:8|17:1
IARXWGVDGXWFPU-UHFFFAOYSA-N	C(CCC(=O)OCC(CO)(CBr)CBr)CC(=O)OCC(CO)(CBr)CBr	116881	64:4|2:10|4:2|22:2|14:2
QIAFMBKCNZACKA-UHFFFAOYSA-N	C1=CC=C(C=C1)C(=O)NCC(=O)O	464	96:1|9:5|10:1|42:1
KKOXKGNSUHTUBV-LSDHHAIUSA-N	CC1=CC[C@@H](C=C1)[C@@H](C)CCC=C(C)C	92776	8:2|1:4|2:3|3:2|6:1
VHJLVAABSRFDPM-UHFFFAOYSA-N	C(C(C(CS)O)O)S	19001	3:2|60:2|14:2
FKRAVPLPZSXNDO-UHFFFAOYSA-N	CC(C)(C)C#CC(F)(F)F	144930	1:3|66:1|4:1|74:1
HYTMILDAGQOHDF-UHFFFAOYSA-N	CCCCCCNC(=O)CCCC	82502	96:1|1:2|2:7
XXJWXESWEXIICW-UHFFFAOYSA-N	CCOCCOCCO	8146	1:1|2:2|100:1|25:1
ZUZGMJKUENNLQL-UHFFFAOYSA-N	CC=CC=CC=CC=O	86591	1:1|20:1|6:3
QWNPVTXLBMSEPN-UHFFFAOYSA-N	C1CC(=O)C2CCC(=O)C1C2	140084	19:2|2:3|3:2
BDAGIHXWWSANSR-UHFFFAOYSA-N	C(=O)O	284	43:1
VYPBVCLYJGHJLH-UHFFFAOYSA-N	CCCCCCCCCCCCCCCCCCCCCCOCCO	9820721	1:1|2:21|100:1
BVGNMQMWUMKSMK-UHFFFAOYSA-N	CCCCCCCCCC1=CC2=CC=CC=C2C=C1	112771	1:1|2:7|12:1|10:2|9:7
RDOFJDLLWVCMRU-UHFFFAOYSA-N	CC(C)COC(=O)CCCCC(=O)OCC(C)C	8831	1:4|2:4|3:2|22:2
IFAXXCBMQJNCCF-UHFFFAOYSA-N	C(C(=O)O)NC(=O)C(F)(F)F	136227	96:1|42:1|74:1
KYCQIPSCAOIEKN-UHFFFAOYSA-N	CC1=CC=C(C=C1)SCCO	83313	2:1|103:1|9:4|10:1|11:1|14:1
GWFCWZQFUSJPRE-UHFFFAOYSA-N	CC(=C)C(=O)OCCOC(=O)C1CCCCC1C(=O)O	6452386	1:1|2:6|3:2|7:1|42:1|77:2
JPMHUDBOKDBBLG-UHFFFAOYSA-N	C(CO)C(C(F)(F)F)(F)F	108644	2:2|75:1|74:1|14:1
GZCXIMGMPAZPPM-UHFFFAOYSA-N	CCCCCCCCCCCCCCCCCC(C)CC	98417	1:3|2:17|3:1
LNNWVNGFPYWNQE-GMIGKAJZSA-N	CN1CC[C@]23[C@@H]4[C@H]1CC5=C2C(=C(C=C5)O)O[C@H]3CCC4	5362456	2:5|3:2|4:1|9:2|10:2|12:1|34:1|17:1|26:1
PKCMTAKKGOCYFF-UHFFFAOYSA-N	C1CC2CCC2=C1	140945	8:1|2:4|3:1
HXYCHJFUBNTKQR-UHFFFAOYSA-N	CCCCC(C(CO)O)O	124604	1:1|2:4|3:2|14:3
ZICBNHLULHJETL-UHFFFAOYSA-N	CCOC(=O)C1CCCCN1C	566742	1:1|2:5|3:1|34:1|77:1
FSZOBSMJJFHVCQ-UHFFFAOYSA-N	CCC(=O)C1=CC(=C(C=C1)F)F	520050	71:2|1:1|10:1|19:1|9:3
ABCFHTQGKNXCHE-UHFFFAOYSA-N	CCCCCCCCC=CCCCCCCCCCCCCNC(=O)CCCCCCCCCCCC=CCCCCCCCC	3086243	96:1|1:2|2:36|6:2
PNXLPYYXCOXPBM-UHFFFAOYSA-N	C#CC1=CC(=CC=C1)C#C	123130	9:4|10:2|65:2
ZZUHUGVNICWMQB-UHFFFAOYSA-N	CCOC(=O)C1=C2CCCC2=C(C=C1)C	116991	1:1|2:2|9:2|10:1|11:1|12:2|77:1
KALOSERCJZNJMW-UHFFFAOYSA-N	CCCCC#CCCC#CCCCCCCCl	94048	1:1|2:10|44:1|66:2
DBWSGRFEGVADLQ-UHFFFAOYSA-N	C=CCCCCCCCC=CCC#N	3086639	41:1|2:7|5:1|6:1
ANPPGQUFDXLAGY-UHFFFAOYSA-N	C1=CC=C(C=C1)C(=O)OCCCl	95952	9:5|2:1|44:1|10:1|77:1
YZIBFCLJXJRCHE-UHFFFAOYSA-N	C=CC1(CC2CC1C=C2)O	142136	2:2|3:2|4:1|5:1|6:1|14:1
AYNPIRVEWMUJDE-UHFFFAOYSA-N	C1=C(C(=CC(=C1Cl)O)Cl)O	65	9:2|53:2|17:2
VXUHQWHMASWIEG-UHFFFAOYSA-N	CCCCCCCCCC1=C(C(=CC=C1)CCCCCCCCC)OCCOCCOCCOCCOCCOCCOCCOCCOCCO	105318	1:2|2:22|100:1|9:3|10:1|12:2|25:8
VWDKVBGOVYWYFZ-UHFFFAOYSA-N	C1=CC=C2C3C=CC(C2=C1)C4=CC=CC=C34	137698	9:8|10:2|13:2|6:1
BWTNJRCDYGLTRF-UHFFFAOYSA-N	CCCCCOC1=C(C=C(C=C1)Br)Br	522082	64:2|1:1|2:3|9:3|10:3|25:1
WNVCMFHPRIBNCW-JGVFFNPUSA-N	CCCC[C@@H]1[C@H](CC(=O)O1)C	11084123	1:2|2:3|3:2|22:1
LXKRETAGISZJAD-UHFFFAOYSA-N	CCCCCCC#CC	140536	1:2|2:5|66:1
PORWAZNYUPGJIW-UHFFFAOYSA-N	C1CN1CCC(=O)OCCOC(=O)CCN2CC2	20086	2:6|35:2|22:2
SUJUOAZFECLBOA-UHFFFAOYSA-N	CCCCCCCCCCCCCCCCCCCCCCCCCCCCCCCCC	12411	1:2|2:31
FUYLUCBYVQPAQH-UHFFFAOYSA-N	CCCCC=CCCCCCCCCOC1CCCCO1	103547	1:1|2:13|3:1|6:1|25:1|27:1
WEJRYKSUUFKMBC-UHFFFAOYSA-N	CC(=O)CC1=CC=C(C=C1)Cl	79699	9:4|18:1|12:1|53:1
LZYHNFUJIJXOLB-UHFFFAOYSA-N	C1C2C(CS1(=O)=O)C3C=CC2O3	145256	26:1|3:3|118:1|6:1
GSUGVJOUDSLEBL-UHFFFAOYSA-N	CCCCCCCC(C)OC(=O)C	85788	1:2|2:6|3:1|21:1
AWQFNUMHFNEWGS-UHFFFAOYSA-N	CC(=C)C.C=CC1=CC=CC=C1	44154101	1:2|10:1|9:5|5:1|7:1
BVAIFAWSJOPLJD-UHFFFAOYSA-N	CCCC(C)(CC)CCC(C)C	53423791	1:5|2:5|3:1|4:1
OILUAKBAMVLXGF-UHFFFAOYSA-N	CC(CC(=O)O)CC(C)(C)C	90960	1:4|2:2|3:1|4:1|42:1
UBTPNKXHYILGJU-UHFFFAOYSA-N	CCC(=O)C1=CC(=CC=C1)C(F)(F)F	137064	1:1|10:2|19:1|74:1|9:4
PVYFCGRBIREQLL-UHFFFAOYSA-N	CCC(C)COC(=O)C(C)CC	17129	1:4|2:3|3:2|77:1
KHISELCSURTBSM-UHFFFAOYSA-N	CCCCCCCCCC1=CC(=CC2=CC=CC=C21)O	3084528	1:1|2:7|9:6|10:2|12:1|17:1
WQEGHHLKDKIWKM-UHFFFAOYSA-N	CCCCC1=CC(=C(C=C1)N)N	19313	1:1|2:2|12:1|36:2|9:3
XFLOGTUFKZCFTK-UHFFFAOYSA-N	CCCCCCC(C)I	11193	1:2|2:5|3:1|63:1
CIMHGPVZHGEPEP-UHFFFAOYSA-N	CCC1CCCSC1	568097	1:1|2:4|3:1|103:1
PZISTOMBMFSTQA-UHFFFAOYSA-N	CC1=CC(=C(C(=C1)C(C)(C)C)OC)C	105757	1:3|4:1|9:2|10:2|11:2|24:1
FWQHAOBZTWZRCE-UHFFFAOYSA-N	CC(=CCC1(CC2C(C2(C)C)CC1=O)C)C	173289	1:5|2:2|3:2|4:2|8:1|19:1
WCASXYBKJHWFMY-IHWYPQMZSA-N	C/C=C\CO	643789	1:1|2:1|14:1|6:1
RFTNWYJYEVSBHV-UHFFFAOYSA-N	CCC(C)C(C)(C)Cl	143654	1:4|2:1|3:1|46:1
FFEARJCKVFRZRR-SCSAIBSYSA-N	CSCC[C@H](C(=O)O)N	84815	2:2|102:1|42:1|30:1
XIQZTMMWBKPFSE-UHFFFAOYSA-N	C1=CC(=C(C=C1F)Cl)C(=O)N	522898	9:3|10:1|53:1|94:1|71:1
RFKMCNOHBTXSMU-UHFFFAOYSA-N	COC(C(Cl)Cl)(F)F	4116	24:1|48:1|75:1
CFEPCPHKICBCJV-UHFFFAOYSA-N	CCOC(=O)C1=CC=C(C=C1)N=C=O	589805	1:1|2:1|9:4|10:2|109:1|77:1
DGVSCNPOZONLEG-UHFFFAOYSA-N	C1COCCOCOCCOCCOCCOCOCCO1	144656	2:6|27:8
QSFGUSFDWCVXNR-UHFFFAOYSA-N	C1=CC(=C(C(=C1F)O)F)F	517988	9:2|71:3|17:1
PNRFHFRUQWOKID-UHFFFAOYSA-N	C1=CC(=CC(=C1)C(=O)O)C(=O)O.C1=CC(=CC=C1C2=CC=C(C=C2)O)O.C1=CC(=CC=C1C(=O)O)O	6452710	9:16|10:5|42:3|17:3
QQBIOCGHCKNYGP-UHFFFAOYSA-N	CSC1CCCCC1	81553	2:5|3:1|102:1
AUJLDZJNMXNESO-UHFFFAOYSA-N	CCC=C(CC)CC	140138	8:1|1:3|2:3
LUFGFXHHSGISSL-UHFFFAOYSA-N	C1CC(C=CC1=O)(C2=CC=CC=C2)C3=CC=CC=C3	138280	2:1|4:1|6:1|9:10|10:2|19:1
UYGHRCCJWWYXMY-UHFFFAOYSA-N	CCCCOC(=O)C1=CC=C(C=C1)C	87994	1:1|2:3|9:4|10:1|11:1|77:1
QIKRYNCEAIKQEH-UHFFFAOYSA-N	CC(C)CCCCCCCOC(=O)CCS	111733	1:2|2:7|3:1|60:1|22:1
COACNEHIGAJGRD-UHFFFAOYSA-N	CCC(C)C1=CC=CC=C1Br	18417599	64:1|1:2|2:1|9:4|10:1|13:1
XWKFPIODWVPXLX-UHFFFAOYSA-N	CC1=CN=C(C=C1)C	11526	1:2|39:1
RBNPOMFGQQGHHO-UHFFFAOYSA-N	C(C(C(=O)O)O)O	752	2:1|3:1|42:1|14:2
VIRFPLJXRDHVEI-UHFFFAOYSA-N	CC1=CC2=C3C(=C1)C=CC4=C3C(=CC=C4)C=C2	18932	9:9|10:6|11:1
RVZSBLFOFVODMM-UHFFFAOYSA-N	C1CCC(CC1)C2=C(C(=CC=C2)Cl)O	241597	9:3|2:5|53:1|13:1|17:1
JBHIIKGZANVCJJ-UHFFFAOYSA-N	C1=CC=C2C(=C1)C=CC3=C2C4=CC5=CC=CC=C5C=C4C6=CC=CC=C36	136020	9:16|10:10
LBJWJHMCZHKLQU-UHFFFAOYSA-N	CCC(C)C(C)C(C)O	140547	1:4|2:1|3:3|14:1
XDDLRVYDQACVBC-UHFFFAOYSA-N	CC1(CC(CC(N1C)(C)C)OC(=O)CCCCCCCCC(=O)O)C	3086168	1:4|2:9|3:1|4:2|42:1|34:1|22:1
FKHDAZIHDJCXAU-UHFFFAOYSA-N	C1C=CC2CC1C3=CC=CC=C23	141096	9:4|2:2|13:2|6:1
HAMUKWWZXAKCAU-UHFFFAOYSA-N	C1CCC2CC(=O)CC2C1	138565	19:1|2:5|3:2
ANWGCVKFPKDUBI-UHFFFAOYSA-N	C1CSCCOCCSCCO1	520439	2:4|27:2|103:2
JYYNAJVZFGKDEQ-UHFFFAOYSA-N	CC1=CC(=NC=C1)C	7936	1:2|39:1
IATZLNCRIIUXJM-UHFFFAOYSA-N	CCCCC#CC(=O)OC	87859	1:2|2:3|66:1|77:1
MTIDYGLTAOZOGU-UHFFFAOYSA-N	CC1=CC(=C(C=C1)O)Br	23109	64:1|9:3|10:1|11:1|17:1
OAYXUHPQHDHDDZ-UHFFFAOYSA-N	CCCCOCCOCCO	8177	1:1|2:4|100:1|25:1
WBOXEOCWOCJQNK-UHFFFAOYSA-N	CCOC(CC#N)OCC	74851	1:2|3:1|41:1|25:2
VUIDKQHXAUDXKD-UHFFFAOYSA-N	C1C2CC3CC1OC(O2)O3	9239	2:3|3:1|26:3
ULHFFAFDSSHFDA-UHFFFAOYSA-N	CCOC1=CC=CC=C1N	7203	1:1|10:1|25:1|36:1|9:4
FZXRXKLUIMKDEL-UHFFFAOYSA-N	CCC(=O)OCC(C)C	10895	1:3|2:1|3:1|22:1
SCBBSJMAPKXHAH-OVHBTUCOSA-N	CO[C@H]1[C@@H]([C@H](O[C@@H]([C@@H]1O)O)CO)O	83246	24:1|2:1|3:4|26:1|14:4
NSYSSMYQPLSPOD-UHFFFAOYSA-N	CC1=CC(=CC(=O)O1)O	54675757	8:2|1:1|77:1|14:1
NKRISXMDKXBVRJ-UHFFFAOYSA-N	CCOC1=CC2=C(C=C1)C(=CC(=O)O2)C	66595	1:2|8:1|9:3|10:3|77:1|25:1
ADHMUPZYLITZIH-UHFFFAOYSA-N	CC(C)COCC1=CC=CC=C1	70328	1:2|3:1|12:1|25:1|9:5
YRQKLQDETHWVBC-UHFFFAOYSA-N	CC1=C(C(=C(C(=C1CC(C)(C)C)C)C)CC(C)(C)C)C	141843	1:6|11:4|4:2|12:2
NWDHHLKROQOLMQ-UHFFFAOYSA-N	CCCCC(CC)CCC(CCC(CC)CC)O	225882	1:4|2:10|3:3|14:1
WPMWEFXCIYCJSA-UHFFFAOYSA-N	CCCCCCCCCCCCOCCOCCOCCOCCO	78933	1:1|2:14|100:1|25:3
QUSNBJAOOMFDIB-CBTSVUPCSA-N	C(C)N	140259	1:1|29:1
KVHHMYZBFBSVDI-UHFFFAOYSA-N	C1=CC2=C(C=C(C=C2)O)C(=C1)N	8358	9:6|10:2|36:1|17:1
NVUUMOOKVFONOM-GPBSYSOESA-N	CC(=O)[C@H]1CC[C@@H]2[C@@]1(CC[C@H]3[C@H]2CCC4=CC(=O)CC[C@H]34)C	228864	1:1|2:7|3:5|4:1|8:1|18:1|19:1
OCNIKEFATSKIBE-UHFFFAOYSA-N	CC(=O)C=CC1=CC=C(C=C1)O	95648	9:4|10:1|18:1|6:1|17:1
OPYHNLNYCRZOGY-UHFFFAOYSA-N	C1(=C(C(=C(C(=C1F)F)I)F)F)F	70008	10:1|71:5|63:1
XYDYIKVIGCXDLV-UHFFFAOYSA-N	CCC(C)C(C)C(C)C(C)(C)C	53428630	1:7|2:1|3:3|4:1
VWWAILZUSKHANH-UHFFFAOYSA-N	CC1CC(C(CC1C)C)C	92914	1:4|2:2|3:4
IAGPYKKRRMNDCQ-UHFFFAOYSA-N	CCC1=CC2=C(C=C1)C3=CC=CC=C3C2	274939	1:1|10:3|12:2|9:7
HXVZHTQDVDNJMN-UHFFFAOYSA-N	CN(C)C1=CC=C(C=C1)C=C2C=CC3=CC=CC=C32	67954	1:1|34:1|6:1|8:1|9:8|10:4
NYUOVICEZDPRBR-UHFFFAOYSA-N	CC(C)(CN(C)C)C=O	84921	1:3|2:1|4:1|34:1|20:1
VOOYTQRREPYRIW-UHFFFAOYSA-N	COC1=CC(=O)OC(C1)CCC2=CC=CC=C2	98356	2:2|3:1|8:1|9:5|12:1|77:1|24:1
UCJKAKGKACHXPA-UHFFFAOYSA-N	CCC1=CC2=C(C=C1)C(=CC=C2)CC	22123831	1:2|10:2|12:2|9:6
HQHCYKULIHKCEB-UHFFFAOYSA-N	C(CCCCCCC(=O)O)CCCCCC(=O)O	13185	2:12|42:2
PWMWNFMRSKOCEY-MRVPVSSYSA-N	C1=CC=C(C=C1)[C@@H](CO)O	643312	9:5|2:1|13:1|14:2
QDEOKXOYHYUKMS-UHFFFAOYSA-N	C#CCCC1=CC=CC=C1	123360	9:5|2:1|12:1|65:1
XPIJMQVLTXAGME-UHFFFAOYSA-N	COC1(CCCCC1)OC	13616	24:2|2:5|4:1
KBOPZPXVLCULAV-UHFFFAOYSA-N	C1=CC(=C(C=C1N)C(=O)O)O	4075	9:3|10:1|36:1|42:1|17:1
VZFMYOCAEQDWDY-UHFFFAOYSA-N	CC(C)C(C)C(C)(C)C	14462	1:6|3:2|4:1
AFTPEBDOGXRMNQ-UHFFFAOYSA-N	CCC(C)CC(C)(C)C	28022	1:5|2:2|3:1|4:1
FETFXNFGOYOOSP-UHFFFAOYSA-N	CC(CS)O	102545	1:1|3:1|60:1|14:1
KNCMKWVOMRUHKZ-AATRIKPKSA-N	CC(C)/C=C/C(C)C	638067	1:4|3:2|6:1
BDFAOUQQXJIZDG-UHFFFAOYSA-N	CC(C)CS	10558	1:2|3:1|60:1
MFUFJCIFNHFEDW-UHFFFAOYSA-N	CCN(CCCl)C1=CC=C(C=C1)C=O	75842	1:1|2:1|35:1|9:4|10:2|44:1|20:1
COOULIOYEXBFDT-UHFFFAOYSA-N	CC1=C(C(=C(C(=C1F)F)C(=O)O)F)F	69548	10:1|11:1|42:1|71:4
RNZRSAAJEHQBKM-NSCUHMNNSA-N	CC(=O)/C=C/C1=CC=C(C=C1)I	5371750	9:4|10:2|18:1|6:1|63:1
USEGQJLHQSTGHW-UHFFFAOYSA-N	CC(=C)CBr	357785	64:1|1:1|2:1|7:1
QJJDJWUCRAPCOL-UHFFFAOYSA-N	CCCCCCCCCCCCCCCCCCOC=C	13585	1:1|2:16|5:1|25:1
MOYAFQVGZZPNRA-UHFFFAOYSA-N	CC1=CCC(=C(C)C)CC1	11463	8:1|1:3|2:3|70:1
UVYBWDBLVDZIOX-UHFFFAOYSA-N	CCCCCCCCNCCO	93158	32:1|1:1|2:8|14:1
BSVIOYCZTJRBDB-UHFFFAOYSA-N	COC1=CC=CC(=C1)CC(=O)OC	519609	24:1|1:1|10:2|22:1|9:4
SRBFZHDQGSBBOR-MBMOQRBOSA-N	C1[C@H]([C@H]([C@@H]([C@H](O1)O)O)O)O	7044039	27:1|3:4|14:4
ZGJHIFYEQJEUKA-UHFFFAOYSA-N	CCCCNC(=O)C1=C(C=C(C=C1)Cl)O	68466	96:1|1:1|2:2|9:3|10:1|17:1|53:1
CCRCUPLGCSFEDV-BQYQJAHWSA-N	COC(=O)/C=C/C1=CC=CC=C1	637520	1:1|10:1|77:1|6:1|9:5
KFZXVMNBUMVKLN-UHFFFAOYSA-N	CC1=CC(=C(C=C1Cl)C(C)C)O	6982	1:2|9:2|11:1|13:1|17:1|53:1
OSJFWOVKJZKBOA-UHFFFAOYSA-N	C1CCC2C(C1)CC3=CC=CC=C23	519137	9:4|2:4|3:1|12:1|13:1
ZKEZHPWKUOFRIB-UHFFFAOYSA-N	CCCOC1=CC(=C(C(=C1)OCCC)C=O)OCCC	94062	1:3|2:3|9:2|10:4|20:1|25:3
KIIBETRYVBIAOO-UHFFFAOYSA-N	C1=CC=C(C=C1)CC(C2=CC=CC=C2)C3=CC=CC=C3	137054	9:15|10:1|12:1|13:1
HAURRGANAANPSQ-UHFFFAOYSA-N	C[Si]1(O[Si](O[Si](O1)(C)C2=CC=CC=C2)(C)C3=CC=CC=C3)C4=CC=CC=C4	18901	1:3|10:3|84:3|9:15
IAJILQKETJEXLJ-RSJOWCBRSA-N	C(=O)[C@@H]([C@H]([C@H]([C@@H](C(=O)O)O)O)O)O	84740	42:1|3:4|20:1|14:4
DKPFZGUDAPQIHT-UHFFFAOYSA-N	CCCCOC(=O)C	31272	1:1|2:3|21:1
GLFSIVIXYLULGR-UHFFFAOYSA-N	CCCCCCCCCCCCCOC(=O)CC(C=CCCCCCCCCCC)C(=O)O	109166	1:2|2:21|3:1|6:1|42:1|22:1
WENIXZFPXMQPQQ-UHFFFAOYSA-N	CCCCCC(C)(C)CO	516973	1:3|2:5|4:1|14:1
MTCFGRXMJLQNBG-UHFFFAOYSA-N	C(C(C(=O)O)N)O	617	2:1|42:1|30:1|14:1
GKAWVRLBRQRXAG-UHFFFAOYSA-N	C[Si](C)(C)C1=CC=C(C=C1)C(=O)O	280169	1:3|10:2|42:1|81:1|9:4
RKEURCWSQHENQO-UHFFFAOYSA-N	C1CCC(C1)(C2=C(C=C(C=C2)F)Cl)C(=O)O	736137	2:4|4:1|71:1|9:3|42:1|53:1|10:1
XDOWKOALJBOBBL-UHFFFAOYSA-N	CC=CC(=O)OCC(C)C	61135	1:3|2:1|3:1|77:1|6:1
FLNSLKJOWVMPEE-UHFFFAOYSA-N	CCCC1CCC(C(C1)OC)O	91098	24:1|1:1|2:5|3:3|14:1
DYQFCTCUULUMTQ-UHFFFAOYSA-N	CCCCCCCCN=C=O	76616	1:1|2:7|109:1
XZUULFZXNSIACY-UHFFFAOYSA-N	CN(C)CCOCCOC(=O)C1(CCCC1)C2=CC=CC=C2	71863	1:1|2:7|4:1|9:5|10:1|34:1|77:1|25:1
GKJSZXGYFJBYRQ-UHFFFAOYSA-N	C1=CC2=C(C=CC(=C2)Cl)N=C1	69163	9:3|53:1|39:1
WLNSKTSWPYTNLY-UHFFFAOYSA-N	CCNCCN(C)C	67162	32:1|1:2|2:2|34:1
QBVJQXFEWRDCBR-UHFFFAOYSA-N	CCC(CO)(CO)COC(=O)CCS	106030	1:1|2:4|4:1|14:2|22:1|60:1
ASQUFLQVFQDUFF-UHFFFAOYSA-N	CCCCCCC(CC)Cl	36743	1:2|2:6|45:1
KKAHGSQLSTUDAV-UHFFFAOYSA-N	C#CCC(=O)O	137547	65:1|2:1|42:1
QQKHASOJMBEMJE-UHFFFAOYSA-N	CCC(=CC1=CC=CC=C1)C(=O)C	102412	1:1|2:1|8:1|9:5|10:1|18:1
LTAPKZGQTMVYMX-UHFFFAOYSA-N	CCC#CC(=O)C	137151	1:1|2:1|66:1|18:1
HZWZIGLSNJCMDK-SOFGYWHQSA-N	CCOCCCCCCCC/C=C/CCCCCCCCCCCCN	6450540	1:1|2:19|29:1|6:1|25:1
YSPMLGNTRGMJLE-UHFFFAOYSA-N	CC1CC2CCC1O2	140055	1:1|2:3|3:2|26:1
FGGVRPFJBBRZFG-UHFFFAOYSA-N	CCCCCCCCCCCC(=O)OCCOCCOCCOCCOCCOCCOCCOCCOCCO	66936	1:1|2:18|100:1|22:1|25:7
YLNYLLVKHRZLGO-UHFFFAOYSA-N	CCOC(=C)C1C(CC(=O)CC1(C)C)(C)C	118292	1:5|2:1|3:1|4:2|7:1|19:1|25:1
FINOAUDUYKVGDS-UHFFFAOYSA-N	CC(=O)OC1CCCCC1C(C)(C)C	62334	1:3|2:4|3:2|4:1|21:1
ASOFZHSTJHGQDT-UHFFFAOYSA-N	C1=C(C=C(C=C1F)F)C=O	588160	9:3|10:1|20:1|71:2
XNZPTUHWIUJQKB-UHFFFAOYSA-N	CC1=CC2=CC=CC=C2C3=C1C4=CC=CC=C4C=C3C	26566	9:10|10:6|11:2
WEBRDDDJKLAXTO-UHFFFAOYSA-N	CCC1OCCO1	17381	27:2|1:1|2:1|3:1
YMJUNAJOOWDRJI-UHFFFAOYSA-N	C1COCCOCOCCOCCOCCOCCOCOCCOCCO1	144658	2:8|27:10
UBDIXSAEHLOROW-UHFFFAOYSA-N	CCCCCCC=CCCCCCC	25209	1:2|2:10|6:1
CKQHAYFOPRIUOM-UHFFFAOYSA-N	CC(=O)C1=CC(=CC=C1)N	7417	9:4|10:1|36:1|18:1
GTLWADFFABIGAE-UHFFFAOYSA-N	CC(C1=CC=CC=C1)Cl	12648	1:1|10:1|45:1|9:5
CXURGFRDGROIKG-UHFFFAOYSA-N	C1C(CO1)(CCl)CCl	6550	44:2|2:1|27:1|4:1
NXVNSEVUWLFYQJ-MOPGFXCFSA-N	CCCCOC1=CC=CC(=C1)COC(=O)[C@@H]2[C@H](C2(C)C)C=C(C)C	189322	1:5|2:2|3:2|4:1|8:1|9:4|10:1|12:1|77:1|25:1
NRLYGERJPCINJA-UHFFFAOYSA-N	C1CC2C3C2C3C=C1	145384	2:2|3:4|6:1
HMKKIXGYKWDQSV-UHFFFAOYSA-N	CCCCCC(=CC1=CC=CC=C1)C=O	31209	1:1|2:4|8:1|9:5|10:1|20:1
FWSPXZXVNVQHIF-UHFFFAOYSA-N	CC[Si](CC)(CC)C#C	637947	1:3|2:3|81:1|65:1
NEJZHJHZOUISSH-UHFFFAOYSA-N	CCCCCCCCCCCOC1=CC=C(C=C1)C(=O)O	519187	1:1|2:9|9:4|42:1|25:1|10:2
GUYMMHOQXYZMJQ-UHFFFAOYSA-N	CCNC1=CC=CC(=C1)C	7603	32:1|1:1|10:1|11:1|9:4
ABCOYUMTGQOUTD-UHFFFAOYSA-N	CC(COCC(COCC(C)O)(COCC(C)O)COCC(C)O)O.C(CCC(=O)O)CC(=O)O	6455815	1:4|2:8|4:1|42:2|101:4
HSDSKVWQTONQBJ-UHFFFAOYSA-N	CC1=CC(=C(C=C1)C(=O)C)C	6985	9:3|10:1|11:2|18:1
XRVCFZPJAHWYTB-UHFFFAOYSA-N	CCC(CC)(CO)CO	8284	1:2|2:4|4:1|14:2
CYYZDBDROVLTJU-UHFFFAOYSA-N	CCCCC1=CC=C(C=C1)O	15420	1:1|2:2|12:1|17:1|9:4
WPOPOPFNZYPKAV-UHFFFAOYSA-N	C1CC(C1)CO	78130	2:4|3:1|14:1
HDPRHRZFFPXZIL-UHFFFAOYSA-N	C1C2=C(C(=CC=C2)CC3=C(C(=CC=C3)CC4=C(C(=CC=C4)CC5=C(C(=CC=C5)CC6=CC=CC(=C6O)CC7=CC=CC(=C7O)CC8=CC=CC(=C8O)CC9=CC=CC1=C9O)O)O)O)O	2724886	9:24|10:8|12:8|17:8
FDMAFOTXGNYBFG-UHFFFAOYSA-N	CC1CCCCCC1=O	543503	19:1|1:1|2:4|3:1
CRXKQFPZJSBGCN-SFHVURJKSA-N	CCCCCCCCCCCCCCCC[C@H](C)Cl	3085549	1:2|2:15|45:1
CPUDPFPXCZDNGI-UHFFFAOYSA-N	CCO[Si](C)(OCC)OCC	16241	1:4|81:1|25:3
RZGVZPAWCGDMCK-UHFFFAOYSA-N	CCCCCCCCCC(CCC)C1=CC=CC=C1	20634	1:2|2:10|13:1|9:5
NUJGJRNETVAIRJ-UHFFFAOYSA-N	CCCCCCCC=O	454	1:1|2:6|20:1
HRQVTWFSLAASTF-UHFFFAOYSA-N	C1C2C3C4CC5C3C1C67C28C49C56C1CC9C2C8CC7C12	145202	2:4|3:12|4:4
LGUFKOOYNDNVNP-UHFFFAOYSA-N	CCC(C)C(C)C(C)C(C)C	3896724	1:6|2:1|3:4
JBPDKWSODLKWPV-FKJILZIQSA-N	C/C(=C\C(=O)C)/NCCN/C(=C\C(=O)C)/C	12486190	8:2|1:2|18:2|32:2
SAXHIDRUJXPDOD-UHFFFAOYSA-N	CCOC(=O)C(C1=CC=CC=C1)O	13050	1:1|2:1|9:5|77:1|14:1|13:1
MHSBNUQSODCZBO-UHFFFAOYSA-N	CC#CC1(CCCC(C1)OCCN2CCCCC2)O	140082	1:1|2:9|3:1|4:1|66:1|14:1|35:1|25:1
JRENXZBKMHPULY-UHFFFAOYSA-N	C(=C(C(F)(F)F)Cl)C(F)(F)F	9815	8:1|74:2|69:1
OZZYKXXGCOLLLO-TWTPFVCWSA-N	CCOC(=O)/C=C/C=C/C	1550470	1:2|2:1|77:1|6:2
CBEVWPCAHIAUOD-UHFFFAOYSA-N	CCC1=C(C=CC(=C1)CC2=CC(=C(C=C2)N)CC)N	88306	1:2|10:1|12:3|36:2|9:6
RUNBRXWUHPOTOO-UHFFFAOYSA-N	CC1=CC(=C2C=CC=C2C(=C1)C)C	70333	9:5|10:2|11:3
FUZORIOHZSVKAW-UHFFFAOYSA-N	C(C1C(C2(C(=C(C1(C2(Cl)Cl)Cl)Cl)Cl)Cl)CCl)Cl	17357	3:2|69:2|70:1|44:2|46:2|49:1
AGYUOJIYYGGHKV-UHFFFAOYSA-N	C(COCCCl)OCCCl	8171	25:2|2:2|44:2
GCUHVRDKQDPZGZ-KOHRXURCSA-N	C[C@@]12CC[C@@H](C1(C)C)CC2C3=CC(=C(C=C3)OC)O	166895	1:3|2:3|3:1|4:2|9:3|10:1|13:1|17:1|24:1
WPPVSYVQAKQNJK-UHFFFAOYSA-N	CC(=CC(C(C)(C)C=C)O)C	100197	1:4|3:1|4:1|5:1|8:1|14:1
RXAMIWOJDOJSTB-UHFFFAOYSA-N	COC1(CCCCC1O)OC	4347015	24:2|2:4|3:1|4:1|14:1
VAZCKEBLMFALSW-UHFFFAOYSA-N	CCN(CC)CCO.C1=CC=C2C(=C1)C(=O)OC2(C3=CC=C(C=C3)O)C4=CC=C(C=C4)O	105907	1:2|2:3|35:1|4:1|9:12|10:4|77:1|14:1|17:2
QDJXQCKHBZEIJM-UHFFFAOYSA-N	CCCCCCCC(C)(C)Cl	138189	1:3|2:6|46:1
PZPYIRQFCOFLGJ-UHFFFAOYSA-N	CCC(C(C)C)(C(C)C)O	231872	1:5|2:1|3:2|4:1|14:1
NTXGFKWLJFHGGJ-UHFFFAOYSA-N	CCOC(C=C(C)CCC=C(C)C)OCC	24113	8:2|1:5|2:2|3:1|25:2
OTSYFFDVDLHIKX-UHFFFAOYSA-N	CCCCCCCC(CCCCC)C1=CC=CC=C1	20632	1:2|2:10|13:1|9:5
SCABKEBYDRTODC-UHFFFAOYSA-N	CCCCOCCOCCOC(=O)CCCCC(=O)OCCOCCOCCCC	8836	1:2|2:12|22:2|25:4
BWHOZHOGCMHOBV-BQYQJAHWSA-N	CC(=O)/C=C/C1=CC=CC=C1	637759	9:5|10:1|18:1|6:1
VTBOTOBFGSVRMA-UHFFFAOYSA-N	CC1(CCCCC1)O	11550	1:1|2:5|4:1|14:1
PEBWOGPSYUIOBP-UHFFFAOYSA-N	C1=CC(=C(C=C1F)F)F	67773	9:3|71:3
QIAZGMDOMXLGBB-UHFFFAOYSA-N	CCCCSC(C)C	522478	1:3|2:2|3:1|103:1
VTRMVPBHEGUYBA-UHFFFAOYSA-N	CCCC(C)C(CC=C)(C(=O)OCC)C(=O)OCC	95451	1:4|2:5|3:1|4:1|5:1|77:2
QPUBNJBEYGHVGN-UHFFFAOYSA-N	CC=CCSC	138110	1:1|2:1|102:1|6:1
DPWCXHJKJXRDBZ-UHFFFAOYSA-N	CCCC(C#CC(CCC)O)O	102549	1:2|2:4|3:2|66:1|14:2
YKUCHDXIBAQWSF-UHFFFAOYSA-N	COC(=O)C1=CC(=CC=C1)O	88068	1:1|10:1|17:1|77:1|9:4
YTDHOCZRXNHNKS-UHFFFAOYSA-N	C1CCC(CC1)C2=C(C(=CC=C2)C3CCCCC3)N	517971	9:3|2:10|36:1|13:2
TZUORCZPIKYDQG-UHFFFAOYSA-N	CCCC1=CC(=C(C=C1)OC)O	94585	1:1|2:1|9:3|10:1|12:1|17:1|24:1
HRHOWZHRCRZVCU-UHFFFAOYSA-N	CCCC=CCOC(=O)C	17243	1:1|2:3|21:1|6:1
AEJXDZMWIUEKBG-UHFFFAOYSA-N	CC(C)(C)CCN(C)C	19033341	1:4|2:2|4:1|34:1
AIJFPNKGGAPZFJ-UHFFFAOYSA-N	CNCC1=CC=C(C=C1)OC	485407	24:1|9:4|10:1|12:1|31:1
CJLSOGGQZIXSMO-UHFFFAOYSA-N	CC1CCCCC1C(=O)N2CCCCCC2	99732	99:1|1:1|2:8|3:2
ZEHGGUIGEDITMM-UHFFFAOYSA-N	CCC1=CC(=C(C=C1)CC)C	139518	1:2|11:1|12:2|9:3
SNFCXVRWFNAHQX-UHFFFAOYSA-N	C1=CC=C2C(=C1)C3=CC=CC=C3C24C5=CC=CC=C5C6=CC=CC=C46	135975	9:16|10:8|4:1
ZSZZSGNVFIHJFK-UHFFFAOYSA-N	C1CC2=C3C(=CC4=C5C3=C(C=C2)C=C6C5=C(CCC6)C=C4)C1	94466	9:6|2:2|12:4|10:6
MFFXVVHUKRKXCI-UHFFFAOYSA-N	CCOC(=O)CI	12183	1:1|2:1|22:1|63:1
IYMKNYVCXUEFJE-UHFFFAOYSA-N	CC(C)C=CC(=O)C	21244	1:2|18:1|3:1|6:1
CJRWALLMSORFIV-UHFFFAOYSA-N	C[Si](C)(C)O[Si](C)(C)O[Si](C)(C)O[Si](C)(C)O[Si](C)(C)O[Si](C)(C)O[Si](C)(C)O[Si](C)(C)O[Si](C)(C)O[Si](C)(C)O[Si](C)(C)O[Si](C)(C)C	19829559	1:26|84:11|81:1
DSDHFHLZEFQSFM-UHFFFAOYSA-N	CC=C(C)Cl	137498	8:1|1:2|69:1
DSHXMENPUICESR-UHFFFAOYSA-N	C1C2CC(C1C=C2)(CO)CO	110917	2:4|3:2|4:1|14:2|6:1
SHJZUHWENQCCJH-MQYSCIAUSA-N	C[C@]12CCC(=O)C=C1CC[C@@H]3[C@@]2([C@H](C[C@]4(C3CCC4=O)C)O)F	9647	1:2|2:5|3:3|4:2|8:1|76:1|14:1|19:2
NUMQCACRALPSHD-UHFFFAOYSA-N	CCOC(C)(C)C	12512	1:4|4:1|25:1
MGTZCLMLSSAXLD-UHFFFAOYSA-N	CC(=O)CCCC(=O)O	18407	2:3|42:1|18:1
NPOJQCVWMSKXDN-UHFFFAOYSA-N	COC(=O)C1=C(C(=C(C(=C1Cl)Cl)C(=O)OC)Cl)Cl	2943	1:2|10:2|53:4|77:2
WORKHWHULFDZDE-UHFFFAOYSA-N	CCN(CC)C(=O)C(C)Cl	41046	1:3|99:1|45:1
HRSBIYASWAILIF-UHFFFAOYSA-N	CCCC1CCC(C1)C	520128	1:2|2:5|3:2
QQZOPKMRPOGIEB-ZTIZGVCASA-N	CC(=O)CCCC	138368	1:1|2:3|18:1
JECUZQLBQKNEMW-UHFFFAOYSA-N	CC(=O)C1=CC=C(C=C1)SC	74501	9:4|10:2|18:1|102:1
JVCXXMPHTZGGNV-UHFFFAOYSA-N	COC1=C(C(=CC=C1)Cl)OC	56060	24:2|9:3|10:2|53:1
KIHWEJRBZHVCJV-UHFFFAOYSA-N	CC(=O)OCC(COCC(COC(=O)C)(COC(=O)C)COC(=O)C)(COCC(COC(=O)C)(COC(=O)C)COC(=O)C)COC(=O)C	111519	25:2|2:10|4:3|21:8
BEECAQIHCYTZHC-UHFFFAOYSA-N	C1=C(C(=C(C(=C1F)F)F)F)N	21757	9:1|36:1|71:4
CDJYGEREXGLOSL-UHFFFAOYSA-N	CC(C)CCCCCCCCC(C)C	17831787	1:4|2:8|3:2
NFOQJNGQQXICBY-RXMQYKEDSA-N	C[C@H](CC(=O)OC)C(=O)OC	9834036	1:3|3:1|77:1|22:1
SXQFCVDSOLSHOQ-UHFFFAOYSA-N	CC(C(=O)N)O	94220	1:1|3:1|94:1|14:1
INUNXTSAACVKJS-OAQYLSRUSA-N	C[C@H](CN1CCOCC1)C(C2=CC=CC=C2)(C3=CC=CC=C3)C(=O)N4CCCC4	92943	1:1|2:5|3:1|4:1|9:10|10:2|99:1|35:1|27:1
DSCFFEYYQKSRSV-FEPQRWDDSA-N	COC1[C@@H]([C@H](C([C@@H]([C@@H]1O)O)O)O)O	164619	24:1|3:6|14:5
BNSRVFGXRITOQK-UHFFFAOYSA-N	CC1COC(O1)C(CCl)Cl	25065	1:1|3:1|44:1|45:1|26:1|27:1
IWYDHOAUDWTVEP-UHFFFAOYSA-N	C1=CC=C(C=C1)C(C(=O)O)O	1292	9:5|42:1|13:1|14:1
KSBWHDDGWSYETA-SNAWJCMRSA-N	C1=CC(=CC(=C1)C(F)(F)F)/C=C/C(=O)O	719451	9:4|10:2|74:1|42:1|6:1
BOSMBEZWDZNQJQ-UHFFFAOYSA-N	CCCCCCCCCCCCC1=CC=C(C=C1)C	66914	1:1|2:10|11:1|12:1|9:4
CRNIHJHMEQZAAS-UHFFFAOYSA-N	CCC(C)(C)Cl	61143	1:3|2:1|46:1
UXDPXZQHTDAXOZ-UHFFFAOYSA-N	CCCCC(C)C(C(CC(C)CCCCCCC(CC(C(C)N)O)O)OC(=O)CC(CC(=O)O)C(=O)O)OC(=O)CC(CC(=O)O)C(=O)O	3432	1:4|2:13|3:8|42:4|14:2|22:2|30:1
CPPGZWWUPFWALU-UHFFFAOYSA-N	CC1=CC(=CC=C1)N=C=O	69303	9:4|10:1|11:1|109:1
DBDNQNARCHWMSP-UHFFFAOYSA-N	CCN(CCCl)C1=CC=CC=C1	7093	1:1|2:1|35:1|9:5|10:1|44:1
MEYRABVEYCFHHB-UHFFFAOYSA-N	C1=CC(=C(C=C1F)Br)O	605472	64:1|9:3|10:1|71:1|17:1
RJSLKQRSSBPMMB-UHFFFAOYSA-N	CC1=CCSC1	142631	8:1|1:1|2:1|103:1
CDGIKLPUDRGJQN-UHFFFAOYSA-N	CCCCCCCCO[Si](C)(C)C	518908	1:4|2:6|81:1|25:1
TUEUDXZEBRMJEV-ZJUUUORDSA-N	CCOC(=O)[C@@H]1[C@@H](CCCC1(C)C)C	44148952	1:4|2:4|3:2|4:1|77:1
ZTJORNVITHUQJA-UHFFFAOYSA-N	CCCCCCCOC(=O)C1=CC=C(C=C1)O	14138	1:1|2:6|9:4|10:1|77:1|17:1
SHGAZHPCJJPHSC-YCNIQYBTSA-N	CC1=C(C(CCC1)(C)C)/C=C/C(=C/C=C/C(=C/C(=O)O)/C)/C	444795	1:5|2:3|4:1|70:1|6:2|8:2|42:1
AQTYNINXYJFSHD-UHFFFAOYSA-N	CCC=COCC	138375	1:2|2:1|6:1|25:1
GMKMEZVLHJARHF-UHFFFAOYSA-N	C(CC(C(=O)O)N)CC(C(=O)O)N	865	2:3|42:2|30:2
SEEOMASXHIJCDV-UHFFFAOYSA-N	CCCCCC(C)CC	16664	1:3|2:5|3:1
APQSQLNWAIULLK-UHFFFAOYSA-N	CC1=CC=C(C2=CC=CC=C12)C	11304	9:6|10:2|11:2
ZOASHLCSRXFLSM-UHFFFAOYSA-N	CC1=CC=CC=C1C2=CCCC2	142161	8:1|9:4|2:3|11:1|10:1
YVHAOWGRHCPODY-UHFFFAOYSA-N	CC(C)(C)C(CO)O	101077	1:3|2:1|3:1|4:1|14:2
FJKIXWOMBXYWOQ-UHFFFAOYSA-N	CCOC=C	8023	1:1|5:1|25:1
XAKXZZPEUKNHMA-UHFFFAOYSA-N	CCCCCCCCCCOC(=O)CCCCCCCCC	74247	1:2|2:16|22:1
QMKKJBRRKIKWFK-UHFFFAOYSA-N	CC(C)(C)C(=O)NC	138844	1:3|4:1|95:1
ALKWTKGPKKAZMN-UHFFFAOYSA-N	C1=CC=C(C=C1)C(C2=CC=C(C=C2)Cl)Cl	241584	9:9|10:2|45:1|53:1
JIZCYLOUIAIZHQ-UHFFFAOYSA-N	CCCCCCCCCCCCCCCCCCCCCC(=O)OCC	22199	1:2|2:20|22:1
XBDQKXXYIPTUBI-UHFFFAOYSA-N	CCC(=O)O	1032	1:1|2:1|42:1
WHDQEGGVHBXALE-UHFFFAOYSA-N	C1CCC2CC(C1)C3=CC=CC=C23	141811	9:4|2:5|13:2
PGMYKACGEOXYJE-UHFFFAOYSA-N	CCCCCOC(=O)C	12348	1:1|2:4|21:1
VTTHRNBDRMKNKB-UHFFFAOYSA-N	CN1C2CCC1CC(=C)C2	145355	2:4|3:2|34:1|7:1
SYEOWUNSTUDKGM-RXMQYKEDSA-N	C[C@H](CCC(=O)O)CC(=O)O	2723701	1:1|2:3|3:1|42:2
XWDCLPNMPBQWCW-UHFFFAOYSA-N	CC(C)CCNC(=O)C	98643	96:1|1:3|2:1|3:1
LKXYJYDRLBPHRS-UHFFFAOYSA-N	C1CC1Br	78037	64:1|2:2|3:1
CTETYYAZBPJBHE-UHFFFAOYSA-N	C1=C(C(=CC(=C1Cl)Cl)Cl)OCC#CI	3561	66:1|9:2|10:1|53:3|25:1|63:1
VCJSVVVJNDJVPM-UHFFFAOYSA-N	COC(=O)C(C(Cl)Cl)Cl	523860	48:1|1:1|45:1|77:1
JYVLIDXNZAXMDK-RXMQYKEDSA-N	CCC[C@@H](C)O	7014876	1:2|2:2|3:1|14:1
QZLNSNIHXKQIIS-UHFFFAOYSA-N	CCCCCOC1=CC=C(C=C1)N	94500	1:1|2:3|36:1|9:4|10:1|25:1
YKVBLHUJBYGRLU-UHFFFAOYSA-N	C1CO[Si]2(OCCN1CC(=O)O2)CCl	144944	2:1|35:1|44:1|81:1|22:1|25:2
DABPIGVWYIYREQ-UHFFFAOYSA-N	CCCC1CCC(CC1)C2=CC=C(C=C2)C(=O)OC3CCC(CC3)CCC	175348	1:2|2:12|3:3|9:4|10:1|13:1|77:1
LKMAMCWAHCZBAI-UHFFFAOYSA-N	C1CC2=CC=CC=C2C3C1C4C3C5=CC=CC=C5CC4	142582	9:8|2:2|3:2|12:2|13:2
BQRCHTSKHNHUPV-UHFFFAOYSA-N	CCCCCCCCCC=CCCCCCCC	525034	1:2|2:14|6:1
ISWSIDIOOBJBQZ-QNKSCLMFSA-N	C1=C(C(=C(C(=C1))O))	123295	9:5|17:1
FZJVYOOQGFZCSY-UHFFFAOYSA-N	CCCC1=CC(=C(C=C1)C)C	520963	1:1|2:1|11:2|12:1|9:3
ZZPDMMIMRUGHBQ-QHHAFSJGSA-N	C/C=C/C1=CC=CC2=CC=CC=C21	5314272	1:1|10:3|6:1|9:7
BKMRWJWLBHHGCF-UHFFFAOYSA-N	C1=CC(=CC=C1CCBr)C(=O)O	104068	64:1|2:1|9:4|42:1|12:1|10:1
GSCLMSFRWBPUSK-UHFFFAOYSA-N	CC1CC(=O)O1	18303	1:1|3:1|22:1
LCQUSGXMZKOTPG-UHFFFAOYSA-N	C[Si](C)(C)C1=CC=C(C=C1)Cl	66351	1:3|10:1|53:1|81:1|9:4
NOEKZKTXHKNMAQ-UHFFFAOYSA-N	CC(C)CCCCC(C)O	6427125	1:3|2:4|3:2|14:1
MGFJDEHFNMWYBD-UHFFFAOYSA-N	C1=CN=CC=C1C=CC2=CC=NC=C2	83382	38:2|6:1
YAYNEUUHHLGGAH-UHFFFAOYSA-N	CCCCCCCCCCCCCl	8192	1:1|2:10|44:1
VYQSSWZYPCCBRN-UHFFFAOYSA-N	CC1CCC(C(C1)OC(=O)CC(C)C)C(C)C	565690	1:5|2:3|3:5|22:1
KKGAIKSIOQULJJ-UHFFFAOYSA-N	CC(C)C(=C(C)C)C#C	143840	1:4|3:1|70:1|65:1
BKAYSPSVVJBHHK-UHFFFAOYSA-N	C1CC1C(C2=CC=C(C=C2)Cl)(C3=CC=C(C=C3)Cl)O	26450	2:2|3:1|4:1|9:8|10:2|14:1|53:2
WLIADPFXSACYLS-RQOWECAXSA-N	C/C(=C/CCl)/Cl	637892	8:1|1:1|44:1|69:1
AFSHUZFNMVJNKX-QNGWXLTQSA-N	CCCCCCCCC=CCCCCCCCC(=O)OC[C@H](CO)OC(=O)CCCCCCCC=CCCCCCCCC	146937	1:2|2:28|3:1|6:2|14:1|22:2
DSPJLZIUEXVMGA-UHFFFAOYSA-N	CCCC1=CC2=C(CCCC2)C=C1	297000	1:1|2:3|12:3|9:3
DTMRKGRREZAYAP-UHFFFAOYSA-N	C1=C(C(=C(C(=C1Cl)Cl)Cl)Cl)C2=CC(=C(C(=C2Cl)Cl)Cl)Cl	37251	9:2|10:2|53:8
CAWRWIWCXWVNCB-UHFFFAOYSA-N	C(COCCOC(=O)CCl)O	104269	100:1|2:2|44:1|77:1
RIWYQZIUWADFNH-UHFFFAOYSA-N	C1CCC2=C(C1)CC2	139189	2:6|70:1
FTBSGSZZESQDBM-UHFFFAOYSA-N	C1=CC(=C(C(=C1)F)F)CBr	517984	64:1|9:3|12:1|71:2
SUPCQIBBMFXVTL-UHFFFAOYSA-N	CCOC(=O)C(=C)C	7343	1:2|2:1|77:1|7:1
NGXQHSGMHCOILD-UHFFFAOYSA-N	COC1=C2C(=C3CCC(=O)C3=C1)C=CC4=CC=CC=C42	197057	24:1|9:7|10:6|19:1|12:1
QCDYQQDYXPDABM-UHFFFAOYSA-N	C1=C(C=C(C=C1O)O)O	359	9:3|17:3
RMHJJUOPOWPRBP-UHFFFAOYSA-N	C1=CC=C2C(=C1)C=CC=C2C(=O)N	75244	9:7|10:3|94:1
GNSFRPWPOGYVLO-UHFFFAOYSA-N	CC(=C)C(=O)OCCCO	17694	1:1|2:3|77:1|14:1|7:1
ZWXQPERWRDHCMZ-UHFFFAOYSA-N	CC(C)NC(C)(C)C	82023	1:5|4:1|33:1
PWDOJWCZWKWKSE-BQYQJAHWSA-N	CC1=CCCC(C1/C=C/C(C)O)(C)C	5363817	1:4|2:2|3:2|4:1|6:1|8:1|14:1
AFRFYMZFIJPPDD-UHFFFAOYSA-N	C(CO)N(CCO)C(=O)CO	87097	2:3|99:1|14:3
XRKQMIFKHDXFNQ-UHFFFAOYSA-N	CCN(C1CCCCC1)C2CCCCC2	23563	1:1|2:10|3:2|35:1
NSEZEILPAFNORQ-UHFFFAOYSA-N	CCCCCCCCCCCCCCOCCC#N	110472	1:1|2:13|41:1|25:1
OSVNEGAPNXBADJ-UHFFFAOYSA-N	CC1=CC(=C(C(=C1N=C=O)C)N=C=O)C	2733394	9:1|10:2|11:3|109:2
UAKBTQMPJPCOFN-UHFFFAOYSA-N	CC(CO)CO.COC(=O)C1=CC=C(C=C1)C(=O)OC.C(COCCO)O	44154129	1:3|2:4|3:1|100:1|9:4|10:2|77:2|14:3
JGOGDQQVGHYHOP-UHFFFAOYSA-N	CCC(C)C(OC)OC	143148	24:2|1:2|2:1|3:2
SVYKKECYCPFKGB-UHFFFAOYSA-N	CN(C)C1CCCCC1	7415	1:1|2:5|3:1|34:1
HKTIONFMGKWLBV-UHFFFAOYSA-N	CC(=O)C1CCC(C23C14C2CC(C3)C4(C)C)(C)C	100943	1:4|2:4|3:3|4:4|18:1
ZFBGKBGUMMBBMY-UHFFFAOYSA-N	C=CC(=C(Cl)Cl)Cl	17847	5:1|70:1|69:3
VUSYNHBKPCGGCI-UHFFFAOYSA-N	C=CCCI	543216	2:2|5:1|63:1
VUQVJIUBUPPCDB-UHFFFAOYSA-N	C1=CC=C(C=C1)C(=C(C2=CC=CC=C2)Br)C3=CC=CC=C3	15354	64:1|9:15|10:3|70:1
RHMPLDJJXGPMEX-UHFFFAOYSA-N	C1=CC(=CC=C1O)F	9732	9:4|71:1|17:1
VMBJJCDVORDOCF-UHFFFAOYSA-N	C=CCOC(=O)CCl	76206	2:1|44:1|5:1|77:1
SWINWPBPEKHUOD-UHFFFAOYSA-N	CC12CCC3C(C1CCC2=O)CCC4=CC(=C(C=C34)O)O	9685	1:1|2:4|3:2|4:1|9:2|12:1|13:1|17:2|19:1
FEIFRHBKEQKLTC-UHFFFAOYSA-N	CCCCCCCCCCC(CCCCCCC)(CCCCCCCC)CCCCCCCCC	298665	1:4|2:30|4:1
CJBDUOMQLFKVQC-UHFFFAOYSA-N	C1=CC=C(C(=C1)CCC(=O)O)O	873	9:4|2:1|12:1|42:1|17:1
UILZQFGKPHAAOU-UHFFFAOYSA-N	CC=C(C)Br	20910	8:1|1:2|64:1
QUBBAXISAHIDNM-UHFFFAOYSA-N	CCC1=CC=CC(=C1C)C	13621	1:1|11:2|12:1|9:3
RSKRXANPEHDBRN-UHFFFAOYSA-N	CC(=CC1=CC=CC=C1)C2=CC=NC=C2	140339	8:1|1:1|10:1|38:1|9:5
SOJCCVPXRNRYQH-UHFFFAOYSA-N	C1CC2=CC=C3C=C(CCC4=CC5=CC=C1C=CC5=C4)C=C3C=C2	144613	9:12|10:4|12:4
BQKRLUQCYVLAAO-UHFFFAOYSA-N	CCC1=CC=CC2=CC3=C(C=CC4=CC=CC=C43)C=C21	42064	1:1|10:6|12:1|9:11
JNWQKXUWZWKUAY-UHFFFAOYSA-N	CCC=CCCOC(=O)C(=CC)C	49993	8:1|1:3|2:3|77:1|6:1
NOWKCMXCCJGMRR-UHFFFAOYSA-N	C1CN1	9033	32:1|2:1
CIMALVIHZVKKPE-UHFFFAOYSA-N	CC(=O)C=CC1=CC=CS1	735948	18:1|107:1|6:1
LMEVRZONMYHVAF-UHFFFAOYSA-N	CCC=CC(OCC)OCC	118084	1:3|2:1|3:1|6:1|25:2
VYVPEEFLIYVOTH-UHFFFAOYSA-N	CCC(C)(CC(C)C)C(C)C	53428900	1:6|2:2|3:2|4:1
JPVNTYZOJCDQBK-UHFFFAOYSA-N	C=COCCCN	4386396	25:1|2:1|5:1|29:1
LOESDOAIWSCMKM-UHFFFAOYSA-N	C(CC(=O)N)CO	13562	2:3|94:1|14:1
SFIQSZSYVWZJPM-UHFFFAOYSA-N	CCCCCCCCCCCCCCCCCCCCCCCCCCCCCCCCCCCCN	14550491	1:1|2:34|29:1
IEBAOPMEYUWQPD-UHFFFAOYSA-N	CCC(C)SC(C)CC	522065	104:1|1:4|2:2|3:1
RECUKUPTGUEGMW-UHFFFAOYSA-N	CC1=C(C=C(C=C1)C(C)C)O	10364	1:2|11:1|17:1|13:1|9:3
KYWXRBNOYGGPIZ-UHFFFAOYSA-N	CC(=O)N1CCOCC1	15543	99:1|1:1|2:1|27:1
QFRXRJATKANZGZ-UHFFFAOYSA-N	C=CCOC1CC2CC1C3C2CC=C3	102779	25:1|2:3|3:5|5:1|6:1
ZYURHZPYMFLWSH-UHFFFAOYSA-N	CCCCCCCCCCCCCCCCCCCCCCCCCCCC	12408	1:2|2:26
JBGJVMVWYWUVOW-UHFFFAOYSA-N	CC(=O)C1=C(C2=CC=CC=C2C=C1)O	69733	9:6|10:3|18:1|17:1
GSLWSSUWNCJILM-UHFFFAOYSA-N	C1=CC=C(C=C1)CN(CCCl)CC2=CC=CC=C2	5820	2:1|35:1|9:10|10:1|12:1|44:1
IVCIQLTVLDOHKA-UHFFFAOYSA-N	CC1=C(C(=CC=C1)C)C(C)C	10236015	1:2|11:2|13:1|9:3
KXGVEGMKQFWNSR-LLQZFEROSA-N	C[C@H](CCC(=O)O)[C@H]1CC[C@@H]2[C@@]1([C@H](C[C@H]3[C@H]2CC[C@H]4[C@@]3(CC[C@H](C4)O)C)O)C	222528	1:3|2:10|3:8|4:2|42:1|14:2
UOCLXMDMGBRAIB-UHFFFAOYSA-N	CC(Cl)(Cl)Cl	6278	1:1|51:1
AMBJXYFIMKHOQE-UHFFFAOYSA-N	C=CC(=O)OCCOC1=C(C=C(C=C1Br)Br)Br	81804	64:3|2:1|5:1|9:2|10:4|77:1|25:1
PSRZMXNNQTWAGB-UHFFFAOYSA-N	CCOC(=O)CCC(F)(F)F	2733273	1:1|2:2|74:1|22:1
HNXMMXJWUHYOMU-UHFFFAOYSA-N	CC(=C)C1=CC=C(C=C1)C(C)(C)O	3085491	1:3|4:1|7:1|9:4|10:2|14:1
CAKVXHUYTFYBPK-UHFFFAOYSA-N	C1=CC=C(C(=C1)C(=O)OCCO)C(=O)OCCO	66539	9:4|2:4|10:2|14:2|77:2
RQSINLZXJXXKOH-UHFFFAOYSA-N	CCCCCCOC(=O)C(C)(C)C	62575	1:4|2:5|4:1|77:1
DBCCRNKDJIOKIO-UHFFFAOYSA-N	CC(C(C)(C)C)C(C)(C)O	53428851	1:6|3:1|4:2|14:1
BJCXMOBNIFBHBJ-UHFFFAOYSA-N	C1=CC=NC(=C1)OC(=O)C(F)(F)F	4638214	74:1|77:1|38:1
FAVBVYLIENPQLG-UHFFFAOYSA-N	CCCCCCCC=C(C)C	520049	8:1|1:3|2:6
YLKMTQHJTPXQOL-UHFFFAOYSA-N	CC(COC(=O)CBr)O	107239	64:1|1:1|2:1|3:1|14:1|22:1
MYSLPKPAMDRDGE-UHFFFAOYSA-N	CCCC=C1CCCCC1=O	96222	8:1|1:1|2:5|19:1
GHGNRQPVGKFJIR-UHFFFAOYSA-N	C=CCCC#C	518966	65:1|2:2|5:1
GOUHYARYYWKXHS-UHFFFAOYSA-N	C1=CC(=CC=C1C=O)C(=O)O	12088	9:4|10:2|20:1|42:1
DSVGFKBFFICWLZ-UHFFFAOYSA-N	C1=CC(=CC=C1N=C=O)F	70955	9:4|10:1|109:1|71:1
KEOQZUCOGXIEQR-BBLSUVPKSA-N	C[C@]1(C[C@@]23C[C@H]([C@]4([C@@H](C[C@@H](C4(C)C)O)C(=C)[C@@H]2CC[C@@H]1C3O)O)O)O	107976	1:3|2:5|3:6|4:4|7:1|14:5
JJSCUXAFAJEQGB-UHFFFAOYSA-N	CC(C1=CC=CC=C1)N=C=O	85760	1:1|109:1|13:1|9:5
JNJPGADWNSQMQP-UHFFFAOYSA-N	CC1=C2C=CC3=CC=CC=C3C2=C(C4=CC=CC=C14)CO	11284	9:10|10:6|11:1|12:1|14:1
FNSYCTJZGJAYCQ-UHFFFAOYSA-N	CCCCCC(=O)C(C)(C)C	138462	1:4|2:3|19:1|4:1
NZQQFMVULBBDSP-UHFFFAOYSA-N	CC(C)CC(C)OC(=O)C=CC(=O)OC(C)CC(C)C	7760	1:6|2:2|3:4|77:2|6:1
DAVJMKMVLKOQQC-UHFFFAOYSA-N	C1=CC=C(C(=C1)CC#N)F	67592	9:4|10:1|71:1|41:1
PWYXVVREDGESBB-UHFFFAOYSA-N	CCCCC(=O)OCC=C	80606	1:1|2:3|5:1|22:1
SOGIWVXLDPPMMF-UHFFFAOYSA-N	CCCCCSCC	520245	1:2|2:4|103:1
OMPXTQYWYRWWPH-UHFFFAOYSA-N	C1CNCC=C1C2=CC=CC=C2	82553	8:1|9:5|2:2|10:1|32:1
UIIMQLPOAXFKFW-UHFFFAOYSA-N	CC(CCC(=O)O)C1=CC=CC=C1	27877	1:1|2:2|42:1|13:1|9:5
CYXNJMDACJPPRR-UHFFFAOYSA-N	CCCCCC(=O)O[Si](C)(C)C	518907	1:4|2:3|22:1|81:1
IWHLYPDWHHPVAA-UHFFFAOYSA-N	C(CCC(=O)O)CCO	14490	2:5|42:1|14:1
KAGWLGUCGNNPFW-UHFFFAOYSA-N	CSCCOC(=O)C=C	20973	2:2|5:1|102:1|77:1
OYZWSGWTBSWCLN-UHFFFAOYSA-N	CCC(C)CC(C)C(C)C(C)C	12757221	1:6|2:2|3:4
ROKZAMCDHKVZIQ-UHFFFAOYSA-N	CC(C)(C)CCBr	137137	64:1|1:3|2:2|4:1
MMZVVJGCZZAWBN-UHFFFAOYSA-N	C#CC1(C2=CC=CC=C2C3=CC=CC=C31)O	518771	9:8|10:4|4:1|14:1|65:1
YAHLWSGIQJATGG-UHFFFAOYSA-N	C1CC1(C2=CC=C(C=C2)Cl)C(=O)O	98606	2:2|4:1|9:4|42:1|53:1|10:1
DTSPMBOMCCTXSG-UHFFFAOYSA-N	C=C1CC(=C)C1	137297	2:2|7:2
QWKFWCZPALFOES-UHFFFAOYSA-N	C1CC(CCC1CNC(=O)CN2CC2)CNC(=O)CN3CC3	25159	96:2|35:2|2:8|3:2
QVTHANMSUIAFKP-UHFFFAOYSA-N	CC(C)SC=C(Cl)Cl	140514	8:1|1:2|69:2|104:1
LGYMGAWTNGCUFA-UHFFFAOYSA-N	C1C(CC2=CC=CC=C2C1O)C3=CC=C(C=C3)C4=CC=C(C=C4)Br	92048	64:1|2:1|9:12|10:3|12:1|13:2|14:1
ZDARRRISQKLIIU-UHFFFAOYSA-N	CC1CCCC=C1I	521003	8:1|1:1|2:3|3:1|63:1
AQALQDMWXUIMHX-ARJAWSKDSA-N	CC/C=C\CCOC(=O)C1CC1	44152604	1:1|2:5|3:1|77:1|6:1
MAWOHFOSAIXURX-UHFFFAOYSA-N	C1CCC(C1)C2CCCC2	15417	2:8|3:2
UBEIMDKGOYBUKT-FLIQGJDUSA-N	CC/C=C\C/C=C\C/C=C\CCCCCCCC(=O)OCC(OC(=O)CCCCCCC/C=C\C/C=C\C/C=C\CC)COC(=O)CCCCCCC/C=C\C/C=C\C/C=C\CC	5462874	1:3|2:29|3:1|22:3|6:9
CGPZMTAMGCNLFK-UHFFFAOYSA-N	C1CO[Si]2(OCCN1CCO2)CCCC#N	144904	25:3|2:4|35:1|81:1|41:1
WSLDOOZREJYCGB-UHFFFAOYSA-N	C(CCl)Cl	11	44:2
CJWHZQNUDAJJSB-UHFFFAOYSA-N	C1=CC=C2C(=C1)C=C(C3=CC=CC=C23)Cl	13694	9:9|10:4|53:1
PGFRDWXAZUFOAF-AATRIKPKSA-N	CCO/C=C/SCC	5463286	1:2|103:1|6:1|25:1
LDRYOEIGQCIMEK-UHFFFAOYSA-N	CC(C(=O)O)OC1=C(C=CC(=C1)Cl)Cl	97971	1:1|9:3|10:1|53:2|26:1|42:1
ZQOHJVSSVAWXQZ-UHFFFAOYSA-N	CCC(CC)SC	23563984	1:2|2:2|3:1|102:1
OYBFKZHDPTTWGE-UHFFFAOYSA-N	CCC1=CC=C(C=C1)C(C)(C)C	81828	1:4|10:1|4:1|12:1|9:4
WAFCPUFGSNTFSP-UHFFFAOYSA-N	CCC(C)CCC(CC)C(C)C	17946459	1:5|2:4|3:3
QMMOXUPEWRXHJS-UHFFFAOYSA-N	CCC=CC	12585	1:2|2:1|6:1
SZZZMXFBEKWPBU-UHFFFAOYSA-N	C[Si](C)(CCl)C=C	85556	1:2|44:1|5:1|81:1
GRSQYISVQKPZCW-UHFFFAOYSA-N	CC(C(Cl)Cl)Cl	11733	48:1|1:1|45:1
OIUHSFKEXYXWSD-UHFFFAOYSA-N	CC1=NC(=CC=C1)CCCOCCO	116851	1:1|2:3|100:1|39:1
GHVHDYYKJYXFGU-UHFFFAOYSA-N	CC1=CC(=C(C(=C1)O)C)O	68103	9:2|11:2|17:2
FHNKBSDJERHDHZ-UHFFFAOYSA-N	CC1=CC(=C(C=C1)COC(=O)C2C(C2(C)C)C=C(C)C)C	6265	1:4|3:2|4:1|8:1|9:3|11:2|12:1|77:1
HVMNFKUBOVSQCO-UHFFFAOYSA-N	CC(=CC=C(C)C(=O)O)C(=O)O	140702	8:2|1:2|42:2
CBNKDCZWGZSHNR-UHFFFAOYSA-N	CCC(C1=CC=C(C=C1)F)O	102470	1:1|2:1|71:1|9:4|13:1|14:1
RAFGELQLHMBRHD-UHFFFAOYSA-N	CC(=CC=CC=C(C)C=CC=C(C)C=CC(=O)OC)C=CC=C(C)C=CC(=O)O	91556	8:4|1:5|42:1|77:1|6:5
HSVLOEWHJNAWLC-UHFFFAOYSA-N	CCC(C)C(C)(CC)CC(C)C	53428982	1:6|2:3|3:2|4:1
MXXOWAVGWFQJHQ-UHFFFAOYSA-N	CC1=CC2=C(C=C1)C=C(C3=CC=CC=C32)C	92373	9:8|10:4|11:2
RYZVPLVIQGWEIJ-UHFFFAOYSA-N	CC1=CC(=C(C(=C1)C)C(C2=CC=CC=C2)C(=O)O)C	231201	42:1|9:7|10:1|11:3|13:1
QIDUHGHFWAMMPV-UHFFFAOYSA-N	CC(C1=CC=CC=C1)(C2=CC=CC=C2)C3=CC=CC=C3	78926	1:1|10:3|4:1|9:15
CXZRAXNXPJFXPX-UHFFFAOYSA-N	CCCCCCCCN(CCCC(CC)C(C)C)CC(C)C(CC)CC	109374	1:7|2:13|3:4|35:1
NAPBMSIZYSDRMH-UHFFFAOYSA-N	CC(C)CSC(C)C	292853	1:4|3:2|103:1
OIRKGXWQBSPXLQ-UHFFFAOYSA-N	CCSCC(C)C	519219	1:3|2:1|3:1|103:1
RIWPMNBTULNXOH-UHFFFAOYSA-N	CC(C)C=CC=O	21458	1:2|3:1|20:1|6:1
ZCHHRLHTBGRGOT-UHFFFAOYSA-N	CCCC=CCO	13577	1:1|2:3|14:1|6:1
VJEREEILRKZBKE-UHFFFAOYSA-N	C1CC(C=C1)C2CCC=C2	138403	2:4|3:2|6:2
WKXQCUSZXNBUPZ-UHFFFAOYSA-N	CCN(CC)C1=CC=C(C=C1)C(C2=CC=CC=C2)(C3=CC=CC=C3)C4=CC=C(C=C4)N(CC)CC	90062	1:4|2:2|35:2|4:1|9:18|10:6
ISPBEETWYSGCDQ-UHFFFAOYSA-N	CC1=C(C=C(C=C1)Cl)C(C)C	144020	1:2|53:1|11:1|13:1|9:3
JOZWPJGRGUOZGY-UHFFFAOYSA-N	CCOCCCBr	260493	64:1|1:1|2:3|25:1
HEMGYNNCNNODNX-UHFFFAOYSA-N	C1=CC(=C(C=C1C(=O)O)N)N	69263	9:3|10:1|36:2|42:1
XUPYJHCZDLZNFP-UHFFFAOYSA-N	CCCCOC(=O)CCC	7983	1:2|2:4|22:1
HDGHPLOYOUVPSI-JITBQSAISA-N	CC(CO)O.C(=C/C(=O)O)\C(=O)O.C1(C(C2(C(=C(C1(C2(Cl)Cl)Cl)Cl)Cl)Cl)C(=O)O)C(=O)O	6452589	1:1|2:1|3:3|69:2|6:1|42:4|14:2|49:1|46:2|70:1
BVIJQMCYYASIFP-NTSWFWBYSA-N	C[C@H]1CCC[C@H]1O	32805	1:1|2:3|3:2|14:1
FXTKWBZFNQHAAO-UHFFFAOYSA-N	C1=CC(=CC(=C1)I)O	12272	9:4|10:1|63:1|17:1
OORIFUHRGQKYEV-UHFFFAOYSA-N	C1=CC2=C(C=CC(=C2C3=C(C=CC4=C3C=CC(=C4)Br)O)O)C=C1Br	222842	64:2|9:10|10:8|17:2
PQXAPVOKLYINEI-UHFFFAOYSA-N	CCC1CCC(C1)C	19502	1:2|2:4|3:2
KLDTULUDWPDSIL-UHFFFAOYSA-N	CCCCCCCCOCCN(CC)C1=CC=CC=C1	3085984	1:2|2:8|35:1|9:5|10:1|25:1
JCUPTNHYJZXKIH-UHFFFAOYSA-N	CCCCCCC=CCCCCCl	3085566	1:1|2:8|44:1|6:1
KFRZGSPPBOQTEB-UHFFFAOYSA-N	CC1=CC=C(C2=CC=CC=C12)C(C)C	120077	1:2|10:2|11:1|13:1|9:6
XQJMXPAEFMWDOZ-UHFFFAOYSA-N	CN1C2CCC1CC(C2)OC(=O)C3=CC=CC=C3	10834	34:1|3:3|9:5|10:1|2:4|77:1
GHXZZOARPRFXEH-UHFFFAOYSA-N	CC(C)CNNCC(C)C	97501	32:2|1:4|3:2
GVXPAWFMZOZNLY-BTJKTKAUSA-N	CC1CCCCN1CC2=C(C=C3CCCC3=C2)O.C(=C\C(=O)O)\C(=O)O	6439739	1:1|2:4|3:1|6:1|9:2|42:2|12:3|17:1|35:1
IXGCJSFXCLCJIV-UHFFFAOYSA-N	C1=CC(=CC(=C1)N)N.C1=CC(=CC(=C1)O)O	6452498	9:8|36:2|17:2
KLFVDTRVIFNWIH-UHFFFAOYSA-N	CCCCCCCCCCCCCOCCOCCOCCO	78116	1:1|2:14|100:1|25:2
AYKYOOPFBCOXSL-UHFFFAOYSA-N	C1=CC(=CC=C1CC#N)O	26548	9:4|10:1|41:1|17:1
CIVZBWYMPDUPSQ-UHFFFAOYSA-N	CC(C)C(C)CC(C)(C)O	53428980	1:5|2:1|3:2|4:1|14:1
PTFIPECGHSYQNR-UHFFFAOYSA-N	CCCCCCCCCCCCCCCC1=CC(=CC=C1)O	68146	1:1|2:13|12:1|17:1|9:4
PXEZIKSRSYGOED-UHFFFAOYSA-N	CCCCCCCCCCCCCCCCCCCCCCCCCCCCCCCCCCCCC	23598	1:2|2:35
WPIUWSFJCBEPBF-UHFFFAOYSA-N	C1C2C=CC1C(=C2)Cl	137528	8:1|2:1|3:2|69:1|6:1
LPRTUAMEQDRMAZ-UHFFFAOYSA-N	CCC(=O)NCCCN(C)C	104430	96:1|1:2|2:3|34:1
BQVPJCNZRNQELG-UHFFFAOYSA-N	C1CC2C1CC3CCC3C2	20673269	2:6|3:4
YEDAJMGEJCGDOV-UHFFFAOYSA-N	C(CCCC(=O)OCCl)CCCCl	525226	2:5|44:2|22:1
SDAXRHHPNYTELL-UHFFFAOYSA-N	CCCCCCC#N	12372	1:1|2:4|41:1
OKCMWDCQCIAGAQ-UHFFFAOYSA-N	CC1=C(C=CC(=C1)Cl)OC(C)C(=O)N(C)C	114568	1:1|97:1|9:3|10:1|11:1|53:1|26:1
ITKQRDDHHLQZQY-UHFFFAOYSA-N	CCO[Si](C)(C)C1C=CC2=CC=CC=C12	142527	1:3|6:1|9:4|10:1|13:1|81:1|25:1
BDGDXZGHWJTCIG-UHFFFAOYSA-N	C1=CC2C3C=CC4C3C5C2C1C6C5C4C=C6	144153	3:10|6:3
IZPUDUNKMAMNJZ-UHFFFAOYSA-N	C(COC1=C(C(=C(C(=C1Br)Br)Br)Br)Br)OC2=C(C(=C(C(=C2Br)Br)Br)Br)Cl	110015	64:9|25:2|10:11|53:1
IYGDLOMSJZQSGY-UHFFFAOYSA-N	C(C1=C(C(=C(C(=C1Cl)Cl)CCl)Cl)Cl)Cl	66179	10:2|44:2|53:4
NAVGAEZCCRCJQT-UHFFFAOYSA-N	C1CC2CCCC(C1)CCC2	141482	2:9|3:2
NDTWZHURUDSPQV-UHFFFAOYSA-N	CC(C(=O)C)C(=O)OC	86508	1:2|18:1|3:1|77:1
ZTKDMNHEQMILPE-UHFFFAOYSA-N	CN(C)C1=CC=C(C=C1)OC	69700	24:1|1:1|10:2|34:1|9:4
WZUVPPKBWHMQCE-UHFFFAOYSA-N	C1C2=CC(=C(C=C2C3C1(COC4=C3C=CC(=C4O)O)O)O)O	10603	4:1|9:4|10:2|12:1|13:1|14:1|17:4|27:1
ITIHWLPWCGGMIR-ONYUMSKCSA-N	CCC/C=C(/CC)\C.CCC/C=C(/CC)\C	25021894	8:2|1:6|2:6
RORBTKDJFQCFMD-UHFFFAOYSA-N	C1CC(C(C(C1)(Cl)Cl)O)(Cl)Cl	92061	49:2|2:3|3:1|14:1
UIMGHSAOLFTOBF-UHFFFAOYSA-N	CC(C)CCCC(C)C1CCC2C1(CCC3C2CCC4=CC(CCC34C)O)C	227042	1:5|2:11|3:7|4:2|8:1|14:1
GRHQDJDRGZFIPO-UHFFFAOYSA-N	C(CC(=O)O)CBr	75809	64:1|2:3|42:1
MLAXEZHEGARMPE-UHFFFAOYSA-N	CCCC1=CN=CC=C1	78405	1:1|2:2|38:1
FKZRSAZGVZJHSV-UHFFFAOYSA-N	CCCCCCCCC1=CC=C(C=C1)OCCOCCOCCCl	105248	1:1|2:8|9:4|10:1|12:1|44:1|25:3
CWKXDPPQCVWXAG-UHFFFAOYSA-N	C1COC2=C(O1)C=CC(=C2)C=O	248127	9:3|10:3|27:2|20:1
TZUUVDLWMJGBND-UHFFFAOYSA-N	C(CNC(=O)CS)N	522057	96:1|60:1|29:1
SEUIEHGGUUGHEY-UHFFFAOYSA-N	CC1=CC(CC(C1)C=O)CCC(C)(C)O	103879	1:3|2:4|3:2|4:1|8:1|14:1|20:1
SYEXGNJRYPOUSI-UHFFFAOYSA-N	CCOC(=O)C12CC3CC(C1)CC(C3)C2	123141	1:1|2:7|3:3|4:1|77:1
PMNMPRXRQYSFRP-UHFFFAOYSA-N	C(=C(C(=O)O)Br)(C(=O)O)Br	99673	64:2|42:2|70:1
PKXSPCMDZCKLCI-UHFFFAOYSA-N	CCCCC(C1CCCCC1)O	145270	1:1|2:8|3:2|14:1
OKMNDOGDSXEHMU-UHFFFAOYSA-N	CC1CC(C2=CC(=C(C=C2C1(C)C)C)C3(OCC(O3)C)C)(C)C	19912837	1:7|2:1|3:1|4:3|9:2|10:3|11:1|26:1|27:1
SWKPGMVENNYLFK-UHFFFAOYSA-N	CCCN(CCC)CCO	76721	1:2|2:5|35:1|14:1
WQIQNKQYEUMPBM-UHFFFAOYSA-N	CC1C(=C(C(=C1C)C)C)C	77667	1:5|3:1|70:2
HXUSUAKIRZZMGP-UHFFFAOYSA-N	CCC1=CC=CC(=C1)C(=O)O	96207	1:1|10:1|12:1|42:1|9:4
DLCNHYLWGIBPPJ-UHFFFAOYSA-N	C1CCC2(CC1)N(CCO2)CCO	75380	35:1|2:7|27:1|4:1|14:1
DNVPQKQSNYMLRS-OJBTWCRJSA-N	C[C@H](/C=C/[C@H](C)C(C)C)[C@H]1CC[C@@H]2[C@@]1(CC[C@H]3C2=CC=C4[C@]3(CC[C@@H](C4)O)C)C	12304302	1:6|2:7|3:7|4:2|6:1|8:2|14:1
FFPUNPBUZDTHJI-XPOJVAQCSA-N	C[C@]12CC[C@H](C[C@H]1CC[C@@H]3[C@@H]2[C@H](C[C@]4([C@H]3CC[C@@]4([C@H](CO)O)O)C)O)O	246873	1:2|2:9|3:7|4:3|14:5
UHICLWNLEIHLGS-UHFFFAOYSA-N	CC1CC(OC(O1)C)C2=CC=CC=C2	170412	1:2|2:1|3:1|9:5|10:1|26:2
NWQIWFOQNHTTIA-UHFFFAOYSA-N	CCO[Si](CC=C)(CC=C)OCC	259628	1:2|2:2|5:2|81:1|25:2
VEVJYJYFAXTUGJ-UHFFFAOYSA-N	C=CC(=O)OC1C=CC2C1C3CC2C=C3	39850	2:1|3:5|5:1|6:2|77:1
FWMLYVACGDQRFU-ZTMWJVNESA-N	C=CCN1CC[C@]23CCCC[C@H]2[C@H]1CC4=C3C=C(C=C4)O.[C@@H]([C@H](C(=O)O)O)(C(=O)O)O	5464111	2:6|3:4|4:1|5:1|9:3|10:1|12:1|14:2|17:1|35:1|42:2
PIUJLKSYKOKWMI-UHFFFAOYSA-N	C1C2=CC=CC3=C2C(=CC=C3)CS1	136025	9:6|10:3|12:1|103:1
KSKFRRWLWSWBEQ-UHFFFAOYSA-N	CC1=CCC2=C3C=CC4=CC=CC=C4C3=C(C=C12)OC	197055	1:1|8:1|9:7|10:6|12:1|24:1
MHVNNXIUZUDMDB-UHFFFAOYSA-N	C1=CC=C2C(=C1)C=CC3=C(C4=CC=CC=C4C=C32)N	75422	9:11|10:6|36:1
SKZKHCJQOTXUHY-UHFFFAOYSA-N	CC1=C(C=CC=C1N=C=O)N=C=O.C1=CC(=CC=C1CC2=CC=C(C=C2)N=C=O)N=C=O.C(CCC(=O)O)CC(=O)O.C(CCO)CO	6454078	2:8|9:11|10:5|11:1|12:1|109:4|14:2|42:2
MGUISTZCIADYNH-KNPBPUNLSA-N	C[C@]12CC[C@H]3[C@H]([C@@H]1CCC2=O)CCC4=C3C=CC(=C4)OC(=O)C5=CC=CC=C5I	124762	1:1|2:4|3:2|4:1|9:7|10:3|12:1|13:1|77:1|19:1|63:1
TVALCIARJCDPHZ-UHFFFAOYSA-N	CC1=CC2=C(C=C1C)N3CCN2CC3	144160	9:2|2:2|11:2|10:2|35:2
FBPWNVQUVXSXKS-UHFFFAOYSA-N	CCOC(=O)C1=C(OC(=O)C=C1C)C	76918	8:1|1:3|2:1|77:2|70:1
IFOIDROUJIGQAV-UHFFFAOYSA-N	CCCCCCOC1=CC=CC=C1C=O	138951	1:1|2:4|9:4|10:2|20:1|25:1
CXLNYETYUQMZKI-UHFFFAOYSA-N	CC1=C(C2=CC=CC=C2C1)C	165267	1:2|10:1|12:1|70:1|9:4
FLIACVVOZYBSBS-UHFFFAOYSA-N	CCCCCCCCCCCCCCCC(=O)OC	8181	1:2|2:13|22:1
PAAJJNWRSCPYBM-RPKDUVEISA-N	C[C@]12CC[C@H]3[C@H]([C@@H]1CCC2(C#CBr)OC)CCC4=C3C=CC(=C4)OC	202132	64:1|1:1|2:5|3:2|4:2|9:3|10:1|12:1|13:1|66:1|24:2
FVZSEFSAYBLLCL-UHFFFAOYSA-N	CC1C=CC2=C1C=CC3=C2C=CC4=CC=CC=C43	76879	1:1|10:5|13:1|6:1|9:8
RAFDCSMAXTUJKJ-UHFFFAOYSA-N	CC12CCCCC1CCCC2	137634	1:1|2:8|3:1|4:1
IUMSDRXLFWAGNT-UHFFFAOYSA-N	C[Si]1(O[Si](O[Si](O[Si](O[Si](O[Si](O1)(C)C)(C)C)(C)C)(C)C)(C)C)C	10911	1:12|84:6
MURYNVIRLILSCR-UHFFFAOYSA-N	C1(C(=O)OC(O1)C(Cl)(Cl)Cl)C(Cl)(Cl)Cl	136356	51:2|26:1|3:1|77:1
JFLKFZNIIQFQBS-FNCQTZNRSA-N	C1=CC=C(C=C1)/C=C/C=C/C2=CC=CC=C2	641683	9:10|10:2|6:2
QSLMDECMDJKHMQ-UHFFFAOYSA-N	CNCCCC12CCC(C3=CC=CC=C31)C4=CC=CC=C24	4011	2:5|4:1|9:8|10:3|13:1|31:1
FCXYHCYNCWKCOS-UHFFFAOYSA-N	CC(C)(C)C1CCC2=CC=CC=C2C1	142566	1:3|2:1|3:1|4:1|9:4|12:2
JRLPEMVDPFPYPJ-BMSJAHLVSA-N	CC1=CC=C(C=C1)CC	136753	1:1|11:1|12:1|9:4
ZSJHASYJQIRSLE-UHFFFAOYSA-N	CC(=CCO)C#C	61013	8:1|1:1|2:1|14:1|65:1
DOACSXJVHDTDSG-UHFFFAOYSA-N	CCCCCCCCCCC(=O)CCCCCCCCCC	29776	1:2|2:17|19:1
YAGBSNMZQKEFCO-UHFFFAOYSA-N	CCNC(C)CC1=CC=CC=C1	9982	32:1|1:2|3:1|12:1|9:5
QPKZIGHNRLZBCL-UHFFFAOYSA-N	C1=CC(=C(C=C1F)F)CC(=O)O	123581	9:3|42:1|12:1|71:2
NWZQCEQAPBRMFX-UHFFFAOYSA-N	CCC(C)C(=O)OCC(C)C	102820	1:4|2:2|3:2|77:1
GKOZKEKDBJADSV-UHFFFAOYSA-N	O[SiH2][SiH3]	11966244	78:1|14:1|79:1
DFTYYBRLWCAUHP-UHFFFAOYSA-N	COC(=O)CC1=C(C=C(C=C1)F)Cl	736123	1:1|71:1|9:3|10:1|53:1|22:1
KAVGMUDTWQVPDF-UHFFFAOYSA-N	C(C(C(F)(F)F)(F)F)(C(F)(F)F)(F)F	9638	74:2|75:2
VLZCJWUGQNPCRF-UHFFFAOYSA-N	CC1(CC(C1)C=C)C	142951	1:2|2:2|3:1|4:1|5:1
IBLKFJNZUSUTPB-UHFFFAOYSA-N	C[Si](C)(C)C1=CC=CC=N1	139573	1:3|38:1|81:1
ZKSISJGIJFEBMS-UHFFFAOYSA-N	CC(C)CC1=CC(=CC=C1)O	12410949	1:2|3:1|12:1|17:1|9:4
KUPODEXLSGEWFR-UHFFFAOYSA-N	CCC=CCCOC	542227	24:1|1:1|2:3|6:1
IVNZXKXOTJLKHM-UHFFFAOYSA-N	CCCC(CC)C(=O)OC	94189	1:3|2:3|3:1|77:1
CJVKIEPXYQXRFT-UHFFFAOYSA-N	CCCCCC#CCC=CCCCOC(C)OCC	108560	1:3|2:7|3:1|6:1|66:1|25:2
QRDSDKAGXMWBID-UHFFFAOYSA-N	C1CC2CN2C1	136121	35:1|2:3|3:1
JJOYCHKVKWDMEA-UHFFFAOYSA-N	CCOC(=O)C1CCCCC1	18686	1:1|2:6|3:1|77:1
KCNIMEJTKUGMLA-UHFFFAOYSA-N	CCCC(C)(C)I	6429778	1:3|2:2|4:1|63:1
LREQLEBVOXIEOM-UHFFFAOYSA-N	CC(CCCC(C)(C)O)N	3590	1:3|2:3|4:1|30:1|14:1
KIYRSYYOVDHSPG-UHFFFAOYSA-N	C1=CC=C(C=C1)C(C(=O)N)N	12791	9:5|10:1|94:1|30:1
RXMTUVIKZRXSSM-UHFFFAOYSA-N	C1=CC=C(C=C1)C(CN)C2=CC=CC=C2	77575	9:10|10:1|13:1|29:1
DGTGXWOFOTZORM-UHFFFAOYSA-N	CC(C(C)(C)C)Br	58223256	64:1|1:4|3:1|4:1
IYFULQJDHJGQKQ-UHFFFAOYSA-N	CN(CCCl)C1=CC=C(C=C1)C=O	66745	2:1|9:4|10:2|44:1|34:1|20:1
FDSDTBUPSURDBL-DKLMTRRASA-N	CC1=C(C(CCC1=O)(C)C)/C=C/C(=C/C=C/C(=C/C=C/C=C(/C=C/C=C(/C=C/C2=C(C(=O)CCC2(C)C)C)\C)\C)/C)/C	5281227	1:10|2:2|4:2|70:2|6:5|8:4|19:2
NQHVJMJEWQQXBS-UHFFFAOYSA-N	CCOC1=C(C=C(C=C1)N)N	49981	1:1|10:1|25:1|36:2|9:3
JCLHQFUTFHUXNN-UHFFFAOYSA-N	CCOC(=O)C(C1=C(C2=CC=CC=C2OC1=O)O)C3=C(C4=CC=CC=C4OC3=O)O	54685524	1:1|2:1|3:1|70:2|9:8|10:4|77:3|14:2
QEDJMOONZLUIMC-UHFFFAOYSA-N	CC(C)(C)C1=CC=C(C=C1)C=C	15627	1:3|10:2|4:1|5:1|9:4
DFGQDTZCEYGOTO-UHFFFAOYSA-N	C1CCCCC(=O)C(CCC1)O	259753	19:1|2:7|3:1|14:1
YSMVSEYPOBXSOK-UHFFFAOYSA-N	C1CC2(CCC13OCCO3)OCCO2	135986	2:4|27:4|4:2
QSKPIOLLBIHNAC-UHFFFAOYSA-N	C(C=O)Cl	33	44:1|20:1
GJZKNORRVIUCCH-UHFFFAOYSA-N	C(C(=C(CBr)CBr)CBr)Br	35343	64:4|2:4|70:1
QDZOFZFDBDYWJX-UHFFFAOYSA-N	CCOCCNCCOCC	547396	32:1|1:2|2:3|25:2
VAHGFPQZZOPQLJ-UHFFFAOYSA-N	CC(C)C[Si](OC(C)C)(OC(C)C)OC(C)C	86351	1:8|2:1|3:1|26:3|81:1
HSEYTIDQGJXPIF-UHFFFAOYSA-N	CCOC(=O)C(=C)C[Si](C)(C)C	4111363	1:4|2:2|77:1|81:1|7:1
YVOQUDKKWLTNAV-UHFFFAOYSA-N	C1C=CCC2C3C1C23	145383	2:2|3:4|6:1
XOFNHZHCGBPVGJ-UHFFFAOYSA-N	CCC1CCC(NC1)C	7727	32:1|1:2|2:3|3:2
ZLWJEEVJKLGSRT-UHFFFAOYSA-N	C(=O)C(=C(Cl)Cl)Cl	19623	20:1|69:3|70:1
NVNXODWZSQEWSM-UHFFFAOYSA-N	C1CCC(C(C1)CC2CCC(CC2)N)N	91210	2:9|3:2|30:2
LOPKSXMQWBYUOI-BDAKNGLRSA-N	C1[C@H]([C@H](C2=CC=CC=C21)N)O	9866743	3:1|9:4|10:1|12:1|14:1|30:1
VKVYTKULMKDWLP-UHFFFAOYSA-N	CC(CO)O.C(CO)O.C(C(CO)O)O	16212396	1:1|2:3|3:2|62:1|14:5
AYFVYJQAPQTCCC-PWNYCUMCSA-N	C[C@H]([C@H](C(=O)O)N)O	90624	1:1|42:1|3:1|30:1|14:1
YYQKBUMQNFGUGI-PWNYCUMCSA-N	C1[C@H]([C@@H]1Cl)Cl	54534206	2:1|45:2
NAXHVWBUGQJBPQ-UHFFFAOYSA-N	CC1=CC=C(C=C1)C(C2=CC=CC=C2)C3=CC=CC=C3	243742	9:14|10:2|11:1|13:1
GPYDVGGHRWMVQP-UHFFFAOYSA-N	CO[Si](CCCNCCCN)(OC)OC	212847	24:3|32:1|2:4|29:1|81:1
BIBAJQQJVJRDND-UHFFFAOYSA-N	CCCC(C)C(=O)N1CCC=CC1	602332	99:1|1:2|2:3|3:1|6:1
IKYZLUAAOLUOFW-UHFFFAOYSA-N	CCOC1=C(C=C(C=C1)N)OCC	520936	1:2|10:2|25:2|36:1|9:3
QXSDCABVNSUOIG-UHFFFAOYSA-N	C1=CC2=C3C4=C(C=C2)C=CC4=C5C=CC6=C5C3=C1C=C6	15267653	9:6|10:10|6:2
UVHGSMZRSVGWDJ-RUDMXATFSA-N	C/C=C(\C)/C(=O)OC1CC2CCC(C1)N2C	5281865	1:2|2:4|3:3|8:1|34:1|77:1
SPJSLCOGEQKNOP-UHFFFAOYSA-N	CCCCCCCCCCOC(=O)C1=CC(=C(C=C1)C(=O)OCCCCCCCC)C(=O)O	118744	1:2|2:16|9:3|42:1|77:2|10:3
RSJKGSCJYJTIGS-UHFFFAOYSA-N	CCCCCCCCCCC	14257	1:2|2:9
MWYYLZRWWNBROW-UHFFFAOYSA-N	CC1CC(OC12CCC3(C2CC=C(C4C(C3)C(CC4=O)(C)O)C=O)C)C=C(C)C	4598	1:5|2:5|3:4|4:3|8:2|14:1|19:1|20:1|26:1
ZVSDASZFAVCWIM-UHFFFAOYSA-N	CC(CC1=CC=CC=C1)NNCCC2=CC=CC=C2	17447	32:1|1:1|12:2|33:1|9:10
TVOBLVHRGDRRBQ-UHFFFAOYSA-N	C1CCC#CC2=CC=CC=C2C3=CC=CC=C3C#CC1	142077	9:8|2:4|66:2|10:4
AOMHBKWJLSGNIZ-UHFFFAOYSA-N	CC1=CC=CC=C1C2=CC=CC=C2CO	123245	9:8|10:2|11:1|12:1|14:1
FFPAFDDLAGTGPQ-UHFFFAOYSA-N	COC1=CC(=CC(=C1)CC(=O)O)OC	138316	24:2|9:3|10:2|12:1|42:1
VMRYMOMQCYSPHS-UHFFFAOYSA-N	C1CCCN(CC1)CCO	88615	2:7|35:1|14:1
LPEFBGSLSJQKAH-UHFFFAOYSA-N	CCCCCCC1=CC=CC2=C1C=C(C=C2)CCCC	521561	1:2|2:6|12:2|10:2|9:6
AZGBUFPIKVKSCD-UHFFFAOYSA-N	CC1(C=C1)C=C	144461	1:1|4:1|5:1|6:1
LKPFBGKZCCBZDK-UHFFFAOYSA-N	C1CCN(CC1)O	20935	2:4|35:1|14:1
JKFYKCYQEWQPTM-SSDOTTSWSA-N	C1=CC(=CC=C1[C@H](C(=O)O)N)F	124515	9:4|10:1|42:1|30:1|71:1
SHRRVNVEOIKVSG-UHFFFAOYSA-N	C1CCCCC(C(C(CCCC1)(Br)Br)(Br)Br)(Br)Br	15724678	64:6|2:9|4:3
TXTBETUBCFNUNQ-UHFFFAOYSA-N	CC1CCOC(O1)C=C(C)CCC=C(C)C	93622	1:4|2:3|3:1|8:2|26:1|27:1
GEVPUGOOGXGPIO-UHFFFAOYSA-N	C(=O)(C(=O)O)O.O.O	61373	16:2|42:2
JSUAJTLKVREZHV-UHFFFAOYSA-N	C1CCN(C1)CC#CCN2CCCC2	5534	2:8|35:2|66:1
UFTVYYXWUBLQLZ-UHFFFAOYSA-N	CO[Si](CCC1=CC=CC=C1CCl)(OC)OC	170695	2:1|9:4|10:1|12:1|44:1|81:1|24:3
GOQJMMHTSOQIEI-UHFFFAOYSA-N	C#CCCCCO	70234	65:1|2:4|14:1
GUERDLPJJJMIEU-UHFFFAOYSA-N	CC1=CC(=CC=C1)CCN	410085	9:4|11:1|12:1|29:1
JGMOKGBVKVMRFX-HQZYFCCVSA-N	CC(=O)[C@H]1CC[C@@H]2[C@@]1(CC[C@@H]3[C@H]2C=CC4=CC(=O)CC[C@@]34C)C	9051	1:2|2:5|3:4|4:2|6:1|8:1|18:1|19:1
LVYZEGXWMAKHQM-UHFFFAOYSA-N	CCCCCCCCCCC1=CC=C(C=C1)CCCCCCCCCC	296269	1:2|2:16|12:2|9:4
MGNGOEWESNDQAN-UHFFFAOYSA-N	CCCC(C)CCCC(C)C	28457	1:4|2:5|3:2
ICBCULSDMSBNNZ-UHFFFAOYSA-N	COC(=O)C12CCC(C1)CC2	137523	1:1|2:5|3:1|4:1|77:1
KZVBBTZJMSWGTK-UHFFFAOYSA-N	CCCCOCCOCCOCCCC	8210	1:2|2:7|25:3
ZFLRKAMKGYNFPH-UHFFFAOYSA-N	C1=C(C=C(C=C1Cl)Cl)CCl	137880	9:3|10:1|44:1|53:2
WQPPYGIJSDTEIQ-UHFFFAOYSA-N	CCCCCCCCC=CCBr	106218	64:1|1:1|2:8|6:1
WPGIMPZMPWRYAI-UHFFFAOYSA-N	CCOC(=O)CCCCCC#N	24976	1:1|2:4|22:1|41:1
MCOSBFKOUQAIJS-UHFFFAOYSA-N	C1=CC(=C(C=C1C(F)(F)F)O)F	518888	9:3|10:1|71:1|74:1|17:1
UYGGIIOLYXRSQY-UHFFFAOYSA-N	CCCCCOC(=O)C(C)C	75554	1:3|2:4|3:1|77:1
IZWUWCWNWYLTHQ-UHFFFAOYSA-N	C1CCC(C(C1)C(=O)O)C(=O)OCC(COC(=O)C2CCCCC2C(=O)O)OC(=O)C3CCCCC3C(=O)O	111417	2:14|3:7|42:3|77:3
GTSWSDCAOQCBEH-MDZDMXLPSA-N	CCN(CC)C/C=C/CN(CC)CC	5357348	1:4|2:4|35:2|6:1
LBOUHDMYVURTMA-AATRIKPKSA-N	C1=CC(=CC=C1/C=C/C(=O)O)C=O	5357280	9:4|10:2|20:1|42:1|6:1
POFMQEVZKZVAPQ-UHFFFAOYSA-N	CC1(CC2(CC(C3=CC(=C(C=C32)O)O)(C)C)C4=CC(=C(C=C41)O)O)C	66162	1:4|2:2|4:3|9:4|10:4|17:4
NDJKXXJCMXVBJW-UHFFFAOYSA-N	CCCCCCCCCCCCCCCCC	12398	1:2|2:15
IEDKVDCIEARIIU-UHFFFAOYSA-N	CCCCCCCCCCCCCCCCCC(=O)C	69423	1:1|2:16|18:1
ZZTXBERJYQXUJS-UHFFFAOYSA-N	CC1=CC2=CC=CC=C2C3=C1C=C4C(=C3)C=CC5=CC=CC=C54	44373	9:13|10:8|11:1
IFIHYLCUKYCKRH-UHFFFAOYSA-N	C1=CC2=C(C=CC(=C2)Br)N=C1	79243	64:1|9:3|10:1|39:1
NOFOAYPPHIUXJR-UHFFFAOYSA-N	CC12CCC(C(C1CCC3C24CCC(C(C3)C4)(CO)O)(C)CO)O	2210	1:2|2:10|3:4|4:4|14:4
LSZUIKJDOHTNDU-UHFFFAOYSA-N	CCCCCCCCCCCCC#CCCCC	522434	1:2|2:14|66:1
VUNPWIPIOOMCPT-UHFFFAOYSA-N	C1CC(CNC1)CO	107308	32:1|2:4|3:1|14:1
XYOVHOQHZFTBKD-UHFFFAOYSA-N	CC(C)(CO)CO.C(CCC(=O)O)CC(=O)O.C(COCCO)O	6452471	1:2|2:8|4:1|42:2|14:3|100:1
YMBVVPXERVAJTB-UHFFFAOYSA-N	CCC(C)C(C(C)(C)C)O	19973858	1:5|2:1|3:2|4:1|14:1
YULRZMYHLLQZEI-UHFFFAOYSA-N	CN(C)CCOC1=CC=CC=N1	96499	1:1|2:1|34:1|38:1|25:1
YTPSETUAQWRHEH-UHFFFAOYSA-N	C1=C(C=C(C(=C1Cl)I)I)Cl	141333	9:2|10:2|53:2|63:2
KUEXIMKVXYDNGU-UHFFFAOYSA-N	CCCCOC(=O)C=C.CC(=O)OC=C.C=C(CC(=O)O)C(=O)O	6454610	1:1|2:4|5:2|7:1|42:2|77:1|21:1
HQAXHIGPGBPPFU-UHFFFAOYSA-N	C#CCOC1CCCCO1	98609	27:1|25:1|2:3|3:1|65:1
NFZNHUNPIJPRMP-UHFFFAOYSA-N	CC1=CSC(=C1)C(=O)C	83654	1:1|18:1|108:1
PJWBUKHIZPKRJF-UHFFFAOYSA-N	C1CC2CC1CC2Cl	34539	2:4|3:2|45:1
JRCUJOMLYAQHDP-UHFFFAOYSA-N	CCCCCCCC(=O)OCCl	525231	1:1|2:5|44:1|22:1
MUMGGOZAMZWBJJ-DYKIIFRCSA-N	C[C@]12CC[C@H]3[C@H]([C@@H]1CC[C@@H]2O)CCC4=CC(=O)CC[C@]34C	6013	1:2|2:7|3:4|4:2|8:1|14:1|19:1
OOCCDEMITAIZTP-UHFFFAOYSA-N	C1=CC=C(C=C1)C=CCO	308	9:5|2:1|14:1|10:1|6:1
FZJGVNUYIJBUJK-UHFFFAOYSA-N	C1=CC=C(C=C1)CCCCCCCCCCCCCCCCCC(=O)OCCOC2=CC=CC=C2	109632	2:16|9:10|10:1|12:1|22:1|25:1
AKVXSYUWYXOLMY-UHFFFAOYSA-N	C(C(F)(F)F)(C(F)(F)F)(O)O	69617	74:2|4:1|14:2
JJEXXRLQYFLSMX-LREHYBSCSA-N	CCC(C)C1C(/C=C/C(CC(CC(CC(CC(CC(CC(C(C(C/C=C/C=C/C=C/C=C/C=C/C(=O)O1)O)C)O)O)O)O)O)O)O)C	6441204	1:4|2:8|3:12|6:6|77:1|14:8
GPPRMDWJKBFBMZ-UHFFFAOYSA-N	C1COCCN1C2=CC=C(C=C2)O	80510	2:2|35:1|9:4|10:1|17:1|27:1
YMXIDIAEXNLCFT-UHFFFAOYSA-N	CC(C1=CC=C(C=C1)C(F)(F)F)O	137186	1:1|9:4|10:1|13:1|14:1|74:1
LLSLQJAZJCNYQW-UHFFFAOYSA-N	C1=CC=C(C=C1)C=CC2=CC(=CC=C2)Cl	611808	9:9|10:2|53:1|6:1
LEILRZKFWLKYCT-UHFFFAOYSA-N	C(C(C(C(C(C(C(C(C(F)(F)I)(F)F)(F)F)(F)F)(F)F)(F)F)(F)F)(F)F)(C(C(C(C(C(C(C(F)(F)F)(F)F)(F)F)(F)F)(F)F)(F)F)(F)F)(F)F	67736	74:1|75:15|63:1
BANVZEUCJHUPOI-UHFFFAOYSA-N	CC(=O)CC1=CC=CC=C1F	76086	9:4|18:1|12:1|71:1
UFQQDNMQADCHGH-UHFFFAOYSA-N	CCC(C(=O)OC)Br	95577	64:1|1:2|2:1|3:1|77:1
SHSYEGQDGZAMNV-UHFFFAOYSA-N	CC1=CC(=C2C(=C1)CC(CC2=O)(C)C)C	79420	1:2|4:1|9:2|10:1|11:2|12:1|19:1
XKEKKGKDCHCOSA-UHFFFAOYSA-N	CCCCC(=O)NC	22591	1:1|2:3|95:1
GCKWUFQALHAZDH-UHFFFAOYSA-N	CCCC(C)CCC(C)CCC	528478	1:4|2:6|3:2
WQELDIQOHGAHEM-UHFFFAOYSA-N	CC(=O)NCC(=O)N	28326	96:1|1:1|94:1
QVIIBOBYIZATCK-UHFFFAOYSA-N	CCCCCCCCCCCCCCCCCCCCCC(=O)O.C1COCCN1	6455151	1:1|2:20|42:1|105:1
WCGIIHOFOFCKSM-UHFFFAOYSA-N	CCCCCCCC(=O)OC(C)C	21606	1:3|2:5|3:1|22:1
IQMDCJXRLRJIMO-UHFFFAOYSA-N	CCC1(CCCC1CC=C(C)C)O	106765	1:3|2:5|3:1|4:1|8:1|14:1
QWVCIORZLNBIIC-UHFFFAOYSA-N	C(C(CBr)Br)O	7281	64:2|2:2|3:1|14:1
IAAPBHVWQFGAED-UHFFFAOYSA-N	CCC(C)CCCCCCCCCCCCCCC(=O)OC	520158	1:3|2:14|3:1|22:1
GDGFDAKCWRGGHW-UHFFFAOYSA-N	CC1=CC(=C(C=C1C)O)C(C)(C)C	74048	1:3|4:1|9:2|10:1|11:2|17:1
BDKDHWOPFRTWPP-UHFFFAOYSA-N	CCC(CO)(COCC=C)COCC=C	61196	1:1|2:4|4:1|5:2|14:1|25:2
UHWFVIPXDFZTFA-UHFFFAOYSA-N	CCN(CC)CCNC(=O)C1=C(C=C(C=C1)Cl)OCC=C	71837	96:1|1:2|2:2|35:1|5:1|9:3|10:2|53:1|25:1
ALXIOUGHHXXLKX-UHFFFAOYSA-N	CC(C)C1=C(C(=CC=C1)C(C)C)N(C)C	76198	1:5|10:1|34:1|13:2|9:3
PVSJGAIWOIMZFG-UHFFFAOYSA-N	CCCCS(=O)(=O)CC	520509	1:2|2:2|118:1
XJSRRFWDVFYAIG-UHFFFAOYSA-N	CCCCCCCCOC(=O)C(=O)N(CC)CC	3042718	1:3|2:7|99:1|77:1
LQKWPGAPADIOSS-UHFFFAOYSA-N	CC(C)COC(=O)C1=CC=C(C=C1)C(=O)OCC(C)C	29218	1:4|2:2|3:2|9:4|10:2|77:2
OEURXIFGOPBMJF-UHFFFAOYSA-N	C=CC(=O)OCCOC(=O)C1=CC=CC=C1C(=O)OCCO	169995	2:4|5:1|9:4|10:2|77:3|14:1
ZQQSRVPOAHYHEL-UHFFFAOYSA-N	C1=CC(=C(C=C1Br)F)C(=O)O	302681	64:1|9:3|10:2|42:1|71:1
DDSPBKFTRPWDLI-UHFFFAOYSA-N	CC(CCl)(CCl)C(=O)O	105411	1:1|42:1|4:1|44:2
ZAJNGDIORYACQU-UHFFFAOYSA-N	CCCCCCCCC(=O)C	12741	1:1|2:7|18:1
LEQNJUZEJVNIIP-UHFFFAOYSA-N	CC(C)(C(C)(C)O)O.O.O.O.O.O.O	20268938	16:6|1:4|4:2|14:2
WVABZRMBCQFXBK-UHFFFAOYSA-N	C1CCC(CC1)C2CCCC2	137104	2:9|3:2
UVCNQUKPQSCICG-UHFFFAOYSA-N	CCCCCCC(C)OC(=O)C1=CC(=C(C=C1)C(=O)OC(C)CCCCCC)C(=O)OC(C)CCCCCC	62153	1:6|2:15|3:3|9:3|10:3|77:3
XZICNJLDEMDMQZ-UHFFFAOYSA-N	CC(=O)OCCN(C)CCCl	93191	2:3|34:1|44:1|21:1
WKGPNTZHHXLJKA-UHFFFAOYSA-N	CCCCNNCCCC.C(=O)(C(=O)O)O	151991	32:2|1:2|2:4|42:2
JOZKFWLRHCDGJA-UHFFFAOYSA-N	CC(CCC=C(C)C)CCOC(=O)C	9017	8:1|1:3|2:4|3:1|21:1
DMBKVOYJOGETRJ-UHFFFAOYSA-N	CSCC1=CN=CC=C1	3053474	2:1|102:1|38:1
KQBSTEMEMPDYRB-UHFFFAOYSA-N	C1CC(C2=CC=CC3=C2C1C4=CC=CC=C34)O	186198	9:7|2:2|10:3|14:1|13:2
NAELYKSAHIYOSK-UHFFFAOYSA-N	C1C(=O)CC2=CC=CC3=C2C1=CC=C3	142336	9:6|10:3|19:1|12:1
HXQYBITZEZXDJD-UHFFFAOYSA-N	CCC1=C(C=C(C=C1OC)OC)OC	105687	24:3|1:1|10:3|12:1|9:2
VDRBUVNLLKKVPW-UHFFFAOYSA-N	C1C2CC1C3=CC=CC4=C3C2=CC=C4	141587	9:6|2:2|10:2|13:2
AWIZFKXFPHTRHN-UHFFFAOYSA-N	C1=CC=C2C=C3C(=CC2=C1)C=CC4=C3C=CC=N4	9179	9:8|10:4|39:1
SWRUZBWLEWHWRI-UHFFFAOYSA-N	C1CCN(CC1)CCC(C2CCCC2)(C3=CC=CC=C3)O	2911	2:10|3:1|4:1|9:5|10:1|14:1|35:1
RIZBLVRXRWHLFA-UHFFFAOYSA-N	CC1=CC(=CC(=C1)OC)OC	77844	24:2|9:3|10:2|11:1
JUCGVCVPNPBJIG-IUCAKERBSA-N	C1=CC=C(C=C1)[C@@H]([C@H](CO)N)O	119881	9:5|2:1|30:1|13:1|14:2
GLESBSXIWORDRL-UHFFFAOYSA-N	CCC(C(C)C)OC(=O)C	538750	1:3|2:1|3:2|21:1
JPPVTKZGOJUZKN-UHFFFAOYSA-N	CN(C)C1=CC=C(C=C1)C(C2=CC=C(C=C2)N(C)C)C3=CC=CC=C3Cl	170535	1:2|34:2|9:12|10:4|13:1|53:1
OSGRVHXQLPLNRA-UHFFFAOYSA-N	C1CCCCC(=O)CCCCCCCCC(=O)CCC1	286610	2:14|19:2
AUBDSFLQOBEOPX-UHFFFAOYSA-N	C=CC#CC=C	61222	66:1|5:2
MPAMAEMOVKLPRB-UHFFFAOYSA-N	C(C(C(C(C(C(C(C(C(C(C(F)(F)F)(F)F)(F)F)(F)F)(F)F)(F)F)(F)F)(F)F)(F)F)(F)F)O	2776412	2:1|75:9|74:1|14:1
OORIYKITSHAVJG-UHFFFAOYSA-N	CC(C)COC(=O)C=C(C)C	121709	8:1|1:4|2:1|3:1|77:1
KYOBHZJMEUPABN-UHFFFAOYSA-N	CCCC(C)COCCO	24981	1:2|2:3|3:1|100:1
JTIAYWZZZOZUTK-UHFFFAOYSA-N	CC1=CC(=CC=C1)C(C)(C)C	33711	1:3|10:1|11:1|4:1|9:4
BDXXZCIRCYKRBT-UHFFFAOYSA-N	CC(C)C1=CC=CC(=C1)C(=C)C	136907	1:3|10:1|9:4|13:1|7:1
NIALEBRUYGMNAY-UHFFFAOYSA-N	C1=CC=C2C=CC3=CC=C4C3=C2C(=C1)C=C4	136018	9:10|10:6
JYSNWEPTBXFJSP-UHFFFAOYSA-N	CC1(CC(C2=CC=CC=C21)O)C	38020	1:2|2:1|4:1|9:4|10:1|13:1|14:1
YFDAAPDBSTZCJE-UHFFFAOYSA-N	CCCC(C)(C)COC(=O)C(=C)C	106017	1:4|2:3|4:1|77:1|7:1
JIZZVMCXCCJUHI-UHFFFAOYSA-N	CCC(C)(CC(C)C)CO	53423709	1:4|2:3|3:1|4:1|14:1
PYIDGJJWBIBVIA-UYTYNIKBSA-N	CCCCCCCCCCCCO[C@H]1[C@@H]([C@H]([C@@H]([C@H](O1)CO)O)O)O	93321	1:1|2:11|3:4|14:4|25:1|26:1
OZIMNQQPGWZXND-UHFFFAOYSA-N	CC(C)C1=CC(=CC(=C1)C2=CC=CC=C2)C(C)C	123561	1:4|10:2|13:2|9:8
LFQCEHFDDXELDD-UHFFFAOYSA-N	CO[Si](OC)(OC)OC	12682	24:4|81:1
LZAFIYKPGDSKLN-UHFFFAOYSA-N	C(CCl)OC(=O)C(Cl)(Cl)Cl	229469	2:1|51:1|44:1|77:1
CMSUNVGIWAFNBG-UHFFFAOYSA-N	CC(=CC(=C)C)C	66080	8:1|1:3|7:1
OTXZMHLBFXFVPP-UHFFFAOYSA-N	CC1=CCCC(C1CCC(C)O)(C)C	166894	1:4|2:4|3:2|4:1|8:1|14:1
HOIZOMIUZHPUHJ-UHFFFAOYSA-N	CCCCCCCCC(CCCO)O	11148378	1:1|2:10|3:1|14:2
SNMTWROJPBGTIB-UHFFFAOYSA-N	CC(C)(C)C1=CC=C(C=C1)CN2CCN(CC2)C(=O)C3=CC(=C(C(=C3)OC)OC)OC	28754	1:3|2:1|35:1|4:1|9:6|10:5|12:1|99:1|24:3
QVMOEEBACLJUFD-UHFFFAOYSA-N	CC1=CC(=C(C(=C1C)CO)C)C	7015314	9:1|11:4|12:1|14:1
PAKCOSURAUIXFG-UHFFFAOYSA-N	C=CCOCC(CO)O	78950	2:2|5:1|14:1|101:1
SEYGWXIPNFSGOI-UHFFFAOYSA-N	C[Si](C)(C)C1C(S1)[Si](C)(C)C	145507	104:1|1:6|3:1|81:2
WOUVLFFZQCUYOL-UHFFFAOYSA-N	CCCCCCCCCCC1CCCC1	137211	1:1|2:13|3:1
UOACKFBJUYNSLK-UHFFFAOYSA-N	CC12CCC3C(C1CCC2OC(=O)CCC4CCCC4)CCC5=C3C=CC(=C5)O	3263	1:1|2:10|3:4|4:1|9:3|12:1|13:1|17:1|22:1
SBNKFTQSBPKMBZ-UHFFFAOYSA-N	CCOC1=CC=CC=C1C(=O)N	3282	1:1|10:2|25:1|94:1|9:4
QPBHDSXBIQFNFW-UHFFFAOYSA-N	CCC#CCCCCCCCCCCOC1CCCCO1	116741	1:1|2:13|3:1|66:1|25:1|27:1
BOAOBQLVSVMFBZ-UHFFFAOYSA-N	CCCCCCC(CCC(CCCCCC)C(=O)N)C(=O)N	53439279	1:2|2:12|3:2|94:2
UQTZMGFTRHFAAM-ZETCQYMHSA-N	C1=CC(=C(C=C1C[C@@H](C(=O)O)N)I)O	439744	9:3|10:1|12:1|17:1|42:1|30:1|63:1
GDGDLBOVIAWEAD-UHFFFAOYSA-N	CC(C)(C)C1=CC(=C(C(=C1)C2=CC(=CC(=C2O)C(C)(C)C)C(C)(C)C)O)C(C)(C)C	80808	1:12|10:6|4:4|17:2|9:4
IXKFNTFJUHTDNE-UHFFFAOYSA-N	CCOC(=O)C(CC=C)C(=O)C	95448	1:1|2:2|3:1|5:1|77:1|18:1
UMUMWRMLCKTGAC-UHFFFAOYSA-N	CC(C)C1(CCC(C=C1)(C)OC)OC	143650	1:3|2:2|3:1|4:2|6:1|24:2
OFFRXWBDNPCTPA-SCBDLNNBSA-N	C(CCC(=O)O)CC(=O)O.C(/C(=C(/CO)\Br)/Br)O	44153723	64:2|2:6|70:1|42:2|14:2
AZFUASHXSOTBNU-UHFFFAOYSA-N	CCCOC(=O)C(C)C	12571	1:3|2:2|3:1|77:1
JJTUDXZGHPGLLC-QWWZWVQMSA-N	C[C@@H]1C(=O)O[C@@H](C(=O)O1)C	5325924	1:2|3:2|77:2
TVKZDKSHNITMRZ-UHFFFAOYSA-N	CCNC1=CC(=CC=C1)O	578991	32:1|1:1|10:1|17:1|9:4
UZXGMTRQCZEMNP-UHFFFAOYSA-N	C=C1CC1C2=CC=CC=C2	141510	9:5|2:1|13:1|7:1
HYHBQXLIOFQJCJ-RUZDIDTESA-N	CCCCCCCCC1=CC=C(C=C1)C2=CC=C(C=C2)C(=O)OC3=CC=CC=C3C[C@H](C)CC	3086378	1:3|2:7|3:1|9:12|10:4|12:2|77:1
TZNRRNKRZXHADL-UHFFFAOYSA-N	C(CI)C(C(C(F)(F)F)(F)F)(F)F	109697	2:2|75:2|74:1|63:1
BMFVGAAISNGQNM-UHFFFAOYSA-N	CC(C)CCN	7894	1:2|2:1|3:1|29:1
SJVKHZYVCVKEGM-UHFFFAOYSA-N	CCCCCCCCCC(=C)C	87689	1:2|2:8|7:1
CUBHREGSQFAWDJ-VIFPVBQESA-N	CCC[C@H]1CCCCN1C	169683	1:1|2:6|3:1|34:1
SQGBZKZDUMBTIJ-UHFFFAOYSA-N	C=CCNC1CCCCC1	81115	32:1|2:5|3:1|5:1
UZCDZCKZKAMXMC-UHFFFAOYSA-N	CCCOC(=O)CCC(=O)N(CC)CC	79913	1:3|2:3|99:1|22:1
CIWBSHSKHKDKBQ-JLAZNSOCSA-N	C([C@@H]([C@@H]1C(=C(C(=O)O1)O)O)O)O	54670067	2:1|3:2|70:1|14:4|77:1
AVGYYWUTXIKOJZ-UHFFFAOYSA-N	CCC1=CCC(CC1)C	522018	8:1|1:2|2:4|3:1
PZTQNUMZYIQRGY-UHFFFAOYSA-N	CC1=CC(=O)OC2=CC3=C(CCCN3)C=C12	100789	32:1|1:1|2:1|8:1|9:2|10:3|12:1|77:1
ZVVJOJMCXYDDEW-UHFFFAOYSA-N	C1=CC=C2C(=C1)C=CC=C2OCC(CCl)O	89276	9:7|10:3|44:1|101:1
CVZGUJMLZZTPKH-UHFFFAOYSA-N	CCC(=O)CCC(=O)CC	165054	1:2|2:2|19:2
IHPFQAOOSAGSPN-UHFFFAOYSA-N	CCCCCC#CCCCCC	138890	1:2|2:8|66:1
XBVRONSHRYAOJQ-UHFFFAOYSA-N	C1C2C1C3C=CC2C4C3C4	141346	2:2|3:6|6:1
HAFZSBASGRZPLA-UHFFFAOYSA-N	CCC(C)N(C)CC	21965850	1:3|2:2|3:1|34:1
WZUZDBPJFHQVJC-UHFFFAOYSA-N	C=C(C(CCl)Cl)Cl	17073	44:1|45:1|69:1|7:1
MVIMPQVBUPCHEV-UHFFFAOYSA-N	CCCCC(=O)OC1=CC=CC=C1	29950	1:1|2:2|10:1|22:1|9:5
VXQBJTKSVGFQOL-UHFFFAOYSA-N	CCCCOCCOCCOC(=O)C	31288	1:1|2:5|21:1|25:2
DDAINDMVKSETGF-UHFFFAOYSA-N	C1=CC(=C(C(=C1)F)F)C(=O)N	140373	9:3|10:1|94:1|71:2
LXWZXEJDKYWBOW-UHFFFAOYSA-N	CC(C)(C)C1=CC(=C(C(=C1)C(C)(C)C)O)CC2=C(C(=CC(=C2)C(C)(C)C)C(C)(C)C)O	84391	1:12|4:4|9:4|10:5|12:1|17:2
XJDBBMWXVYBUTB-UHFFFAOYSA-N	CC1CCCCCCCCCCCCCC1=O	543427	19:1|1:1|2:12|3:1
KZLMCDNAVVJKPX-UHFFFAOYSA-N	COC1=C(C=CC=C1Cl)Cl	16127	24:1|9:3|10:1|53:2
FNOXLRARSOMOQK-UHFFFAOYSA-N	CCCCCCC(CCCCCCCCCCC(=O)OCC(COC(=O)CCCCCCCCCCC(CCCCCC)OC(=O)C)OC(=O)CCCCCCCCCCC(CCCCCC)OC(=O)C)OC(=O)C	6451270	1:3|2:44|3:4|21:3|22:3
WMOVHXAZOJBABW-UHFFFAOYSA-N	CC(=O)OC(C)(C)C	10908	1:3|4:1|21:1
ZUOTXZHOGPQFIU-UHFFFAOYSA-N	CCC(C)OC(=O)C1=CC=C(C=C1)O	86607	1:2|2:1|3:1|9:4|10:1|77:1|17:1
FXCKXHCXBPMRSP-UHFFFAOYSA-N	CCCCCCCCCCCCCCC=CCCCCCCCCC(CC(=O)OCCN(CCO)CCO)C(=O)OCCN(CCO)CCO	115847	1:1|2:31|3:1|6:1|77:1|14:4|35:2|22:1
JDLSLBJTXRCRNN-UHFFFAOYSA-N	CCC(C)CCCC(C)(C)Cl	113441	1:4|2:4|3:1|46:1
RNDNSYIPLPAXAZ-QMMMGPOBSA-N	C[C@@H](CO)C1=CC=CC=C1	177050	1:1|2:1|13:1|14:1|9:5
GOOVAYJIVMBWPP-UHFFFAOYSA-N	C1=CC=C(C(=C1)N=C=O)Br	137097	64:1|9:4|10:2|109:1
FNWWOHKUXFTKGN-UHFFFAOYSA-N	CCCCCCCCCCCCCCC(C)C	15266	1:3|2:13|3:1
YXVCODVAPNKSMC-UHFFFAOYSA-N	C(C(Cl)(Cl)Cl)(C(Cl)(Cl)Cl)(F)F	76650	75:1|51:2
KRSMRYMDTIADOD-UHFFFAOYSA-N	CCCCCCC(=O)OCC=C(C)C	78880	8:1|1:3|2:5|22:1
OVZXISBUYCEVEV-SEYXRHQNSA-N	C/C(=C/C1=CC=CC=C1)/C2=CC=CC=C2	1224115	8:1|1:1|10:2|9:10
AHWKTAIPEJXMBF-UHFFFAOYSA-N	CC1=C(C(=CC=C1)C)N2CCCCC2	144954	9:3|2:4|11:2|10:1|35:1
GHBAYRBVXCRIHT-SECBINFHSA-N	C1=CC=C(C=C1)CSC[C@H](C(=O)O)N	76454	2:1|103:1|9:5|42:1|10:1|30:1
JEUAWMJVEYFVNJ-UHFFFAOYSA-N	C1CC2=CC=CC3=C(C=CC1=C23)N	62547	9:5|10:2|12:2|36:1
HHEVJJIJTUVLTQ-UHFFFAOYSA-N	CCC(C)CCCCCC(C)CC	519388	1:4|2:7|3:2
MVLRILUUXLBENA-UHFFFAOYSA-N	CCCC(C)C(=O)CC	22512	19:1|1:3|2:2|3:1
FINUUDAOCYEWBV-UHFFFAOYSA-N	CC(CCCCBr)Br	543485	64:2|1:1|2:4|3:1
YZICFVIUVMCCOC-UHFFFAOYSA-N	C1CCN(CC1)CCC#N	18338	41:1|2:5|35:1
QTIKGKCZYJBNMQ-OAHLLOKOSA-N	CCCCCCCCC[C@@](C)(CC=C)C=O	3085889	1:2|2:9|4:1|5:1|20:1
CKVWIEREOYIKNC-UHFFFAOYSA-N	CC(C)(C#CC#CC(C)(C)O)O	80036	1:4|66:2|4:2|14:2
LHTGLKDOIOFXHF-UHFFFAOYSA-N	CCOC(=O)C1=CC(=C(C=C1)O)CN2CCOCC2	54190	1:1|2:3|35:1|9:3|10:1|12:1|77:1|17:1|27:1
AXHHVVBUOKYKJO-UHFFFAOYSA-N	CC(=O)OC1=CC=C(C=C1)CC=C	523825	9:4|10:1|12:1|5:1|21:1
XPKFLEVLLPKCIW-UHFFFAOYSA-N	CCN(CC)C1=CC=C(C=C1)C(=O)OCC	82517	1:3|2:2|35:1|9:4|10:2|77:1
ABMDIECEEGFXNC-UHFFFAOYSA-N	CCC(=O)NCC	521324	96:1|1:2|2:1
JWPRICQKUNODPZ-UHFFFAOYSA-N	C1=CC(=C(C=C1F)C(=O)O)O	67658	9:3|10:1|71:1|42:1|17:1
[truncated: 26,678 more rows]
