# Supplementary material for: Flexible heuristic algorithm for automatic molecule fragmentation: application to the UNIFAC group contribution model
Source: J Cheminform. 2019 Aug 20;11:57. doi: 10.1186/s13321-019-0382-3 (PMC6701077; doi:10.1186/s13321-019-0382-3)
Supplement: Supplementary file 2 — Additional file 2. Large database of structures without fragmentations by another method used to test the capability of the algorithms on more molecules. [file 13321_2019_382_MOESM2_ESM.csv]

HXKKHQJGJAFBHI-UHFFFAOYSA-N	CC(CN)O	4
VYZAHLCBVHPDDF-UHFFFAOYSA-N	C1=CC(=C(C=C1[N+](=O)[O-])[N+](=O)[O-])Cl	6
MUIPLRMGAXZWSQ-UHFFFAOYSA-N	CCN1C=NC2=C1N=CN=C2N	7
WSLDOOZREJYCGB-UHFFFAOYSA-N	C(CCl)Cl	11
PBKONEOXTCPAFI-UHFFFAOYSA-N	C1=CC(=C(C=C1Cl)Cl)Cl	13
NVKAWKQGWWIWPM-UHFFFAOYSA-N	CC12CCC(=O)CC1CCC3C2CCC4(C3CCC4O)C	15
GLDQAMYCGOIJDV-UHFFFAOYSA-N	C1=CC(=C(C(=C1)O)O)C(=O)O	19
QSKPIOLLBIHNAC-UHFFFAOYSA-N	C(C=O)Cl	33
SZIFAVKTNFCBPC-UHFFFAOYSA-N	C(CCl)O	34
ROBFUDYVXSDBQM-UHFFFAOYSA-N	C(C(=O)O)(C(=O)O)O	45
QHKABHOOEWYVLI-UHFFFAOYSA-N	CC(C)C(=O)C(=O)O	49
VBUYCZFBVCCYFD-UHFFFAOYSA-N	C(C(C(C(C(=O)C(=O)O)O)O)O)O	50
KPGXRSRHYNQIFN-UHFFFAOYSA-N	C(CC(=O)O)C(=O)C(=O)O	51
TYEYBOSBBBHJIV-UHFFFAOYSA-N	CCC(=O)C(=O)O	58
AYNPIRVEWMUJDE-UHFFFAOYSA-N	C1=C(C(=CC(=C1Cl)O)Cl)O	65
RANCECPPZPIPNO-UHFFFAOYSA-N	C1=CC(=C(C=C1Cl)O)Cl	66
RXMWXENJQAINCC-UHFFFAOYSA-N	C(C(=O)C(C(C(=O)C(=O)O)O)O)O	67
YQUVCSBJEUQKSH-UHFFFAOYSA-N	C1=CC(=C(C=C1C(=O)O)O)O	72
GZPHSAQLYPIAIN-UHFFFAOYSA-N	C1=CC(=CN=C1)C#N	79
WJXSWCUQABXPFS-UHFFFAOYSA-N	C1=CC(=C(C(=C1)O)N)C(=O)O	86
VCKPUUFAIGNJHC-UHFFFAOYSA-N	C1=CC(=C(C(=C1)O)N)C(=O)CC(C(=O)O)N	89
QVWAEZJXDYOKEH-UHFFFAOYSA-N	C1=CC(=CC(=C1)O)CCC(=O)O	91
WDJHALXBUFZDSR-UHFFFAOYSA-N	CC(=O)CC(=O)O	96
IAVREABSGIHHMO-UHFFFAOYSA-N	C1=CC(=CC(=C1)O)C=O	101
OKVJCVWFVRATSG-UHFFFAOYSA-N	C1=CC(=CC(=C1)O)CO	102
XMIIGOLPHOKFCH-UHFFFAOYSA-N	C1=CC=C(C=C1)CCC(=O)O	107
WGNUNYPERJMVRM-UHFFFAOYSA-N	C1=CC(=CN=C1)CC(=O)O	108
BTCSSZJGUNDROE-UHFFFAOYSA-N	C(CC(=O)O)CN	119
BVJSUAQZOZWCKN-UHFFFAOYSA-N	C1=CC(=CC=C1CO)O	125
RGHHSNMVTDWUBI-UHFFFAOYSA-N	C1=CC(=CC=C1C=O)O	126
XQXPVVBIMDBYFF-UHFFFAOYSA-N	C1=CC(=CC=C1CC(=O)O)O	127
JGEGJYXHCFUMJF-UHFFFAOYSA-N	CC(C)CCC=O	129
FJKROLUGYXJWQN-UHFFFAOYSA-N	C1=CC(=CC=C1C(=O)O)O	135
ZGXJTSGNIOSYLO-UHFFFAOYSA-N	C(CC(=O)O)C(=O)CN	137
JJMDCOVWQOJGCB-UHFFFAOYSA-N	C(CCN)CC(=O)O	138
VVIAGPKUTFNRDU-UHFFFAOYSA-N	C1C(N(C2=C(N1)NC(=NC2=O)N)C=O)CNC3=CC=C(C=C3)C(=O)NC(CCC(=O)O)C(=O)O	143
LDCYZAJDBXYCGN-UHFFFAOYSA-N	C1=CC2=C(C=C1O)C(=CN2)CC(C(=O)O)N	144
KAQKFAOMNZTLHT-UHFFFAOYSA-N	CCCCCC(C=CC1C(CC2C1CC(=CCCCC(=O)O)O2)O)O	159
NGHVIOIJCVXTGV-UHFFFAOYSA-N	CC1(C(N2C(S1)C(C2=O)N)C(=O)O)C	162
MKZFABOMIIHLIT-UHFFFAOYSA-N	C(CC(=C[N+]#N)[O-])C(C(=O)O)N	164
UCTLRSWJYQTBFZ-UHFFFAOYSA-N	CC(C)CCCC(C)C1CCC2C1(CCC3C2=CC=C4C3(CCC(C4)O)C)C	172
LYCAIKOWRPUZTN-UHFFFAOYSA-N	C(CO)O	174
QTBSBXVTEAMEQO-UHFFFAOYSA-N	CC(=O)O	176
IKHGUXGNUITLKF-UHFFFAOYSA-N	CC=O	177
DLFVBJFMPXGRIB-UHFFFAOYSA-N	CC(=O)N	178
ROWKJAVDOGWPAT-UHFFFAOYSA-N	CC(C(=O)C)O	179
CSCPPACGZOOCGX-UHFFFAOYSA-N	CC(=O)C	180
RFMMMVDNIPUKGG-UHFFFAOYSA-N	CC(=O)NC(CCC(=O)O)C(=O)O	185
GFFGJBXGBJISGV-UHFFFAOYSA-N	C1=NC2=C(N1)C(=NC=N2)N	190
WNLRTRBMVRJNCN-UHFFFAOYSA-N	C(CCC(=O)O)CC(=O)O	196
XTWYTFMLZFPYCI-UHFFFAOYSA-N	C1=NC2=C(C(=N1)N)N=CN2C3C(C(C(O3)COP(=O)(O)OP(=O)(O)O)O)O	197
NUCLJNSWZCHRKL-UHFFFAOYSA-N	C(C(=O)O)(NC(=O)N)NC(=O)N	203
POJWUDADGALRAB-UHFFFAOYSA-N	C1(C(=O)NC(=O)N1)NC(=O)N	204
AYFVYJQAPQTCCC-UHFFFAOYSA-N	CC(C(C(=O)O)N)O	205
WQZGKKKJIJFFOK-UHFFFAOYSA-N	C(C1C(C(C(C(O1)O)O)O)O)O	206
GMVPRGQOIOIIMI-UHFFFAOYSA-N	CCCCCC(C=CC1C(CC(=O)C1CCCCCCC(=O)O)O)O	214
XIZOTXGJXSTQDI-UHFFFAOYSA-N	CCOP(=S)(OCC)OC1=CC=C(C=C1)N	220
QGZKDVFQNNGYKY-UHFFFAOYSA-N	N	222
QGXBDMJGAMFCBF-UHFFFAOYSA-N	CC12CCC(CC1CCC3C2CCC4(C3CCC4=O)C)O	225
RWZYAGGXGHYGMB-UHFFFAOYSA-N	C1=CC=C(C(=C1)C(=O)O)N	227
SRBFZHDQGSBBOR-UHFFFAOYSA-N	C1C(C(C(C(O1)O)O)O)O	229
YZXBAPSDXZZRGB-UHFFFAOYSA-N	CCCCCC=CCC=CCC=CCC=CCCCC(=O)O	231
ODKSFYDXXFIFQN-UHFFFAOYSA-N	C(CC(C(=O)O)N)CN=C(N)N	232
DJHGAFSJWGLOIV-UHFFFAOYSA-N	O[As](=O)(O)O	234
DCXYFEDJOCDNAF-UHFFFAOYSA-N	C(C(C(=O)O)N)C(=O)N	236
GPKJTRJOBQGKQK-UHFFFAOYSA-N	CCN(CC)CCCC(C)NC1=C2C=C(C=CC2=NC3=C1C=CC(=C3)Cl)OC	237
UCMIRNVEIXFBKS-UHFFFAOYSA-N	C(CN)C(=O)O	239
HUMNYLRZRPPJDN-UHFFFAOYSA-N	C1=CC=C(C=C1)C=O	240
UHOVQNZJYSORNB-UHFFFAOYSA-N	C1=CC=CC=C1	241
WPYMKLBDIGXBTP-UHFFFAOYSA-N	C1=CC=C(C=C1)C(=O)O	243
WVDDGKGOMKODPV-UHFFFAOYSA-N	C1=CC=C(C=C1)CO	244
KWIUHFFTVRNATP-UHFFFAOYSA-N	C[N+](C)(C)CC(=O)[O-]	247
BPYKTIZUTYGOLE-UHFFFAOYSA-N	CC1=C(NC(=C1CCC(=O)O)CC2=C(C(=C(N2)C=C3C(=C(C(=O)N3)C)C=C)C)CCC(=O)O)C=C4C(=C(C(=O)N4)C=C)C	250
RCNSAJSGRJSBKK-UHFFFAOYSA-N	CC1=C(C(=CC2=C(C(=C(N2)C=C3C(=C(C(=O)N3)C)C=C)C)CCC(=O)O)NC1=CC4=NC(=O)C(=C4C)C=C)CCC(=O)O	251
MHSVUSZEHNVFKW-UHFFFAOYSA-N	C1=CC(=CC=C1[N+](=O)[O-])OP(=O)(O)OC2=CC=C(C=C2)[N+](=O)[O-]	255
CXNPLSGKWMLZPZ-UHFFFAOYSA-N	CN(CCC(CC(=O)NC1C=CC(OC1C(=O)O)N2C=CC(=NC2=O)N)N)C(=N)N	258
CPELXLSAUQHCOX-UHFFFAOYSA-N	Br	260
ZTQSAGDEMFDKMZ-UHFFFAOYSA-N	CCCC=O	261
OWBTYPJTUOEWEK-UHFFFAOYSA-N	CC(C(C)O)O	262
LRHPLDYGYMQRHN-UHFFFAOYSA-N	CCCCO	263
FERIUCNNQQJTOY-UHFFFAOYSA-N	CCCC(=O)O	264
VHRGRCVQAFMJIZ-UHFFFAOYSA-N	C(CCN)CCN	273
IVOMOUWHDPKRLL-UHFFFAOYSA-N	C1C2C(C(C(O2)N3C=NC4=C3N=CN=C4N)O)OP(=O)(O1)O	274
FSBIGDSBMBYOPN-UHFFFAOYSA-N	C(CON=C(N)N)C(C(=O)O)N	275
HLKXYZVTANABHZ-UHFFFAOYSA-N	C(C(C(=O)O)NC(=O)N)C(=O)O	279
CURLTUGMZLYLDI-UHFFFAOYSA-N	C(=O)=O	280
UGFAIRIUMAVXCW-UHFFFAOYSA-N	[C-]#[O+]	281
BDAGIHXWWSANSR-UHFFFAOYSA-N	C(=O)O	284
NQRKYASMKDDGHT-UHFFFAOYSA-N	C(C(=O)O)ON	286
YCIMNLLNPGFGHC-UHFFFAOYSA-N	C1=CC=C(C(=C1)O)O	289
GUBGYTABKSRVRQ-UHFFFAOYSA-N	C(C1C(C(C(C(O1)OC2C(OC(C(C2O)O)O)CO)O)O)O)O	294
VNWKTOKETHGBQD-UHFFFAOYSA-N	C	297
LHHGDZSESBACKH-UHFFFAOYSA-N	C1(=O)C2(C3(C4(C1(C5(C2(C3(C(C45Cl)(Cl)Cl)Cl)Cl)Cl)Cl)Cl)Cl)Cl	299
FOCAUTSVDIKZOP-UHFFFAOYSA-N	C(C(=O)O)Cl	300
AJPXTSMULZANCB-UHFFFAOYSA-N	C1=CC(=C(C=C1O)Cl)O	301
OOCCDEMITAIZTP-UHFFFAOYSA-N	C1=CC=C(C=C1)C=CCO	308
GTZCVFVGUGFEME-UHFFFAOYSA-N	C(C(=CC(=O)O)C(=O)O)C(=O)O	309
TXXHDPDFNKHHGW-UHFFFAOYSA-N	C(=CC(=O)O)C=CC(=O)O	310
KRKNYBCHXYNGOX-UHFFFAOYSA-N	C(C(=O)O)C(CC(=O)O)(C(=O)O)O	311
VEXZGXHMUGYJMC-UHFFFAOYSA-N	Cl	313
RGJOEKWQDUBAIZ-UHFFFAOYSA-N	CC(C)(COP(=O)(O)OP(=O)(O)OCC1C(C(C(O1)N2C=NC3=C2N=CN=C3N)O)OP(=O)(O)O)C(C(=O)NCCC(=O)NCCS)O	317
ZYGHJZDHTFUPRJ-UHFFFAOYSA-N	C1=CC=C2C(=C1)C=CC(=O)O2	323
OIGWAXDAPKFNCQ-UHFFFAOYSA-N	CC(C)C1=CC=C(C=C1)CO	325
WTWBUQJHJGUZCY-UHFFFAOYSA-N	CC(C)C1=CC=C(C=C1)C=O	326
YHXHKYRQLYQUIH-UHFFFAOYSA-N	C1=CC(=CC=C1C(C(=O)O)O)O	328
YOMSJEATGXXYPX-UHFFFAOYSA-N	COC1=C(C=CC(=C1)C=C)O	332
QWVGKYWNOKOFNN-UHFFFAOYSA-N	CC1=CC=CC=C1O	335
YGSDEFSMJLZEOE-UHFFFAOYSA-N	C1=CC=C(C(=C1)C(=O)O)O	338
QQVDJLLNRSOCEL-UHFFFAOYSA-N	C(CP(=O)(O)O)N	339
PGSWEKYNAOWQDF-UHFFFAOYSA-N	CC1=C(C(=CC=C1)O)O	340
COVFEVWNJUOYRL-UHFFFAOYSA-N	C1=C(C=C(C(=C1O)O)O)C(=O)OC2=CC(=CC(=C2O)O)C(=O)O	341
RLSSMJSEOOYNOY-UHFFFAOYSA-N	CC1=CC(=CC=C1)O	342
BJRNKVDFDLYUGJ-UHFFFAOYSA-N	C1=CC(=CC=C1O)OC2C(C(C(C(O2)CO)O)O)O	346
TVMXDCGIABBOFY-UHFFFAOYSA-N	CCCCCCCC	356
QCDYQQDYXPDABM-UHFFFAOYSA-N	C1=C(C=C(C=C1O)O)O	359
PECYZEOJVXMISF-UHFFFAOYSA-N	C(C(C(=O)O)N)N	364
HXVZGASCDAGAPS-UHFFFAOYSA-N	CC1=CC(=O)OC2=C1C=CC(=C2)OC(=O)C	366
LNTHITQWFMADLM-UHFFFAOYSA-N	C1=C(C=C(C(=C1O)O)O)C(=O)O	370
YTIVTFGABIZHHX-UHFFFAOYSA-N	C(#CC(=O)O)C(=O)O	371
WWZKQHOCKIZLMA-UHFFFAOYSA-N	CCCCCCCC(=O)O	379
WLJVNTCWHIRURA-UHFFFAOYSA-N	C(CCC(=O)O)CCC(=O)O	385
AHLPHDHHMVZTML-UHFFFAOYSA-N	C(CC(C(=O)O)N)CN	389
ZOAMBXDOGPRZLP-UHFFFAOYSA-N	C1=CC=C2C(=C1)C(=CN2)CC(=O)N	397
FGLBSLMDCBOPQK-UHFFFAOYSA-N	CC(C)[N+](=O)[O-]	398
RWSOTUBLDIXVET-UHFFFAOYSA-N	S	402
PLIKAWJENQZMHA-UHFFFAOYSA-N	C1=CC(=CC=C1N)O	403
UIKROCXWUNQSPJ-UHFFFAOYSA-N	CN1C(CCC1=O)C2=CN=CC=C2	408
MYKUKUCHPMASKF-UHFFFAOYSA-N	C1CC(NC1)C2=CN=CC=C2	412
XOKCJXZZNAUIQN-UHFFFAOYSA-N	CN1C(CC(C1=O)O)C2=CN=CC=C2	414
YDRSQRPHLBEPTP-UHFFFAOYSA-N	C1=CC(C(C=C1)O)O	418
IZFHEQBZOYJLPK-UHFFFAOYSA-N	C(CCC(=O)O)CC(CCS)S	421
CKLJMWTZIZZHCS-UHFFFAOYSA-N	C(C(C(=O)O)N)C(=O)O	424
IMXSCCDUAFEIOE-UHFFFAOYSA-N	CC(C(=O)O)NC(CCCN=C(N)N)C(=O)O	427
XFNJVJPLKCPIBV-UHFFFAOYSA-N	C(CN)CN	428
UTKDOUCGQVLJIN-UHFFFAOYSA-N	CC1=CC2=C(C=C1C)N(C3=NC(=O)NC(=O)C3N2)CC(C(C(CO)O)O)O	429
WHBMMWSBFZVSSR-UHFFFAOYSA-N	CC(CC(=O)O)O	441
LULAYUGMBFYYEX-UHFFFAOYSA-N	C1=CC(=CC(=C1)Cl)C(=O)O	447
FBPFZTCFMRRESA-UHFFFAOYSA-N	C(C(C(C(C(CO)O)O)O)O)O	453
NUJGJRNETVAIRJ-UHFFFAOYSA-N	CCCCCCCC=O	454
LHGVFZTZFXWLCP-UHFFFAOYSA-N	COC1=CC=CC=C1O	460
QIAFMBKCNZACKA-UHFFFAOYSA-N	C1=CC=C(C=C1)C(=O)NCC(=O)O	464
OGNSCSPNOLGXSM-UHFFFAOYSA-N	C(CN)C(C(=O)O)N	470
ZKLLSNQJRLJIGT-UHFFFAOYSA-N	C(C(C(C(C(=O)COP(=O)(O)O)O)O)O)O	481
ZIYVHBGGAOATLY-UHFFFAOYSA-N	CC(C(=O)O)C(=O)O	487
ODHCTXKNWHHXJC-UHFFFAOYSA-N	C1CC(=O)NC1C(=O)O	499
BJEPYKJPYRNKOW-UHFFFAOYSA-N	C(C(C(=O)O)O)C(=O)O	525
NBBJYMSMWIIQGU-UHFFFAOYSA-N	CCC=O	527
ASCFNMCAHFUBCO-UHFFFAOYSA-N	C(C(=O)O)OP(=O)(O)O	529
PAJPWUMXBYXFCZ-UHFFFAOYSA-N	C1CC1(C(=O)O)N	535
XLJMAIOERFSOGZ-UHFFFAOYSA-N	C(#N)O	540
BXRFQSNOROATLV-UHFFFAOYSA-N	C1=CC(=CC=C1C=O)[N+](=O)[O-]	541
GCPXMJHSNVMWNM-UHFFFAOYSA-N	O[As](O)O	545
XUYJLQHKOGNDPB-UHFFFAOYSA-N	C(C(=O)O)P(=O)(O)O	546
CFFZDZCDUFSOFZ-UHFFFAOYSA-N	C1=CC(=C(C=C1CC(=O)O)O)O	547
CAOMCZAIALVUPA-UHFFFAOYSA-N	CSCCC(=O)O	563
SLXKOJJOQWFEFD-UHFFFAOYSA-N	C(CCC(=O)O)CCN	564
TXCDCPKCNAJMEE-UHFFFAOYSA-N	C1=CC=C2C(=C1)C3=CC=CC=C3O2	568
CVSVTCORWBXHQV-UHFFFAOYSA-N	CN(CC(=O)O)C(=N)N	586
DDRJAANPRJIHGJ-UHFFFAOYSA-N	CN1CC(=O)N=C1N	588
XUJNEKJLAYXESH-UHFFFAOYSA-N	C(C(C(=O)O)N)S	594
LEVWYRKDKASIDU-UHFFFAOYSA-N	C(C(C(=O)O)N)SSCC(C(=O)O)N	595
OPTASPLRGRRNAP-UHFFFAOYSA-N	C1=C(NC(=O)N=C1)N	597
DEFJQIDDEAULHB-UHFFFAOYSA-N	CC(C(=O)NC(C)C(=O)O)N	601
QNAYBMKLOCPYGJ-UHFFFAOYSA-N	CC(C(=O)O)N	602
RGHNJXZEOKUKBD-UHFFFAOYSA-N	C(C(C(C(C(C(=O)O)O)O)O)O)O	604
DSLZVSRJTYRBFB-UHFFFAOYSA-N	C(C(C(C(=O)O)O)O)(C(C(=O)O)O)O	607
SXZYCXMUPBBULW-UHFFFAOYSA-N	C(C(C1C(C(C(=O)O1)O)O)O)O	608
WHUUTDBJXJRKMK-UHFFFAOYSA-N	C(CC(=O)O)C(C(=O)O)N	611
JVTAAEKCZFNVCJ-UHFFFAOYSA-N	CC(C(=O)O)O	612
ONIBWKKTOPOVIA-UHFFFAOYSA-N	C1CC(NC1)C(=O)O	614
MTCFGRXMJLQNBG-UHFFFAOYSA-N	C(C(C(=O)O)N)O	617
ZAQJHHRNXZUBTE-UHFFFAOYSA-N	C(C(C(C(=O)CO)O)O)O	619
KHWCHTKSEGGWEX-UHFFFAOYSA-N	C1C(C(OC1N2C=NC3=C2N=CN=C3N)COP(=O)(O)O)O	621
OLXZPDWKRNYJJZ-UHFFFAOYSA-N	C1C(C(OC1N2C=NC3=C2N=CN=C3N)CO)O	636
YKBGVTZYEHREMT-UHFFFAOYSA-N	C1C(C(OC1N2C=NC3=C2NC(=NC3=O)N)CO)O	638
AUTOLBMXDDTRRT-UHFFFAOYSA-N	CC1C(NC(=O)N1)CCCCCC(=O)O	643
HAAZLUGHYHWQIW-UHFFFAOYSA-N	C1C(C(OC1N2C=NC3=C2NC(=NC3=O)N)COP(=O)(O)OP(=O)(O)OP(=O)(O)O)O	646
OIVLITBTBDPEFK-UHFFFAOYSA-N	C1CNC(=O)NC1=O	649
QSJXEFYPDANLFS-UHFFFAOYSA-N	CC(=O)C(=O)C	650
UCQFCFPECQILOL-UHFFFAOYSA-N	CCOP(=O)(O)OCC	654
VMUXSMXIQBNMGZ-UHFFFAOYSA-N	C1CC(=O)OC2=CC=CC=C21	660
GNGACRATGGDKBX-UHFFFAOYSA-N	C(C(=O)COP(=O)(O)O)O	668
RXKJFZQQPQGTFL-UHFFFAOYSA-N	C(C(=O)CO)O	670
VOJUXHHACRXLTD-UHFFFAOYSA-N	C1=CC=C2C(=C1)C(=CC(=C2O)C(=O)O)O	671
FFDGPVCHZBVARC-UHFFFAOYSA-N	CN(C)CC(=O)O	673
ROSDSFDQCJNGOL-UHFFFAOYSA-N	CNC	674
LJUQGASMPRMWIW-UHFFFAOYSA-N	CC1=CC2=C(C=C1C)N=CN2	675
IAZDPXIOMUYVGZ-UHFFFAOYSA-N	CS(=O)C	679
VYFYYTLLBUKUHU-UHFFFAOYSA-N	C1=CC(=C(C=C1CCN)O)O	681
YBKOPFQCLSPTPV-UHFFFAOYSA-N	C1=CC(=CN=C1)C=NO	694
HZAXFHJVJLSVMW-UHFFFAOYSA-N	C(CO)N	700
FNENWZWNOPCZGK-UHFFFAOYSA-N	CCOC(=O)C(C)C(=O)C	701
LFQSCWFLJHTTHZ-UHFFFAOYSA-N	CCO	702
VWWQXMAJTJZDQX-UHFFFAOYSA-N	CC1=CC2=C(C=C1C)N(C3=NC(=O)NC(=O)C3=N2)CC(C(C(COP(=O)(O)OP(=O)(O)OCC4C(C(C(O4)N5C=NC6=C5N=CN=C6N)O)O)O)O)O	703
FVTCRASFADXXNN-UHFFFAOYSA-N	CC1=CC2=C(C=C1C)N(C3=NC(=O)NC(=O)C3=N2)CC(C(C(COP(=O)(O)O)O)O)O	710
WSFSSNUMVMOOMR-UHFFFAOYSA-N	C=O	712
ZHNUHDYFZUAESO-UHFFFAOYSA-N	C(=O)N	713
JLYXXMFPNIAWKQ-UHFFFAOYSA-N	C1(C(C(C(C(C1Cl)Cl)Cl)Cl)Cl)Cl	727
PHOQVHQSTUBQQK-UHFFFAOYSA-N	C(C1C(C(C(C(=O)O1)O)O)O)O	736
RWHOZGRAXYWRNX-UHFFFAOYSA-N	C(C1C(C(C(C(O1)OP(=O)(O)O)O)O)O)OP(=O)(O)O	737
JFCQEDHGNNZCLN-UHFFFAOYSA-N	C(CC(=O)O)CC(=O)O	743
DHMQDGOQFOQNFH-UHFFFAOYSA-N	C(C(=O)O)N	750
MNQZXJOMYWMBOU-UHFFFAOYSA-N	C(C(C=O)O)O	751
RBNPOMFGQQGHHO-UHFFFAOYSA-N	C(C(C(=O)O)O)O	752
PEDCQBHIVMGVHV-UHFFFAOYSA-N	C(C(CO)O)O	753
AWUCVROLDVIAJX-UHFFFAOYSA-N	C(C(COP(=O)(O)O)O)O	754
WGCNASOHLSPBMP-UHFFFAOYSA-N	C(C=O)O	756
AEMRFAOFKBGASW-UHFFFAOYSA-N	C(C(=O)O)O	757
HHLFWLYXYJOTON-UHFFFAOYSA-N	C(=O)C(=O)O	760
BPMFZUMJYQTVII-UHFFFAOYSA-N	C(C(=O)O)N=C(N)N	763
UYTPUPDQBNUYGX-UHFFFAOYSA-N	C1=NC2=C(N1)C(=O)N=C(N2)N	764
BVKZGUZCCUSVTD-UHFFFAOYSA-N	C(=O)(O)O	767
LELOWRISYMNNSU-UHFFFAOYSA-N	C#N	768
HNDVDQJCIGZPNO-UHFFFAOYSA-N	C1=C(NC=N1)CC(C(=O)O)N	773
NTYJJOPFIAHURM-UHFFFAOYSA-N	C1=C(NC=N1)CCN	774
FFFHZYDWPBMWHY-UHFFFAOYSA-N	C(CS)C(C(=O)O)N	778
UKAUYVFTDYCKQA-UHFFFAOYSA-N	C(CO)C(C(=O)O)N	779
IGMNYECMUMZDDF-UHFFFAOYSA-N	C1=CC(=C(C=C1O)CC(=O)O)O	780
ZMZDMBWJUHKJPS-UHFFFAOYSA-N	C(#N)S	781
UFHFLCQGNIYNRP-UHFFFAOYSA-N	[HH]	783
MHAJPDPJQMAIIY-UHFFFAOYSA-N	OO	784
QIGBRXMKCJKVMJ-UHFFFAOYSA-N	C1=CC(=CC=C1O)O	785
AVXURJPOCDRRFD-UHFFFAOYSA-N	NO	787
FDGQSTZJBFJUBT-UHFFFAOYSA-N	C1=NC2=C(N1)C(=O)N=CN2	790
AGPKZVBTJJNPAG-UHFFFAOYSA-N	CCC(C)C(C(=O)O)N	791
RAXXELZNTBOGNW-UHFFFAOYSA-N	C1=CN=CN1	795
GRSZFWQUAKGDAV-UHFFFAOYSA-N	C1=NC(=O)C2=C(N1)N(C=N2)C3C(C(C(O3)COP(=O)(O)O)O)O	797
SIKJAQJRHWYJAI-UHFFFAOYSA-N	C1=CC=C2C(=C1)C=CN2	798
SEOVTRFCIGRIMH-UHFFFAOYSA-N	C1=CC=C2C(=C1)C(=CN2)CC(=O)O	802
RSTKLPZEZYGQPY-UHFFFAOYSA-N	C1=CC=C2C(=C1)C(=CN2)CC(=O)C(=O)O	803
PNDPGZBMCMUPRI-UHFFFAOYSA-N	II	807
LVHBHZANLOWSRM-UHFFFAOYSA-N	C=C(CC(=O)O)C(=O)O	811
SKKLOUVUUNMCJE-UHFFFAOYSA-N	C1C(C(C(C(C1N)OC2C(C(C(C(O2)CO)O)N)O)O)OC3C(C(C(C(O3)CN)O)O)N)N	816
SNDPXSYFESPGGJ-UHFFFAOYSA-N	CCCC(C(=O)O)N	824
HEBKCHPVOIAQTA-UHFFFAOYSA-N	C(C(C(C(CO)O)O)O)O	827
AGNGYMCLFWQVGX-UHFFFAOYSA-N	C(C(C(=O)O)N)OC(=C[N+]#N)[O-]	830
RHGKLRLOHDJJDR-UHFFFAOYSA-N	C(CC(C(=O)O)N)CNC(=O)N	833
WTDRDQBEARUVNC-UHFFFAOYSA-N	C1=CC(=C(C=C1CC(C(=O)O)N)O)O	836
UCTWMZQNUQWSLP-UHFFFAOYSA-N	CNCC(C1=CC(=C(C=C1)O)O)O	838
SHZGCJCMOBCMKK-UHFFFAOYSA-N	CC1C(C(C(C(O1)O)O)O)O	840
YGPSJZOEDVAXAB-UHFFFAOYSA-N	C1=CC=C(C(=C1)C(=O)CC(C(=O)O)N)N	846
QEFRNWWLZKMPFJ-UHFFFAOYSA-N	CS(=O)CCC(C(=O)O)N	847
HXEACLLIILLPRG-UHFFFAOYSA-N	C1CCNC(C1)C(=O)O	849
XUIIKFGFIJCVMT-UHFFFAOYSA-N	C1=C(C=C(C(=C1I)OC2=CC(=C(C(=C2)I)O)I)I)CC(C(=O)O)N	853
PYMYPHUHKUWMLA-UHFFFAOYSA-N	C(C(C(C(C=O)O)O)O)O	854
BSABBBMNWQWLLU-UHFFFAOYSA-N	CC(C=O)O	855
CAHGCLMLTWQZNJ-UHFFFAOYSA-N	CC(CCC=C(C)C)C1CCC2(C1(CCC3=C2CCC4C3(CCC(C4(C)C)O)C)C)C	856
ROHFNLRQFUQHCH-UHFFFAOYSA-N	CC(C)CC(C(=O)O)N	857
FCCDDURTIIUXBY-UHFFFAOYSA-N	C1CSSC1CCCCC(=O)N	863
AGBQKNBQESQNJD-UHFFFAOYSA-N	C1CSSC1CCCCC(=O)O	864
GMKMEZVLHJARHF-UHFFFAOYSA-N	C(CC(C(=O)O)N)CC(C(=O)O)N	865
KDXKERNSBIXSRK-UHFFFAOYSA-N	C(CCN)CC(C(=O)O)N	866
OFOBLEOULBTSOW-UHFFFAOYSA-N	C(C(=O)O)C(=O)O	867
LUEWUZLMQUOBSB-UHFFFAOYSA-N	C(C1C(C(C(C(O1)OC2C(OC(C(C2O)O)OC3C(OC(C(C3O)O)OC4C(OC(C(C4O)O)O)CO)CO)CO)O)O)O)O	870
CJBDUOMQLFKVQC-UHFFFAOYSA-N	C1=CC=C(C(=C1)CCC(=O)O)O	873
HNEGQIOMVPPMNR-UHFFFAOYSA-N	CC(=CC(=O)O)C(=O)O	874
FEWJPZIEWOKRBE-UHFFFAOYSA-N	C(C(C(=O)O)O)(C(=O)O)O	875
FFEARJCKVFRZRR-UHFFFAOYSA-N	CSCCC(C(=O)O)N	876
LSDPWZHWYPCBBB-UHFFFAOYSA-N	CS	878
AIJULSRZWUXGPQ-UHFFFAOYSA-N	CC(=O)C=O	880
OKKJLVBELUTLKV-UHFFFAOYSA-N	CO	887
IMQLKJBTEOYOSI-UHFFFAOYSA-N	C1(C(C(C(C(C1OP(=O)(O)O)OP(=O)(O)O)OP(=O)(O)O)OP(=O)(O)O)OP(=O)(O)O)OP(=O)(O)O	890
CDAISMWEOUEBRE-UHFFFAOYSA-N	C1(C(C(C(C(C1O)O)O)O)O)O	892
DRLFMBDRBRZALE-UHFFFAOYSA-N	CC(=O)NCCC1=CNC2=C1C=C(C=C2)OC	896
OVRNDRQMDRJTHS-UHFFFAOYSA-N	CC(=O)NC1C(C(C(OC1O)CO)O)O	899
FZERHIULMFGESH-UHFFFAOYSA-N	CC(=O)NC1=CC=CC=C1	904
SQVRNKJHWKZAKO-UHFFFAOYSA-N	CC(=O)NC1C(CC(OC1C(C(CO)O)O)(C(=O)O)O)O	906
ZCTYHONEGJTYQV-UHFFFAOYSA-N	CNCC(C1=CC=CC=C1)O	913
CZCIKBSVHDNIDH-UHFFFAOYSA-N	CNC(CC1=CNC2=CC=CC=C21)C(=O)O	914
ACFIXJIJDZMPPO-UHFFFAOYSA-N	C1C=CN(C=C1C(=O)N)C2C(C(C(O2)COP(=O)(O)OP(=O)(O)OCC3C(C(C(O3)N4C=NC5=C4N=CN=C5N)OP(=O)(O)O)O)O)O	930
UFWIBTONFRDIAS-UHFFFAOYSA-N	C1=CC=C2C=CC=CC2=C1	931
PXHVJJICTQNCMI-UHFFFAOYSA-N	[Ni]	935
DFPAKSUCGFBDDF-UHFFFAOYSA-N	C1=CC(=CN=C1)C(=O)N	936
PVNIIMVLHYAWGP-UHFFFAOYSA-N	C1=CC(=CN=C1)C(=O)O	938
SNICXCGAKADSCV-UHFFFAOYSA-N	CN1CCCC1C2=CN=CC=C2	942
GRYLNZFGIOXLOG-UHFFFAOYSA-N	[N+](=O)(O)[O-]	944
ODUCDPQEXGNKDN-UHFFFAOYSA-N	N=O	945
IJGRMHOSHXDMSA-UHFFFAOYSA-N	N#N	947
GQPLMRYTRLFLPF-UHFFFAOYSA-N	N#[N+][O-]	948
JLTDJTHDQAWBAV-UHFFFAOYSA-N	CN(C)C1=CC=CC=C1	949
SFLSHLFXELFNJZ-UHFFFAOYSA-N	C1=CC(=C(C=C1C(CN)O)O)O	951
KBPLFHHGFOOTCA-UHFFFAOYSA-N	CCCCCCCCO	957
XLYOFNOQVPJJNP-UHFFFAOYSA-N	O	962
ZQPPMHVWECSIRJ-UHFFFAOYSA-N	CCCCCCCCC=CCCCCCCCC(=O)O	965
PXQPEWDEAKTCGB-UHFFFAOYSA-N	C1=C(NC(=O)NC1=O)C(=O)O	967
KHPXUQMNIQBQEV-UHFFFAOYSA-N	C(C(=O)C(=O)O)C(=O)O	970
MUBZPKHOEPUJKR-UHFFFAOYSA-N	C(=O)(C(=O)O)O	971
SOWBFZRMHSNYGE-UHFFFAOYSA-N	C(=O)(C(=O)O)N	974
MYMOFIZGZYHOMD-UHFFFAOYSA-N	O=O	977
ALYNCZNDIQEVRV-UHFFFAOYSA-N	C1=CC(=CC=C1C(=O)O)N	978
KKADPXVIOXHVKN-UHFFFAOYSA-N	C1=CC(=CC=C1CC(=O)C(=O)O)O	979
BTJIUGUIPKRLHP-UHFFFAOYSA-N	C1=CC(=CC=C1[N+](=O)[O-])O	980
UNXRWKVEANCORM-UHFFFAOYSA-N	OP(=O)(O)OP(=O)(O)OP(=O)(O)O	983
NIOYUNMRJMEDGI-UHFFFAOYSA-N	CCCCCCCCCCCCCCCC=O	984
IPCSVZSSVZVIGE-UHFFFAOYSA-N	CCCCCCCCCCCCCCCC(=O)O	985
SERHXTVXHNVDKA-UHFFFAOYSA-N	CC1(COC(=O)C1O)C	989
LCCNCVORNKJIRZ-UHFFFAOYSA-N	CCOP(=S)(OCC)OC1=CC=C(C=C1)[N+](=O)[O-]	991
IZUPBVBPLAPZRR-UHFFFAOYSA-N	C1(=C(C(=C(C(=C1Cl)Cl)Cl)Cl)Cl)O	992
COLNVLDHVKWLRT-UHFFFAOYSA-N	C1=CC=C(C=C1)CC(C(=O)O)N	994
YNPNZTXNASCQKK-UHFFFAOYSA-N	C1=CC=C2C(=C1)C=CC3=CC=CC=C32	995
ISWSIDIOOBJBQZ-UHFFFAOYSA-N	C1=CC=C(C=C1)O	996
BTNMPGBKDVTSJY-UHFFFAOYSA-N	C1=CC=C(C=C1)CC(=O)C(=O)O	997
DTUQWGWMVIHBKE-UHFFFAOYSA-N	C1=CC=C(C=C1)CC=O	998
WLJVXDMOQOGPHL-UHFFFAOYSA-N	C1=CC=C(C=C1)CC(=O)O	999
ULSIYEODSMZIPX-UHFFFAOYSA-N	C1=CC=C(C=C1)C(CN)O	1000
BHHGXPLMPWCGHP-UHFFFAOYSA-N	C1=CC=C(C=C1)CCN	1001
NXQJDVBMMRCKQG-UHFFFAOYSA-N	C1=CC=C(C=C1)C2C(=O)NC(=O)N2	1002
NBIIXXVUZAFLBC-UHFFFAOYSA-N	OP(=O)(O)O	1004
DTBNBXWJWCWCIK-UHFFFAOYSA-N	C=C(C(=O)O)OP(=O)(O)O	1005
SUHOOTKUPISOBE-UHFFFAOYSA-N	C(COP(=O)(O)O)N	1015
XNGIFLGASWRNHJ-UHFFFAOYSA-N	C1=CC=C(C(=C1)C(=O)O)C(=O)O	1017
SIOXPEMLGUPBBT-UHFFFAOYSA-N	C1=CC=NC(=C1)C(=O)O	1018
QSHWIQZFGQKFMA-UHFFFAOYSA-N	C1=C(C(=C(N1)CN)CC(=O)O)CCC(=O)O	1021
XPPKVPWEQAFLFU-UHFFFAOYSA-N	OP(=O)(O)OP(=O)(O)O	1023
ORNBQBCIOKFOEO-UHFFFAOYSA-N	CC(=O)C1CCC2C1(CCC3C2CC=C4C3(CCC(C4)O)C)C	1027
DNIAPMSPPWPWGF-UHFFFAOYSA-N	CC(CO)O	1030
BDERNNFJNOPAEC-UHFFFAOYSA-N	CCCO	1031
XBDQKXXYIPTUBI-UHFFFAOYSA-N	CCC(=O)O	1032
CPNGPNLZQNNVQM-UHFFFAOYSA-N	C1=CN=C2C(=N1)C=NC=N2	1043
KDCGOANMDULRCW-UHFFFAOYSA-N	C1=C2C(=NC=N1)N=CN2	1044
KIDHWZJUCRJVML-UHFFFAOYSA-N	C(CCN)CN	1045
IPEHBUMCGVEMRF-UHFFFAOYSA-N	C1=CN=C(C=N1)C(=O)N	1046
NIPZZXUFJPQHNH-UHFFFAOYSA-N	C1=CN=C(C=N1)C(=O)O	1047
WTKZEGDFNFYCGP-UHFFFAOYSA-N	C1=CNN=C1	1048
JUJWROOIHBZHMG-UHFFFAOYSA-N	C1=CC=NC=C1	1049
NGVDGCNFYWLIFO-UHFFFAOYSA-N	CC1=NC=C(C(=C1O)C=O)COP(=O)(O)O	1051
NHZMQXZHNVQTQA-UHFFFAOYSA-N	CC1=NC=C(C(=C1O)CN)CO	1052
LXNHXLLTXMVWPM-UHFFFAOYSA-N	CC1=NC=C(C(=C1O)CO)CO	1054
WHOMFKWHIQZTHY-UHFFFAOYSA-N	CC1=NC=C(C(=C1O)CO)COP(=O)(O)O	1055
WQGWDDDVZFFDIG-UHFFFAOYSA-N	C1=CC(=C(C(=C1)O)O)O	1057
LCTONWCANYUPML-UHFFFAOYSA-N	CC(=O)C(=O)O	1060
AAWZDTNXLSGCEK-UHFFFAOYSA-N	C1C(C(C(CC1(C(=O)O)O)O)O)O	1064
LOUPRKONTZGTKE-UHFFFAOYSA-N	COC1=CC2=C(C=CN=C2C=C1)C(C3CC4CCN3CC4C=C)O	1065
GJAWHXHKYYXBSV-UHFFFAOYSA-N	C1=CC(=C(N=C1)C(=O)O)C(=O)O	1066
QMMFVYPAHWMCMS-UHFFFAOYSA-N	CSC	1068
NCYCYZXNIZJOKI-UHFFFAOYSA-N	CC1=C(C(CCC1)(C)C)C=CC(=CC=CC(=CC=O)C)C	1070
AUNGANRZJHBGPY-UHFFFAOYSA-N	CC1=CC2=C(C=C1C)N(C3=NC(=O)NC(=O)C3=N2)CC(C(C(CO)O)O)O	1072
GBFLZEXEOZUWRN-UHFFFAOYSA-N	C(C(C(=O)O)N)SCC(=O)O	1080
XFTRTWQBIOMVPK-UHFFFAOYSA-N	CC(CC(=O)O)(C(=O)O)O	1081
FSYKKLYZXJSNPZ-UHFFFAOYSA-N	CNCC(=O)O	1088
QYHFIVBSNOWOCQ-UHFFFAOYSA-N	O[Se](=O)(=O)O	1089
MCAHWIHFGHIESP-UHFFFAOYSA-N	O[Se](=O)O	1091
JXOHGGNKMLTUBP-UHFFFAOYSA-N	C1C(C(C(C=C1C(=O)O)O)O)O	1094
LSNNMFCWUKXFEE-UHFFFAOYSA-N	OS(=O)O	1100
BJHIKXHVCXFQLS-UHFFFAOYSA-N	C(C(C(C(C(=O)CO)O)O)O)O	1101
ATHGHQPFGPMSJY-UHFFFAOYSA-N	C(CCNCCCN)CN	1102
PFNFFQXMRSDOHW-UHFFFAOYSA-N	C(CCNCCCN)CNCCCN	1103
YYGNTYWPHWGJRM-UHFFFAOYSA-N	CC(=CCCC(=CCCC(=CCCC=C(C)CCC=C(C)CCC=C(C)C)C)C)C	1105
KDYFGRWQOYBRFD-UHFFFAOYSA-N	C(CC(=O)O)C(=O)O	1110
CZMRCDWAGMRECN-UHFFFAOYSA-N	C(C1C(C(C(C(O1)OC2(C(C(C(O2)CO)O)O)CO)O)O)O)O	1115
QAOWNCQODCNURD-UHFFFAOYSA-N	OS(=O)(=O)O	1118
RAHZWNYVWXNFOC-UHFFFAOYSA-N	O=S=O	1119
XOAAWQZATWQOTB-UHFFFAOYSA-N	C(CS(=O)(=O)O)N	1123
RAOIDOHSFRTOEL-UHFFFAOYSA-N	C1CCSC1	1127
ISXOBTBCNRIIQO-UHFFFAOYSA-N	C1CCS(=O)C1	1128
MSTNYGQPCMXVAQ-UHFFFAOYSA-N	C1C(NC2=C(N1)NC(=NC2=O)N)CNC3=CC=C(C=C3)C(=O)NC(CCC(=O)O)C(=O)O	1129
CWERGRDVMFNCDR-UHFFFAOYSA-N	C(C(=O)O)S	1133
RWQNBRDOKXIBIV-UHFFFAOYSA-N	CC1=CNC(=O)NC1=O	1135
BKAWJIRCKVUVED-UHFFFAOYSA-N	CC1=C(SC=N1)CCO	1136
YXFVVABEGXRONW-UHFFFAOYSA-N	CC1=CC=CC=C1	1140
UYPYRKYUKCHHIB-UHFFFAOYSA-N	C[N+](C)(C)[O-]	1145
GETQZCLCWQTVFV-UHFFFAOYSA-N	CN(C)C	1146
QIVBCDIJIAJPQS-UHFFFAOYSA-N	C1=CC=C2C(=C1)C(=CN2)CC(C(=O)O)N	1148
APJYDQYYACXCRM-UHFFFAOYSA-N	C1=CC=C2C(=C1)C(=CN2)CCN	1150
CMPGARWFYBADJI-UHFFFAOYSA-L	O[W](=O)(=O)O	1152
OUYCCCASQSFEME-UHFFFAOYSA-N	C1=CC(=CC=C1CC(C(=O)O)N)O	1153
ISAKRJDGNUQOIC-UHFFFAOYSA-N	C1=CNC(=O)NC1=O	1174
LEHOTFFKMJEONL-UHFFFAOYSA-N	C12=C(NC(=O)N1)NC(=O)NC2=O	1175
XSQUKJJJFZCRTK-UHFFFAOYSA-N	C(=O)(N)N	1176
KZSNJWFQEVHDMF-UHFFFAOYSA-N	CC(C)C(C(=O)O)N	1182
MWOOGOJBHIARFG-UHFFFAOYSA-N	COC1=C(C=CC(=C1)C=O)O	1183
LRFVTYWOQMYALW-UHFFFAOYSA-N	C1=NC2=C(N1)C(=O)NC(=O)N2	1188
ODBLHEXUDAPZAU-UHFFFAOYSA-N	C(C(C(C(=O)O)O)C(=O)O)C(=O)O	1198
MYWUZJCMWCOHBA-UHFFFAOYSA-N	CC(CC1=CC=CC=C1)NC	1206
ASNFTDCKZKHJSW-UHFFFAOYSA-N	C(C(C(=O)O)N)N1C(=O)NC(=O)O1	1209
VOROEQBFPPIACJ-UHFFFAOYSA-N	C(CC(C(=O)O)N)CP(=O)(O)O	1216
BLYMJBIZMIGWFK-UHFFFAOYSA-N	CCCN(CCC)C1CCC2=C(C1)C=C(C=C2)O	1219
ASXGJMSKWNBENU-UHFFFAOYSA-N	CCCN(CCC)C1CCC2=C(C1)C(=CC=C2)O	1220
UUDAMDVQRQNNHZ-UHFFFAOYSA-N	CC1=C(C(=O)NO1)CC(C(=O)O)N	1221
XQLWNAFCTODIRK-UHFFFAOYSA-N	CC(C)C(CCCN(C)CCC1=CC(=C(C=C1)OC)OC)(C#N)C2=CC(=C(C(=C2)OC)OC)OC	1234
XRYLGRGAWQSVQW-UHFFFAOYSA-N	CN1CCN(CC1)C2CC3=CC=CC=C3SC4=C2C=C(C=C4)Cl	1238
CGQCWMIAEPEHNQ-UHFFFAOYSA-N	COC1=C(C=CC(=C1)C(C(=O)O)O)O	1245
NOOLISFMXDJSKH-UHFFFAOYSA-N	CC1CCC(C(C1)O)C(C)C	1254
CDSMSBUVCWHORP-UHFFFAOYSA-N	CC(=C)C1CCC(=CC1)C(=O)O	1256
IWYDHOAUDWTVEP-UHFFFAOYSA-N	C1=CC=C(C=C1)C(C(=O)O)O	1292
CMWTZPSULFXXJA-UHFFFAOYSA-N	CC(C1=CC2=C(C=C1)C=C(C=C2)OC)C(=O)O	1302
NWCHELUCVWSRRS-UHFFFAOYSA-N	CC(C1=CC=CC=C1)(C(=O)O)O	1303
JZUTXVTYJDCMDU-UHFFFAOYSA-N	CN1CCC2=CC3=C(C=C2C1C4C5=C(C(=C(C=C5)OC)OC)C(=O)O4)OCO3	1309
YQLZOAVZWJBZSY-UHFFFAOYSA-N	C(CCCCCN)CCCCN	1317
DGEZNRSVGBDHLK-UHFFFAOYSA-N	C1=CC2=C(C3=C(C=CC=N3)C=C2)N=C1	1318
WNHUAWNEKMITEW-UHFFFAOYSA-N	C1=CC2=C(C=C1O)C(=O)C3=C(C2=O)C=CC(=C3O)O	1320
DIIIISSCIXVANO-UHFFFAOYSA-N	CNNC	1322
LFUJIPVWTMGYDG-UHFFFAOYSA-N	C1=CC2=C(C=CNC2=O)C(=C1)O	1340
WRXNJTBODVGDRY-UHFFFAOYSA-N	C1CCN(C1)CCN	1344
VNZLQLYBRIOLFZ-UHFFFAOYSA-N	COC1=CC=CC=C1N2CCNCC2	1346
VHFVKMTVMIZMIK-UHFFFAOYSA-N	C1CN(CCN1)C2=CC(=CC=C2)Cl	1355
WZBWBNCQUTXYEL-UHFFFAOYSA-N	C1=CC=C(C(=C1)C(F)(F)F)N2C=CN=C2	1359
WOXWUZCRWJWTRT-UHFFFAOYSA-N	C1CCC(CC1)(C(=O)O)N	1366
JCXKHYLLVKZPKE-UHFFFAOYSA-N	C1=CC=C2C(=C1)N=NN2N	1367
PLRACCBDVIHHLZ-UHFFFAOYSA-N	CN1CCC(=CC1)C2=CC=CC=C2	1388
MCTWTZJPVLRJOU-UHFFFAOYSA-N	CN1C=CN=C1	1390
LTKHPMDRMUCUEB-UHFFFAOYSA-N	C#CCN(CC1=CC2=C(C=C1)NC(=NC2=O)N)C3=CC=C(C=C3)C(=O)NC(CCC(=O)O)C(=O)O	1405
ZNHVWPKMFKADKW-UHFFFAOYSA-N	CCCCCC=CCC(C=CC=CCC=CCCCC(=O)O)O	1413
JSFATNQSLKRBCI-UHFFFAOYSA-N	CCCCCC(C=CC=CCC=CCC=CCCCC(=O)O)O	1436
LZMHWZHOZLVYDL-UHFFFAOYSA-N	C1=CC=C2C(=C1)N=CC3=NOC(=O)N23	1456
PRDFBSVERLRRMY-UHFFFAOYSA-N	CCOC1=CC=C(C=C1)C2=NC3=C(N2)C=C(C=C3)C4=NC5=C(N4)C=C(C=C5)N6CCN(CC6)C	1464
ROFVEXUMMXZLPA-UHFFFAOYSA-N	C1=CC=NC(=C1)C2=CC=CC=N2	1474
SMYMJHWAQXWPDB-UHFFFAOYSA-N	C1=C(C(=CC(=C1Cl)Cl)Cl)OCC(=O)O	1480
JUCNGUOYQGHBJC-UHFFFAOYSA-N	COC(=O)COC1=CC(=C(C=C1Cl)Cl)Cl	1482
BSWWXRFVMJHFBN-UHFFFAOYSA-N	C1=C(C=C(C(=C1Br)O)Br)Br	1483
SJUKJZSTBBSGHF-UHFFFAOYSA-N	C1=CC(=C(C=C1Cl)Cl)CN	1485
OVSKIKFHRZPJSS-UHFFFAOYSA-N	C1=CC(=C(C=C1Cl)Cl)OCC(=O)O	1486
HWIGZMADSFQMOI-UHFFFAOYSA-N	COC(=O)COC1=C(C=C(C=C1)Cl)Cl	1488
YIVXMZJTEQBPQO-UHFFFAOYSA-N	C1=CC(=C(C=C1Cl)Cl)OCCCC(=O)O	1489
NKXSNMCGZZWMMW-UHFFFAOYSA-N	COC(=O)CCCOC1=C(C=C(C=C1)Cl)Cl	1490
UIAFKZKHHVMJGS-UHFFFAOYSA-N	C1=CC(=C(C=C1O)O)C(=O)O	1491
UFBJCMHMOXMLKC-UHFFFAOYSA-N	C1=CC(=C(C=C1[N+](=O)[O-])[N+](=O)[O-])O	1493
MCHWWJLLPNDHGL-UHFFFAOYSA-N	C(C1C(C(C(O1)CO)O)O)O	1494
OUMFAUYLXGTBCX-UHFFFAOYSA-N	CCCCNCCS	1520
UQVKZNNCIHJZLS-UHFFFAOYSA-N	CN1C2=C(N=CC(=C2)C3=CC=CC=C3)N=C1N	1530
UXFQFBNBSPQBJW-UHFFFAOYSA-N	CC(CO)(CO)N	1531
KWXIPEYKZKIAKR-UHFFFAOYSA-N	CC1=CC(=O)N=C(N1)N	1532
ORLGLBZRQYOWNA-UHFFFAOYSA-N	CC1=CC(=NC=C1)N	1533
GKTKCGAOXFHFTD-UHFFFAOYSA-N	C1=CC(=CC=C1[N+](=O)[O-])S(=O)(=O)C2=CN=C(S2)N	1535
CFRFHWQYWJMEJN-UHFFFAOYSA-N	C1C2=CC=CC=C2C3=C1C=C(C=C3)N	1539
JYZJYKOZGGEXSX-UHFFFAOYSA-N	CCCCCCCCCCCCC(C(=O)O)O	1563
DGVVWUTYPXICAM-UHFFFAOYSA-N	C(CS)O	1567
YBBJKCMMCRQZMA-UHFFFAOYSA-N	C1=CC(=S)N(C=C1)O	1570
CQOQDQWUFQDJMK-UHFFFAOYSA-N	CC12CCC3C(C1CCC2O)CCC4=CC(=C(C=C34)OC)O	1573
LPLLVINFLBSFRP-UHFFFAOYSA-N	CC(C(=O)C1=CC=CC=C1)NC	1576
BLZVCIGGICSWIG-UHFFFAOYSA-N	B(C1=CC=CC=C1)(C2=CC=CC=C2)OCCN	1598
RYSMHWILUNYBFW-UHFFFAOYSA-N	CN(C)C1=NC=NC2=C1N=CN2C3C(C(C(O3)CO)N)O	1599
HMRRJTFDJAVRMR-UHFFFAOYSA-N	C(CN(CCN)N(N=O)O)N	1606
IXHNFOOSLAWRBQ-UHFFFAOYSA-N	C1=CC(=C(C=C1CN)Cl)Cl	1608
NGBBVGZWCFBOGO-UHFFFAOYSA-N	CC(CC1=CC2=C(C=C1)OCO2)N	1614
SHXWCVYOXRDMCX-UHFFFAOYSA-N	CC(CC1=CC2=C(C=C1)OCO2)NC	1615
KYCGURZGBKFEQB-UHFFFAOYSA-N	CCCCN(CCCC)CCCN	1626
KLSJWNVTNUYHDU-UHFFFAOYSA-N	C1=NNC(=N1)N	1639
GHUSPTPILIZGPQ-UHFFFAOYSA-N	CCN(C1=CC=CC=C1)S(=O)(=O)C2=CC(=C(C=C2)OC3=CC=CC=C3)N	1643
GSCPDZHWVNUUFI-UHFFFAOYSA-N	C1=CC(=CC(=C1)N)C(=O)N	1645
SNKZJIOFVMKAOJ-UHFFFAOYSA-N	C(CN)CS(=O)(=O)O	1646
AGSPXMVUFBBBMO-UHFFFAOYSA-N	C(CN)C#N	1647
NFSTZPMYAZRZPC-UHFFFAOYSA-N	C1=CC2=C(NN=C2C(=C1)[N+](=O)[O-])Br	1649
PQDNJBQKAXAXBQ-UHFFFAOYSA-N	C(C(CF)O)O	1657
NPOAOTPXWNWTSH-UHFFFAOYSA-N	CC(CC(=O)O)(CC(=O)O)O	1662
DIVQKHQLANKJQO-UHFFFAOYSA-N	COC1=C(C=CC(=C1)CCN)O	1669
FAXDZWQIWUSWJH-UHFFFAOYSA-N	COCCCN	1672
FSASIHFSFGAIJM-UHFFFAOYSA-N	CN1C=NC(=C2C1=NC=N2)N	1673
PPQNQXQZIWHJRB-UHFFFAOYSA-N	CC1=C2CCC3=C2C(=CC4=C3C=CC5=CC=CC=C54)C=C1	1674
ZNRGSYUVFVNSAW-UHFFFAOYSA-N	B(C1=CC(=CC=C1)[N+](=O)[O-])(O)O	1677
WBLZUCOIBUDNBV-UHFFFAOYSA-N	C(C[N+](=O)[O-])C(=O)O	1678
NLBSQHGCGGFVJW-UHFFFAOYSA-N	C(CP(=O)(O)O)C(=O)O	1682
PUMYFTJOWAJIKF-UHFFFAOYSA-N	CN1C(=O)CN=C(C2=C1C=CC(=C2)Cl)C3=CC=C(C=C3)Cl	1688
JVJFIQYAHPMBBX-UHFFFAOYSA-N	CCCCCC(C=CC=O)O	1693
SSMIFVHARFVINF-UHFFFAOYSA-N	C1=CC2=C(C=CC3=C2C(=C1)C(=O)NC3=O)N	1720
WPANETAWYGDRLL-UHFFFAOYSA-N	C1=CC(=CC=C1C(=N)N)N	1725
NUKYPUAOHBNCPY-UHFFFAOYSA-N	C1=CN=CC=C1N	1727
JQVAPEJNIZULEK-UHFFFAOYSA-N	C1=CC(=C(C=C1O)O)Cl	1731
CFKMVGJGLGKFKI-UHFFFAOYSA-N	CC1=C(C=CC(=C1)O)Cl	1732
QRMZSPFSDQBLIX-UHFFFAOYSA-N	COC1=C(C=CC(=C1)CC(=O)O)O	1738
ZMZGIVVRBMFZSG-UHFFFAOYSA-N	C1=CC(=CC=C1C(=O)NN)O	1742
QOZFCKXEVSGWGS-UHFFFAOYSA-N	CC12CCC3C(C1CCC2O)CCC4=C3C=CC(=C4O)O	1743
IGFHQQFPSIBGKE-UHFFFAOYSA-N	CCCCCCCCCC1=CC=C(C=C1)O	1752
MYNRELUCFAQMFC-UHFFFAOYSA-N	C1CC1NC(=O)C2C(C(C(O2)N3C=NC4=C3N=CN=C4N)O)O	1761
KGIJOOYOSFUGPC-UHFFFAOYSA-N	CCCCCC=CCC=CCC=CC=CC(CCCC(=O)O)O	1771
VCUVETGKTILCLC-UHFFFAOYSA-N	CC1(CCC=[N+]1[O-])C	1774
CXOFVDLJLONNDW-UHFFFAOYSA-N	C1=CC=C(C=C1)C2(C(=O)NC(=O)N2)C3=CC=CC=C3	1775
BBEQQKBWUHCIOU-UHFFFAOYSA-N	CN(C)C1=CC=CC2=C1C=CC=C2S(=O)(=O)O	1792
UBKSUPKIDNXMMC-UHFFFAOYSA-N	C1=CC=C(C=C1)N2C(=C(C=N2)C(=O)N)N	1802
NMUSYJAQQFHJEW-UHFFFAOYSA-N	C1=NC(=NC(=O)N1C2C(C(C(O2)CO)O)O)N	1805
XVBRCOKDZVQYAY-UHFFFAOYSA-N	C1C(COCO1)([N+](=O)[O-])Br	1807
WTXBRZCVLDTWLP-UHFFFAOYSA-N	C1=CC2=C(C=C1F)C=C(N2)C(=O)O	1820
FHIDNBAQOFJWCA-UHFFFAOYSA-N	C1=C(C(=O)NC(=O)N1C2C(C(C(O2)CO)O)O)F	1821
DUUGKQCEGZLZNO-UHFFFAOYSA-N	C1=CC2=C(C=C1O)C(=CN2)CC(=O)O	1826
ZSTKHSQDNIGFLM-UHFFFAOYSA-N	CN(C)CCC1=CNC2=C1C=C(C=C2)OC	1832
JTEJPPKMYBDEMY-UHFFFAOYSA-N	COC1=CC2=C(C=C1)NC=C2CCN	1833
NCGJLYBZSJSCIC-UHFFFAOYSA-N	CC1=CC2=C(C=C1)NC=C2CCN(C)C	1837
RZFVLEJOHSLEFR-UHFFFAOYSA-N	C1=CC=C2C(=C1)C3=CC=CC=C3NC2=O	1853
QCIARNIKNKKHFH-UHFFFAOYSA-N	CN1C2=C(C(=O)N(C1=O)C)N(C=N2)CCCl	1882
NWPRCRWQMGIBOT-UHFFFAOYSA-N	CN1C2=C(C(=O)N(C1=O)C)N(C=N2)CCO	1892
PQCAUHUKTBHUSA-UHFFFAOYSA-N	C1=CC2=C(C(=C1)[N+](=O)[O-])NN=C2	1893
PJFMAVHETLRJHJ-UHFFFAOYSA-N	CN1C2=C(C(=O)N(C1=O)C)NC(=N2)C3=CC=CC=C3	1922
MCJGNVYPOGVAJF-UHFFFAOYSA-N	C1=CC2=C(C(=C1)O)N=CC=C2	1923
FATBGEAMYMYZAF-UHFFFAOYSA-N	CCCCCCCCC=CCCCCCCCC(=O)N	1930
YLJREFDVOIBQDA-UHFFFAOYSA-N	C1CCC2=NC3=CC=CC=C3C(=C2C1)N	1935
APKFDSVGJQXUKY-UHFFFAOYSA-N	CC1C=CC=CC=CC=CC=CC=CC=CC(CC2C(C(CC(O2)(CC(CC(C(CCC(CC(CC(=O)OC(C(C1O)C)C)O)O)O)O)O)O)O)C(=O)O)OC3C(C(C(C(O3)C)O)N)O	1972
GOEMGAFJFRBGGG-UHFFFAOYSA-N	CCCC(=O)NC1=CC(=C(C=C1)OCC(CNC(C)C)O)C(=O)C	1978
WRJPSSPFHGNBMG-UHFFFAOYSA-N	CC(=O)OC1CN2CCC1CC2	1979
FSQKKOOTNAMONP-UHFFFAOYSA-N	CC1=C(C2=C(N1C(=O)C3=CC=C(C=C3)Cl)C=CC(=C2)OC)CC(=O)OCC(=O)O	1981
YASYVMFAVPKPKE-UHFFFAOYSA-N	CC(=O)NP(=O)(OC)SC	1982
RZVAJINKPMORJF-UHFFFAOYSA-N	CC(=O)NC1=CC=C(C=C1)O	1983
ODFJOVXVLFUVNQ-UHFFFAOYSA-N	CC(=O)NC1=C(C=CC(=C1)[As](=O)(O)O)O	1985
BZKPWHYZMXOIDC-UHFFFAOYSA-N	CC(=O)NC1=NN=C(S1)S(=O)(=O)N	1986
VTNQPKFIQCLBDU-UHFFFAOYSA-N	CCC1=CC=CC(=C1N(COCC)C(=O)CCl)C	1988
VGZSUPCWNCWDAN-UHFFFAOYSA-N	CC(=O)C1=CC=C(C=C1)S(=O)(=O)NC(=O)NC2CCCCC2	1989
RRUDCFGSUDOHDG-UHFFFAOYSA-N	CC(=O)NO	1990
HPMZBILYSWLILX-UHFFFAOYSA-N	CC1C(C(CC(O1)OC2C(OC(CC2O)OC3C(OC(CC3O)OC4CCC5(C(C4)CCC6C5CCC7(C6(CCC7C8=CC(=O)OC8)O)C)C)C)C)OC(=O)C)O	1997
GBPZSCQLDXUGNO-UHFFFAOYSA-N	CCC(C1=CC=CC=C1)C(=O)NC(=O)NC(=O)C	1999
DZTHIGRZJZPRDV-UHFFFAOYSA-N	CC(=O)NC(CC1=CNC2=CC=CC=C21)C(=O)O	2002
WDSCBUNMANHPFH-UHFFFAOYSA-N	CC(=O)NCCCCCC(=O)O	2005
USZYSDMBJDPRIF-UHFFFAOYSA-N	CCC1(CC(C2=C(C1C(=O)OC)C=C3C(=C2O)C(=O)C4=C(C3=O)C=CC=C4O)OC5CC(C(C(O5)C)OC6CC(C(C(O6)C)OC7CCC(=O)C(O7)C)O)N(C)C)O	2008
XFSBVAOIAHNAPC-UHFFFAOYSA-N	CCN1CC2(C(CC(C34C2C(C(C31)C5(C6C4CC(C6OC(=O)C7=CC=CC=C7)(C(C5O)OC)O)OC(=O)C)OC)OC)O)COC	2012
FZEYVTFCMJSGMP-UHFFFAOYSA-N	C1=CC=C2C(=C1)C(=O)C3=CC=CC=C3N2	2015
CIKWKGFPFXJVGW-UHFFFAOYSA-N	CCOC1=CC2=C(C3=C(C=C(C=C3)N)N=C2C=C1)N	2017
RJURFGZVJUQBHK-UHFFFAOYSA-N	CC1C(C(=O)NC(C(=O)N2CCCC2C(=O)N(CC(=O)N(C(C(=O)O1)C(C)C)C)C)C(C)C)NC(=O)C3=C4C(=C(C=C3)C)OC5=C(C(=O)C(=C(C5=N4)C(=O)NC6C(OC(=O)C(N(C(=O)CN(C(=O)C7CCCN7C(=O)C(NC6=O)C(C)C)C)C)C(C)C)C)N)C	2019
MKUXAQIIEYXACX-UHFFFAOYSA-N	C1=NC2=C(N1COCCO)NC(=NC2=O)N	2022
JGOAIQNSOGZNBX-UHFFFAOYSA-N	CCN(CC)CCOC(=O)C(C1=CC=CC=C1)C2=CC=CC=C2	2031
NWPCXGGYSQHQGM-UHFFFAOYSA-N	C(CSC(=N)N)N	2039
VDOSWXIDETXFET-UHFFFAOYSA-N	CC1=CC=CC=C1N2C(=NC3=C(C2=O)C=C(C=C3)N)CF	2040
LSTPKMWNRWCNLS-UHFFFAOYSA-N	C1CC(C2=C1C=C(C=C2)C(=O)O)(C(=O)O)N	2071
CJDRUOGAGYHKKD-UHFFFAOYSA-N	CCC1C2CC3C4C5(CC(C2C5O)N3C1O)C6=CC=CC=C6N4C	2073
GFGSZUNNBQXGMK-UHFFFAOYSA-N	C1=CC(=C(C=C1[N+](=O)[O-])Cl)C(=O)N	2075
XCSGPAVHZFQHGE-UHFFFAOYSA-N	CCC1=C(C(=CC=C1)CC)N(COC)C(=O)CCl	2078
OMNVYXHOSHNURL-UHFFFAOYSA-N	CC(C(=O)NC(CC1=CC=CC=C1)C(=O)O)N	2080
HXHWSAZORRCQMX-UHFFFAOYSA-N	CCCSC1=CC2=C(C=C1)N=C(N2)NC(=O)OC	2082
NDAUXUAQIAJITI-UHFFFAOYSA-N	CC(C)(C)NCC(C1=CC(=C(C=C1)O)CO)O	2083
QGLZXHRNAYXIBU-UHFFFAOYSA-N	CC(C)(C=NOC(=O)NC)SC	2086
OGSPWJRAVKPPFI-UHFFFAOYSA-N	C(CC(O)(P(=O)(O)O)P(=O)(O)O)CN	2088
WNMJYKCGWZFFKR-UHFFFAOYSA-N	CN(CCCNC(=O)C1CCCO1)C2=NC3=CC(=C(C=C3C(=N2)N)OC)OC	2092
OFCNXPDARWKPPY-UHFFFAOYSA-N	C1=C2C(=NC=NC2=O)NN1	2094
ATXHVCQZZJYMCF-UHFFFAOYSA-N	CC12CCC3C(C1CCC2(CC=C)O)CCC4=CCCCC34	2096
FPHLBGOJWPEVME-UHFFFAOYSA-N	CC(C1=CC=C(C=C1)NCC(=C)C)C(=O)O	2097
CIORWBWIBBPXCG-UHFFFAOYSA-N	CCC(C)C1C(=O)NCC(=O)NC2CS(=O)C3=C(CC(C(=O)NCC(=O)N1)NC(=O)C(NC(=O)C4CC(CN4C(=O)C(NC2=O)CC(=O)N)O)C(C)C(CO)O)C5=C(N3)C=C(C=C5)O	2100
HPLNTJVXWMJLNJ-UHFFFAOYSA-N	C1=CC(=CC(=C1)O)C=C(C#N)C(=O)O	2101
AFVLVVWMAFSXCK-UHFFFAOYSA-N	C1=CC(=CC=C1C=C(C#N)C(=O)O)O	2102
HOVAGTYPODGVJG-UHFFFAOYSA-N	COC1C(C(C(C(O1)CO)O)O)O	2108
CAHPJJJZLQXPKS-UHFFFAOYSA-N	CC(CC1=CC(=CC=C1)O)(C(=O)O)N	2110
YNXICDMQCQPQEW-UHFFFAOYSA-N	C1=CC=C2C(=C1)C=CC=C2OP(=O)(O)O	2115
ZAKOWWREFLAJOT-UHFFFAOYSA-N	CC1=C2C(=C(C(=C1C)OC(=O)C)C)CCC(O2)(C)CCCC(C)CCCC(C)CCCC(C)C	2117
VREFGVBLTWBCJP-UHFFFAOYSA-N	CC1=NN=C2N1C3=C(C=C(C=C3)Cl)C(=NC2)C4=CC=CC=C4	2118
PAZJSJFMUHDSTF-UHFFFAOYSA-N	CC(C)NCC(COC1=CC=CC=C1CC=C)O	2119
UUVWYPNAQBNQJQ-UHFFFAOYSA-N	CN(C)C1=NC(=NC(=N1)N(C)C)N(C)C	2123
KLZUFWVZNOTSEM-UHFFFAOYSA-K	F[Al](F)F	2124
SZWKGOZKRMMLAJ-UHFFFAOYSA-N	CC1(CCC(C2=C1C=CC(=C2)C(=O)NC3=CC=C(C=C3)C(=O)O)(C)C)C	2126
DKNWSYNQZKUICI-UHFFFAOYSA-N	C1C2CC3CC1CC(C2)(C3)N	2130
JBDGDEWWOUBZPM-UHFFFAOYSA-N	C1CC(CCC1NCC2=CC(=CC(=C2N)Br)Br)O	2132
ILKJAFIWWBXGDU-UHFFFAOYSA-N	CC(=O)OCC(=O)C12C(CC3C1(CC(C4(C3CCC5=CC(=O)C=CC54C)F)O)C)OC6(O2)CCCC6	2133
FFGSXKJJVBXWCY-UHFFFAOYSA-N	C1=CC=C2C(=C1)C(=O)C3=C(C=CC(=C3C2=O)NCCNCCO)NCCNCCO	2134
SOYCMDCMZDHQFP-UHFFFAOYSA-N	C1=CC=C(C=C1)C(=O)C2=C(C(=CC=C2)CC(=O)O)N	2136
YVPYQUNUQOZFHG-UHFFFAOYSA-N	CC(=O)NC1=C(C(=C(C(=C1I)C(=O)O)I)NC(=O)C)I	2140
JKOQGQFVAUAYPM-UHFFFAOYSA-N	C(CN)CNCCSP(=O)(O)O	2141
LKCWBDHBTVXHDL-UHFFFAOYSA-N	C1C(C(C(C(C1NC(=O)C(CCN)O)OC2C(C(C(C(O2)CO)O)N)O)O)OC3C(C(C(C(O3)CN)O)O)O)N	2142
ROBVIMPUHSLWNV-UHFFFAOYSA-N	CCC1(CCC(=O)NC1=O)C2=CC=C(C=C2)N	2145
HAMNKKUPIHEESI-UHFFFAOYSA-N	C(=NN)(N)N	2146
HSMNQINEKMPTIC-UHFFFAOYSA-N	C1=CC(=CC=C1C(=O)NCC(=O)O)N	2148
YQGDEPYYFWUPGO-UHFFFAOYSA-N	C(C(CN)O)C(=O)O	2149
RLFWWDJHLFCNIJ-UHFFFAOYSA-N	CC1=C(C(=O)N(N1C)C2=CC=CC=C2)N	2151
ZFXYFBGIUFBOJW-UHFFFAOYSA-N	CN1C2=C(C(=O)N(C1=O)C)NC=N2	2153
TVZGACDUOSZQKY-UHFFFAOYSA-N	C1=CC(=CC=C1C(=O)NC(CCC(=O)O)C(=O)O)NCC2=CN=C3C(=N2)C(=NC(=N3)N)N	2154
RAIPHJJURHTUIC-UHFFFAOYSA-N	C1=CSC(=N1)N	2155
IYIKLHRQXLHMJQ-UHFFFAOYSA-N	CCCCC1=C(C2=CC=CC=C2O1)C(=O)C3=CC(=C(C(=C3)I)OCCN(CC)CC)I	2157
KRMDCWKBEZIMAB-UHFFFAOYSA-N	CN(C)CCC=C1C2=CC=CC=C2CCC3=CC=CC=C31	2160
HTIQEAQVCYTUBX-UHFFFAOYSA-N	CCOC(=O)C1=C(NC(=C(C1C2=CC=CC=C2Cl)C(=O)OC)C)COCCN	2162
VIROVYVQCGLCII-UHFFFAOYSA-N	CCC1(C(=O)NC(=O)NC1=O)CCC(C)C	2164
OVCDSSHSILBFBN-UHFFFAOYSA-N	CCN(CC)CC1=C(C=CC(=C1)NC2=C3C=CC(=CC3=NC=C2)Cl)O	2165
QWGDMFLQWFTERH-UHFFFAOYSA-N	C1CN(CCN1)C2=NC3=CC=CC=C3OC4=C2C=C(C=C4)Cl	2170
XCPGHVQEEXUHNC-UHFFFAOYSA-N	COC1=C(C=CC(=C1)NS(=O)(=O)C)NC2=C3C=CC=CC3=NC4=CC=CC=C42	2179
XUCIJNAGGSZNQT-UHFFFAOYSA-N	C1=CC=C(C=C1)C(C#N)OC2C(C(C(C(O2)COC3C(C(C(C(O3)CO)O)O)O)O)O)O	2180
MTXSIJUGVMTTMU-UHFFFAOYSA-N	C1CCNC(C1)C2=CN=CC=C2	2181
KQXDGUVSAAQARU-UHFFFAOYSA-N	CCCCCC=CCC=CCCCCCCCC(=O)NCCO	2183
KYLIZBIRMBGUOP-UHFFFAOYSA-N	COC1=CC=C(C=C1)C2=CC(=S)SS2	2194
XRCFXMGQEVUZFC-UHFFFAOYSA-N	COC1=CC=C(C=C1)C2C(=O)C3=CC=CC=C3C2=O	2197
YKJYKKNCCRKFSL-UHFFFAOYSA-N	CC(=O)OC1C(CNC1CC2=CC=C(C=C2)OC)O	2199
REYFJDPCWQRWAA-UHFFFAOYSA-N	C1CN=C(N1)CN(CC2=CC=CC=C2)C3=CC=CC=C3	2200
XGWFJBFNAQHLEF-UHFFFAOYSA-N	C1=CC=C2C(=C1)C=C3C=CC=CC3=C2C(=O)O	2201
NUZWLKWWNNJHPT-UHFFFAOYSA-N	C1C2=C(C(=CC=C2)O)C(=O)C3=C1C=CC=C3O	2202
VEQOALNAAJBPNY-UHFFFAOYSA-N	CC1=CC(=O)N(N1C)C2=CC=CC=C2	2206
DDOQBQRIEWHWBT-UHFFFAOYSA-N	C(CP(=O)(O)O)C(C(=O)O)N	2207
NOFOAYPPHIUXJR-UHFFFAOYSA-N	CC12CCC(C(C1CCC3C24CCC(C(C3)C4)(CO)O)(C)CO)O	2210
DFYRUELUNQRZTB-UHFFFAOYSA-N	CC(=O)C1=CC(=C(C=C1)O)OC	2214
NZLBHDRPUJLHCE-UHFFFAOYSA-N	CCN(CC)CCCN(C1CC2=CC=CC=C2C1)C3=CC=CC=C3	2218
HJJPJSXJAXAIPN-UHFFFAOYSA-N	CN1CCC=C(C1)C(=O)OC	2230
BBFQZRXNYIEMAW-UHFFFAOYSA-N	COC1=CC=CC2=C3C(=C(C=C21)[N+](=O)[O-])C(=CC4=C3OCO4)C(=O)O	2236
BLUAFEHZUWYNDE-UHFFFAOYSA-N	CC1CCC2C(C(=O)OC3C24C1CCC(O3)(OO4)C)C	2240
BSYNRYMUTXBXSQ-UHFFFAOYSA-N	CC(=O)OC1=CC=CC=C1C(=O)O	2244
MQZIGYBFDRPAKN-UHFFFAOYSA-N	CC1=C(C(CC(C1=O)O)(C)C)C=CC(=CC=CC(=CC=CC=C(C)C=CC=C(C)C=CC2=C(C(=O)C(CC2(C)C)O)C)C)C	2246
GXDALQBWZGODGZ-UHFFFAOYSA-N	COC1=CC=C(C=C1)CCN2CCC(CC2)NC3=NC4=CC=CC=C4N3CC5=CC=C(C=C5)F	2247
BIDUPMYXGFNAEJ-UHFFFAOYSA-N	CC(C1CCC(C(O1)OC2C(C(C(C(C2O)N(C)C(=O)CN)OC)O)N)N)N	2248
METKIMKYRPQLGS-UHFFFAOYSA-N	CC(C)NCC(COC1=CC=C(C=C1)CC(=O)N)O	2249
MXWJVTOOROXGIU-UHFFFAOYSA-N	CCNC1=NC(=NC(=N1)Cl)NC(C)C	2256
GIXWDMTZECRIJT-UHFFFAOYSA-N	C1=CC(=C(C=C1C(=C2C=CC(=O)C(=C2)C(=O)O)C3=CC(=C(C=C3)O)C(=O)O)C(=O)O)O	2259
RRZXIRBKKLTSOM-UHFFFAOYSA-N	CCC(C)C1C(C=CC2(O1)CC3CC(O2)CC=C(C(C(C=CC=C4COC5C4(C(C=C(C5O)C)C(=O)O3)O)C)OC6CC(C(C(O6)C)OC7CC(C(C(O7)C)O)OC)OC)C)C	2262
LMEKQMALGUDUQG-UHFFFAOYSA-N	CN1C=NC(=C1SC2=NC=NC3=C2NC=N3)[N+](=O)[O-]	2265
BDJRBEYXGGNYIS-UHFFFAOYSA-N	C(CCCC(=O)O)CCCC(=O)O	2266
MBUVEWMHONZEQD-UHFFFAOYSA-N	CN1CCCC(CC1)N2C(=O)C3=CC=CC=C3C(=N2)CC4=CC=C(C=C4)Cl	2267
CJJOSEISRRTUQB-UHFFFAOYSA-N	COP(=S)(OC)SCN1C(=O)C2=CC=CC=C2N=N1	2268
DMLAVOWQYNRWNQ-UHFFFAOYSA-N	C1=CC=C(C=C1)N=NC2=CC=CC=C2	2272
HMEDEBAJARCKCT-UHFFFAOYSA-N	C1=CSC(=C1)CNC2=CC(=C(C=C2C3=NNN=N3)S(=O)(=O)N)Cl	2273
IEQCUEXVAPAFMQ-UHFFFAOYSA-N	CCC(C)C1C(=O)NCC(=O)NC2CS(=O)C3=C(CC(C(=O)NCC(=O)N1)NC(=O)C(NC(=O)C4CC(CN4C(=O)C(NC2=O)CC(=O)O)O)C(C)C(CO)O)C5=C(N3)C=C(C=C5)O	2276
KPYSYYIEGFHWSV-UHFFFAOYSA-N	C1=CC(=CC=C1C(CC(=O)O)CN)Cl	2284
LCFVJGUPQDGYKZ-UHFFFAOYSA-N	CC(C)(C1=CC=C(C=C1)OCC2CO2)C3=CC=C(C=C3)OCC4CO4	2286
XDHNQDDQEHDUTM-UHFFFAOYSA-N	CC1CC(=CC=CC(C(OC(=O)C(=CC(=CC(C1O)C)C)OC)C(C)C(C(C)C2(CC(C(C(O2)C(C)C)C)O)O)O)OC)C	2287
RDUHXGIIUDVSHR-UHFFFAOYSA-N	CCCCNCC(C1=CC=C(C=C1)O)O	2292
FTOAOBMCPZCFFF-UHFFFAOYSA-N	CCC1(C(=O)NC(=O)NC1=O)CC	2294
DOEWDSDBFRHVAP-UHFFFAOYSA-N	CC1=CC=C(C=C1)S(=O)(=O)C=CC#N	2301
ZFLWDHHVRRZMEI-UHFFFAOYSA-N	CC1=C(C(C(=C(N1)C)[N+](=O)[O-])C2=CC=CC=C2C(F)(F)F)C(=O)OC	2303
KUVIULQEHSCUHY-UHFFFAOYSA-N	CCC(=O)OCC(=O)C1(C(CC2C1(CC(C3(C2CCC4=CC(=O)C=CC43C)Cl)O)C)C)OC(=O)CC	2307
ZPQPDBIHYCBNIG-UHFFFAOYSA-N	CC(C)NCC(COC1=CC=CC2=C1OC(=C2)C(=O)C)O	2309
ORRZGUBHBVWWOP-UHFFFAOYSA-N	CCC1(CC(=O)NC(=O)C1)C	2310
BYFMCKSPFYVMOU-UHFFFAOYSA-N	C1=CC=C(C=C1)CN2C3=CC=CC=C3C(=N2)OCC(=O)O	2313
XEGGRYVFLWGFHI-UHFFFAOYSA-N	CC1(OC2=C(O1)C(=CC=C2)OC(=O)NC)C	2314
HDWIHXWEUNVBIY-UHFFFAOYSA-N	C1=CC=C(C=C1)CC2NC3=C(C=C(C(=C3)C(F)(F)F)S(=O)(=O)N)S(=O)(=O)N2	2315
CJAVTWRYCDNHSM-UHFFFAOYSA-N	CC(CC1=CC(=CC=C1)C(F)(F)F)NCCOC(=O)C2=CC=CC=C2	2318
SMDHCQAYESWHAE-UHFFFAOYSA-N	CCCCN(CC)C1=C(C=C(C=C1[N+](=O)[O-])C(F)(F)F)[N+](=O)[O-]	2319
JTUQXGZRVLWBCR-UHFFFAOYSA-N	CC(COC1=CC=CC=C1CC2=CC=CC=C2)N3CCCCC3	2326
ZOMSMJKLGFBRBS-UHFFFAOYSA-N	CC(C)N1C(=O)C2=CC=CC=C2NS1(=O)=O	2328
SPPTWHFVYKCNNK-UHFFFAOYSA-N	C1=CC=C(C=C1)C(=O)NC(CC2=CC=C(C=C2)O)C(=O)NC3=CC=C(C=C3)C(=O)O	2329
KXDAEFPNCMNJSK-UHFFFAOYSA-N	C1=CC=C(C=C1)C(=O)N	2331
WHQCHUCQKNIQEC-UHFFFAOYSA-N	CCC1=C(C2=CC=CC=C2O1)C(=O)C3=CC(=C(C(=C3)Br)O)Br	2333
YDSWCNNOKPMOTP-UHFFFAOYSA-N	C1(=C(C(=C(C(=C1C(=O)O)C(=O)O)C(=O)O)C(=O)O)C(=O)O)C(=O)O	2334
FMMWHPNWAFZXNH-UHFFFAOYSA-N	C1=CC=C2C3=C4C(=CC2=C1)C=CC5=C4C(=CC=C5)C=C3	2336
BLFLLBZGZJTVJG-UHFFFAOYSA-N	CCOC(=O)C1=CC=C(C=C1)N	2337
GVGYEFKIHJTNQZ-UHFFFAOYSA-N	CN1C2CCC1C(C(C2)OC(=O)C3=CC=CC=C3)C(=O)O	2340
YXKTVDFXDRQTKV-UHFFFAOYSA-N	CC(CC1=CC=CC=C1)N(C)CC2=CC=CC=C2	2341
JSZILQVIPPROJI-UHFFFAOYSA-N	CCN(CC)C(=O)C1CN2CCC3=CC(=C(C=C3C2CC1OC(=O)C)OC)OC	2342
NDTSRXAMMQDVSW-UHFFFAOYSA-N	C1=CC=C(C=C1)CSCC2=NS(=O)(=O)C3=CC(=C(C=C3N2)Cl)S(=O)(=O)N	2343
GIJXKZJWITVLHI-UHFFFAOYSA-N	CN1C2CCC1CC(C2)OC(C3=CC=CC=C3)C4=CC=CC=C4	2344
SESFRYSPDFLNCH-UHFFFAOYSA-N	C1=CC=C(C=C1)COC(=O)C2=CC=CC=C2	2345
MDKCFLQDBWCQCV-UHFFFAOYSA-N	C1=CC=C(C=C1)CN=C=S	2346
IRIAEXORFWYRCZ-UHFFFAOYSA-N	CCCCOC(=O)C1=CC=CC=C1C(=O)OCC2=CC=CC=C2	2347
BGEBZHIAGXMEMV-UHFFFAOYSA-N	COC1=C2C=CC(=O)OC2=CC3=C1C=CO3	2355
YWJXCIXBAKGUKZ-UHFFFAOYSA-N	COC1=C(C=C2C(=C1O)C3C(C(C(C(O3)CO)O)O)OC2=O)O	2356
GDNZNIJPBQATCZ-UHFFFAOYSA-N	COC1=CC2=C(C=C1)N(C(=O)C(O2)O)O	2358
OUGIDAPQYNCXRA-UHFFFAOYSA-N	C1=CC=C(C=C1)C2=CC(=O)C3=C(O2)C=CC4=CC=CC=C43	2361
VEZXCJBBBCKRPI-UHFFFAOYSA-N	C1COC1=O	2365
UUQMNUMQCIQDMZ-UHFFFAOYSA-N	CNCCC1=CC=CC=N1	2366
NIVZHWNOUVJHKV-UHFFFAOYSA-N	CNC(=NC)NCC1=CC=CC=C1	2368
JZODKRWQWUWGCD-UHFFFAOYSA-N	CC(C)(C)C1=CC(=C(C=C1O)C(C)(C)C)O	2374
OCAPBUJLXMYKEJ-UHFFFAOYSA-N	C1=CC=C(C=C1)C2=CC=C(C=C2)C(C3=CC=CC=C3)N4C=CN=C4	2378
LHQIJBMDNUYRAM-UHFFFAOYSA-N	CC(C(C1=CN=C2C(=N1)C(=O)N=C(N2)N)O)O	2380
YSXKPIUOCJLQIE-UHFFFAOYSA-N	C1CCN(CC1)CCC(C2CC3CC2C=C3)(C4=CC=CC=C4)O	2381
IBZKBSXREAQDTO-UHFFFAOYSA-N	COCCNCCOC	2383
KHOITXIGCFIULA-UHFFFAOYSA-N	CC(=O)OC1=CC=C(C=C1)C(C2=CC=C(C=C2)OC(=O)C)C3=CC=CC=N3	2391
JFIOVJDNOJYLKP-UHFFFAOYSA-N	C1=C(C=C(C(=C1Cl)O)SC2=CC(=CC(=C2O)Cl)Cl)Cl	2406
NBLHOLNNKJBEDC-UHFFFAOYSA-N	CC1=C(N=C(N=C1N)C(CC(=O)N)NCC(C(=O)N)N)C(=O)NC(C(C2=CN=CN2)OC3C(C(C(C(O3)CO)O)O)OC4C(C(C(C(O4)CO)O)OC(=O)N)O)C(=O)NC(C)C(C(C)C(=O)NC(C(C)O)C(=O)NCCC5=NC(=CS5)C6=NC(=CS6)C(=O)NCCCCN=C(N)N)O	2412
XYLJNLCSTIOKRM-UHFFFAOYSA-N	C1CN=C(N1)NC2=C(C3=NC=CN=C3C=C2)Br	2435
VMIYHDSEFNYJSL-UHFFFAOYSA-N	C1C(=O)NC2=C(C=C(C=C2)Br)C(=N1)C3=CC=CC=N3	2441
OJGDCBLYJGHCIH-UHFFFAOYSA-N	CN(CC1=CC(=CC(=C1N)Br)Br)C2CCCCC2	2442
NUNIWXHYABYXKF-UHFFFAOYSA-N	CN(C)CCOC(C1=CC=CC=C1)C2=CC=C(C=C2)Br	2444
GIYAQDDTCWHPPL-UHFFFAOYSA-N	CCN(CC)CCNC(=O)C1=CC(=C(C=C1OC)N)Br	2446
CMCCHHWTTBEZNM-UHFFFAOYSA-N	CC(C)C(C(=O)NC(=O)N)Br	2447
RKLNONIVDFXQRX-UHFFFAOYSA-N	C1CN(CCC1(C2=CC=C(C=C2)Br)O)CCCC(=O)C3=CC=C(C=C3)F	2448
LVDKZNITIUWNER-UHFFFAOYSA-N	C(C(CO)([N+](=O)[O-])Br)O	2450
UMSGKTJDUHERQW-UHFFFAOYSA-N	CC1=NN=C2N1C3=C(C=C(S3)Br)C(=NC2)C4=CC=CC=C4Cl	2451
ZDASUJMDVPTNTF-UHFFFAOYSA-N	C1=CC2=C(C(=C(C=C2Br)Br)O)N=C1	2453
CJGYSWNGNKCJSB-UHFFFAOYSA-N	CCCC(=O)NC1=NC=NC2=C1N=CN2C3C(C4C(O3)COP(=O)(O4)O)OC(=O)CCC	2460
DVEQCIBLXRSYPH-UHFFFAOYSA-N	CCCCC1C(=O)NC(=O)N(C1=O)C2CCCCC2	2461
VOVIALXJUBGFJZ-UHFFFAOYSA-N	CCCC1OC2CC3C4CCC5=CC(=O)C=CC5(C4C(CC3(C2(O1)C(=O)CO)C)O)C	2462
DQGFCLJXYFXXIJ-UHFFFAOYSA-N	CC(=CC(=NNC1=NN=CC2=CC=CC=C21)C)C	2463
MXJWRABVEGLYDG-UHFFFAOYSA-N	CCCCOC1=CC=C(C=C1)CC(=O)NO	2466
OWYLAEYXIQKAOL-UHFFFAOYSA-N	COC1=CC(=C(C(=C1)OC)C(=O)CCCN2CCCC2)OC	2467
XSEUMFJMFFMCIU-UHFFFAOYSA-N	CCCCN=C(N)N=C(N)N	2468
MAEIEVLCKWDQJH-UHFFFAOYSA-N	CCCCNC1=C(C(=CC(=C1)C(=O)O)S(=O)(=O)N)OC2=CC=CC=C2	2471
LEBVLXFERQHONN-UHFFFAOYSA-N	CCCCN1CCCCC1C(=O)NC2=C(C=CC=C2C)C	2474
QWCRAEMEVRGPNT-UHFFFAOYSA-N	C1CCC2(C1)CC(=O)N(C(=O)C2)CCCCN3CCN(CC3)C4=NC=CC=N4	2477
COVZYZSDYWQREU-UHFFFAOYSA-N	CS(=O)(=O)OCCCCOS(=O)(=O)C	2478
ZRIHAIZYIMGOAB-UHFFFAOYSA-N	CCC(C)C1(C(=O)NC(=O)NC1=O)CC	2479
HQFWVSGBVLEQGA-UHFFFAOYSA-N	CCCCN(CCCC)CCCOC(=O)C1=CC=C(C=C1)N	2480
UZVHFVZFNXBMQJ-UHFFFAOYSA-N	CC(C)CC1(C(=O)NC(=O)NC1=O)CC=C	2481
IUWVALYLNVXWKX-UHFFFAOYSA-N	CCCCOC(=O)C1=CC=C(C=C1)N	2482
XEQLFNPSYWZPOW-UHFFFAOYSA-N	C1C(C(C(C(C1NC(=O)C(CCN)O)O)OC2C(C(C(O2)CO)O)O)OC3C(C(C(C(O3)CN)O)O)N)N	2485
CQONVBIGUJWUFE-UHFFFAOYSA-N	CCCCC(CC)CNC(=O)CC(C)OC(=O)CCC(=O)O	2486
YDNKGFDKKRUKPY-UHFFFAOYSA-N	CCCCCCCCCCCCCCCC(=O)NC(CO)C(C=CCCCCCCCCCCCCC)O	2498
OGGXGZAMXPVRFZ-UHFFFAOYSA-N	C[As](=O)(C)O	2513
QLTVVOATEHFXLT-UHFFFAOYSA-N	CCN(CC(C)O)C1=NN=C(C=C1)NNC(=O)OCC	2515
RYYVLZVUVIJVGH-UHFFFAOYSA-N	CN1C=NC2=C1C(=O)N(C(=O)N2C)C	2519
SGTNSNPWRIOYBX-UHFFFAOYSA-N	CC(C)C(CCCN(C)CCC1=CC(=C(C=C1)OC)OC)(C#N)C2=CC(=C(C=C2)OC)OC	2520
SBBDHANTMHIRGW-UHFFFAOYSA-N	CC(C)(CO)C(C(=O)NCCCC(=O)O)O	2527
GGGDNPWHMNJRFN-UHFFFAOYSA-N	CC(=O)NC1=C(C(=C(C(=C1I)C(=O)O)I)N(C)C(=O)C)I	2528
PGGUOGKHUUUWAF-UHFFFAOYSA-N	CCCCC(C=O)NC(=O)C(CC(C)C)NC(=O)OCC1=CC=CC=C1	2532
DSSYKIVIOFKYAU-UHFFFAOYSA-N	CC1(C2CCC1(C(=O)C2)C)C	2537
VBGLYOIFKLUMQG-UHFFFAOYSA-N	CCCCCC1=CC2=C(C(=C1)O)C3=C(C=CC(=C3)C)C(O2)(C)C	2543
DHZBEENLJMYSHQ-UHFFFAOYSA-N	CC12C3CCC(C1(C(=O)OC2=O)C)O3	2545
BPMVRAQIQQEBLN-UHFFFAOYSA-N	COC(=O)N=NC=C1C=[N+](C2=CC=CC=C2N1O)[O-]	2553
FFGPTBGBLSHEPO-UHFFFAOYSA-N	C1=CC=C2C(=C1)C=CC3=CC=CC=C3N2C(=O)N	2554
OBZHEBDUNPOCJG-UHFFFAOYSA-N	CC1(C2CCC3(C(C2(CCC1OC(=O)CCC(=O)O)C)C(=O)C=C4C3(CCC5(C4CC(CC5)(C)C(=O)O)C)C)C)C	2561
CFJMRBQWBDQYMK-UHFFFAOYSA-N	CCN(CC)CCOCCOC(=O)C1(CCCC1)C2=CC=CC=C2	2562
OJFSXZCBGQGRNV-UHFFFAOYSA-N	CN(C)CCOC(C1=CC=C(C=C1)Cl)C2=CC=CC=N2	2564
DUEPRVBVGDRKAG-UHFFFAOYSA-N	CC1(CC2=C(O1)C(=CC=C2)OC(=O)NC)C	2566
IUJRHPSJWLCXAY-UHFFFAOYSA-N	C1CC(C1)(C(=O)O)C(=O)O.[Pt]	2567
CCQPAEQGAVNNIA-UHFFFAOYSA-N	C1CC(C1)(C(=O)O)C(=O)O	2568
SHHKQEUPHAENFK-UHFFFAOYSA-N	CC1=C(C(=O)C(=C(C1=O)N2CC2)C(COC(=O)N)OC)N3CC3	2569
OFZCIYFFPZCNJE-UHFFFAOYSA-N	CCCC(C)(COC(=O)N)COC(=O)NC(C)C	2576
AOCCBINRVIKJHY-UHFFFAOYSA-N	CCCCCCNC(=O)N1C=C(C(=O)NC1=O)F	2577
DLGOEMSEDOSKAD-UHFFFAOYSA-N	C(CCl)NC(=O)N(CCCl)N=O	2578
NWPJLRSCSQHPJV-UHFFFAOYSA-N	C1CCN(CC1)C2(CCN(CC2)CCCN3C4=CC=CC=C4CCC5=CC=CC=C53)C(=O)N	2580
PUXBGTOOZJQSKH-UHFFFAOYSA-N	CC(C1=CC2=C(C=C1)C3=C(N2)C=CC(=C3)Cl)C(=O)O	2581
LWAFSWPYPHEXKX-UHFFFAOYSA-N	CC(C)(C)NCC(COC1=CC=CC2=C1CCC(=O)N2)O	2583
UGTJLJZQQFGTJD-UHFFFAOYSA-N	C1=CC(=CC(=C1)Cl)NN=C(C#N)C#N	2603
BOEGTKLJZSQCCD-UHFFFAOYSA-N	CC1=C(N2C(C(C2=O)NC(=O)C(C3=CC=C(C=C3)O)N)SC1)C(=O)O	2610
ORFOPKXBNMVMKC-UHFFFAOYSA-N	CC(C)(C(=O)O)ON=C(C1=CSC(=N1)N)C(=O)NC2C3N(C2=O)C(=C(CS3)C[N+]4=CC=CC=C4)C(=O)[O-]	2650
JFPVXVDWJQMJEE-UHFFFAOYSA-N	CON=C(C1=CC=CO1)C(=O)NC2C3N(C2=O)C(=C(CS3)COC(=O)N)C(=O)O	2659
DTGZHCFJNDAHEN-UHFFFAOYSA-N	CCC1CN2CCC3=CC(=C(C=C3C2CC1CC4C5=CC(=C(C=C5CCN4)O)OC)OC)OC	2665
FHRSHSOEWXUORL-UHFFFAOYSA-N	C1CC(CCC1CN)C(=O)OC2=CC=C(C=C2)CCC(=O)O	2680
BXWNKGSJHAJOGX-UHFFFAOYSA-N	CCCCCCCCCCCCCCCCO	2682
LXFHSCDLMBZYKY-UHFFFAOYSA-N	CN1CCN(CC1)C2=NC3=C(C=CC(=C3)C(F)(F)F)N4C2=CC=C4	2689
FDGHZUQYDACRTA-UHFFFAOYSA-N	CCOC(=O)CCCCCCCCCCCCC1CCC=C1	2700
RNFNDJAIBTYOQL-UHFFFAOYSA-N	C(C(Cl)(Cl)Cl)(O)O	2707
JCKYGMPEJWAADB-UHFFFAOYSA-N	C1=CC(=CC=C1CCCC(=O)O)N(CCCl)CCCl	2708
WFNAKBGANONZEQ-UHFFFAOYSA-N	CN1CCN(CC1)C(C2=CC=CC=C2)C3=CC=C(C=C3)Cl	2710
BUCORZSTKDOEKQ-UHFFFAOYSA-N	CN=C1CN(C(=C2C=C(C=CC2=N1)Cl)C3=CC=CC=C3)O	2712
QMBJSIBWORFWQT-UHFFFAOYSA-N	CC(=O)C1(CCC2C1(CCC3C2C=C(C4=CC(=O)CCC34C)Cl)C)OC(=O)C	2714
WEQAYVWKMWHEJO-UHFFFAOYSA-N	CN1C(S(=O)(=O)CCC1=O)C2=CC=C(C=C2)Cl	2717
WHTVZRBIWZFKQO-UHFFFAOYSA-N	CCN(CC)CCCC(C)NC1=C2C=CC(=CC2=NC=C1)Cl	2719
JBMKAUGHUNFTOL-UHFFFAOYSA-N	C1=C2C(=CC(=C1Cl)S(=O)(=O)N)S(=O)(=O)N=CN2	2720
WDFKMLRRRCGAKS-UHFFFAOYSA-N	C1=CC2=C(C(=C(C=C2Cl)Cl)O)N=C1	2722
OSDLLIBGSJNGJE-UHFFFAOYSA-N	CC1=CC(=CC(=C1Cl)C)O	2723
SKPLBLUECSEIFO-UHFFFAOYSA-N	C1=CC(=CC=C1OCC(COC(=O)N)O)Cl	2724
SOYKEARSMXGVTM-UHFFFAOYSA-N	CN(C)CCC(C1=CC=C(C=C1)Cl)C2=CC=CC=N2	2725
ZPEIMTDSQAKGNT-UHFFFAOYSA-N	CN(C)CCCN1C2=CC=CC=C2SC3=C1C=C(C=C3)Cl	2726
RKWGIWYCVPQPMF-UHFFFAOYSA-N	CCCNC(=O)NS(=O)(=O)C1=CC=C(C=C1)Cl	2727
CWJSHJJYOPWUGX-UHFFFAOYSA-N	CC(C)OC(=O)NC1=CC(=CC=C1)Cl	2728
WSPOMRSOLSGNFJ-UHFFFAOYSA-N	CN(C)CCC=C1C2=CC=CC=C2SC3=C1C=C(C=C3)Cl	2729
SBPBAQFWLVIOKP-UHFFFAOYSA-N	CCOP(=S)(OCC)OC1=NC(=C(C=C1Cl)Cl)Cl	2730
JIVPVXMEBJLZRO-UHFFFAOYSA-N	C1=CC=C2C(=C1)C(=O)NC2(C3=CC(=C(C=C3)Cl)S(=O)(=O)N)O	2732
TZFWDZFKRBELIQ-UHFFFAOYSA-N	C1=CC2=C(C=C1Cl)NC(=O)O2	2733
QYSXJUFSXHHAJI-UHFFFAOYSA-N	CC(C)CCCC(C)C1CCC2C1(CCCC2=CC=C3CC(CCC3=C)O)C	2735
RVMGXWBCQGAWBR-UHFFFAOYSA-N	C1=CC=C2C(=C1)C(=O)C=C(O2)C(=O)O	2741
XLOPRKKSAJMMEW-UHFFFAOYSA-N	CC(=CC1C(C1(C)C)C(=O)O)C	2743
RRGUKTPIGVIEKM-UHFFFAOYSA-N	C1CCC(CC1)N2C(=NN=N2)CCCCOC3=CC4=C(C=C3)NC(=O)CC4	2754
AQIXAKUUQRKLND-UHFFFAOYSA-N	CC1=C(N=CN1)CSCCNC(=NC)NC#N	2756
KMPWYEUPVWOPIM-UHFFFAOYSA-N	C=CC1CN2CCC1CC2C(C3=CC=NC4=CC=CC=C34)O	2757
WEEGYLXZBRQIMU-UHFFFAOYSA-N	CC1(C2CCC(O1)(CC2)C)C	2758
VDUWPHTZYNWKRN-UHFFFAOYSA-N	CCN1C2=CC3=C(C=C2C(=O)C(=N1)C(=O)O)OCO3	2762
KPSRODZRAIWAKH-UHFFFAOYSA-N	CC(C)(C(=O)O)OC1=CC=C(C=C1)C2CC2(Cl)Cl	2763
DCSUBABJRXZOMT-UHFFFAOYSA-N	COC1CN(CCC1NC(=O)C2=CC(=C(C=C2OC)N)Cl)CCCOC3=CC=C(C=C3)F	2769
CLSUSRZJUQMOHH-UHFFFAOYSA-L	Cl[Pt]Cl	2770
WSEQXVZVJXJVFP-UHFFFAOYSA-N	CN(C)CCCC1(C2=C(CO1)C=C(C=C2)C#N)C3=CC=C(C=C3)F	2771
NXJCRELRQHZBQA-UHFFFAOYSA-N	COC1=CC(=C2C=CC(=O)OC2=C1)OC	2775
YNNUSGIPVFPVBX-UHFFFAOYSA-N	CC(C1=CC=CC=C1)(C2=CC=C(C=C2)Cl)OCCC3CCCN3C	2781
CJXAEXPPLWQRFR-UHFFFAOYSA-N	C1CCN(C1)CC2=NC3=CC=CC=C3N2CC4=CC=C(C=C4)Cl	2782
KDLRVYVGXIQJDK-UHFFFAOYSA-N	CCCC1CC(N(C1)C)C(=O)NC(C2C(C(C(C(O2)SC)O)O)O)C(C)Cl	2786
BMOVQUBVGICXQN-UHFFFAOYSA-N	CCC(C)(C(=O)O)OC1=CC=C(C=C1)C2(CCCCC2)C3=CC=C(C=C3)OC(C)(CC)C(=O)O	2787
QCDFBFJGMNKBDO-UHFFFAOYSA-N	C1=CC2=C(C(=C(C=C2Cl)I)O)N=C1	2788
CXOXHMZGEKVPMT-UHFFFAOYSA-N	CN1C(=O)CC(=O)N(C2=C1C=CC(=C2)Cl)C3=CC=CC=C3	2789
CBGUOGMQLZIXBE-UHFFFAOYSA-N	CCC(=O)OC1(C(CC2C1(CC(C3(C2CCC4=CC(=O)C=CC43C)F)O)C)C)C(=O)CCl	2791
FBRAWBYQGRLCEK-UHFFFAOYSA-N	CCCC(=O)OC1(C(CC2C1(CC(=O)C3(C2CCC4=CC(=O)C=CC43C)F)C)C)C(=O)CCl	2792
WRCHFMBCVFFYEQ-UHFFFAOYSA-N	CN(C)CCC(C1=CC=CC=C1)(C2=CC=CC=C2Cl)O	2795
KNHUKKLJHYUCFP-UHFFFAOYSA-N	CCOC(=O)C(C)(C)OC1=CC=C(C=C1)Cl	2796
TXCGAZHTZHNUAI-UHFFFAOYSA-N	CC(C)(C(=O)O)OC1=CC=C(C=C1)Cl	2797
GKIRPKYJQBWNGO-UHFFFAOYSA-N	CCN(CC)CCOC1=CC=C(C=C1)C(=C(C2=CC=CC=C2)Cl)C3=CC=CC=C3	2800
GDLIGKIOYRNHDA-UHFFFAOYSA-N	CN(C)CCCN1C2=CC=CC=C2CCC3=C1C=C(C=C3)Cl	2801
DGBIGWXXNGSACT-UHFFFAOYSA-N	C1C(=O)NC2=C(C=C(C=C2)[N+](=O)[O-])C(=N1)C3=CC=CC=C3Cl	2802
GJSURZIOUXUGAL-UHFFFAOYSA-N	C1CN=C(N1)NC2=C(C=CC=C2Cl)Cl	2803
FLNXBVJLPJNOSI-UHFFFAOYSA-N	C1CCN(CC1)CCOC(C2=CC=CC=C2)C3=CC=C(C=C3)Cl	2805
SSMSBSWKLKKXGG-UHFFFAOYSA-N	CC(C)NCC(C1=CC=CC=C1Cl)O	2810
CHBRHODLKOZEPZ-UHFFFAOYSA-N	CCC1=CC2=C(S1)N(C(=O)CN=C2C3=CC=CC=C3Cl)C	2811
VNFPBHJOKIVQEB-UHFFFAOYSA-N	C1=CC=C(C=C1)C(C2=CC=CC=C2)(C3=CC=CC=C3Cl)N4C=CN=C4	2812
ZIXNZOBDFKSQTC-UHFFFAOYSA-N	C1COC2(N1CC(=O)NC3=C2C=C(C=C3)Cl)C4=CC=CC=C4Cl	2816
CTQMJYWDVABFRZ-UHFFFAOYSA-N	C1=CC2=C(C=CC(=C2N=C1)O)Cl	2817
ZUXABONWMNSFBN-UHFFFAOYSA-N	CN1CCN(CC1)C2=C3C=CC=CC3=NC4=C(N2)C=C(C=C4)Cl	2818
ZPUCINDJVBIVPJ-UHFFFAOYSA-N	CN1C2CCC1C(C(C2)OC(=O)C3=CC=CC=C3)C(=O)OC	2826
ZXRULNXZJSCTQQ-UHFFFAOYSA-N	CC(=CCC1=CC2=C(C=C1)NC=C2C3=C(C(=O)C(=C(C3=O)O)C4=CNC5=C4C=C(C=C5)CC=C(C)C)O)C	2827
OROGSEYTTFOCAN-UHFFFAOYSA-N	CN1CCC23C4C1CC5=C2C(=C(C=C5)OC)OC3C(C=C4)O	2828
NNJPGOLRFBJNIW-UHFFFAOYSA-N	CNC1CCC2=CC(=C(C(=C2C3=CC=C(C(=O)C=C13)OC)OC)OC)OC	2832
ZHMWOVGZCINIHW-UHFFFAOYSA-N	C1(C(C(C2C(C1O)O2)O)O)O	2859
GPLGAQQQNWMVMM-UHFFFAOYSA-N	CC1C2CCC3C2(CCC4C3CC=C5C4(CCC(C5)N(C)C)C)CN1C	2860
HULMNSIAKWANQO-UHFFFAOYSA-N	CC1C(C(C(C(O1)OC2CCC3(C4CCC5(C(CCC5(C4CCC3(C2)O)O)C6=CC(=O)OC6)C)C=O)O)O)O	2862
BXNANOICGRISHX-UHFFFAOYSA-N	CCOP(=S)(OCC)OC1=CC2=C(C=C1)C(=C(C(=O)O2)Cl)C	2871
IWDCLRJOBJJRNH-UHFFFAOYSA-N	CC1=CC=C(C=C1)O	2879
NDYMQXYDSVBNLL-UHFFFAOYSA-N	CC(=O)OC(C)(C)C=CC(=O)C(C)(C1C(CC2(C1(CC(=O)C3(C2CC=C4C3C=C(C(=O)C4(C)C)O)C)C)C)O)O	2887
WZHCOOQXZCIUNC-UHFFFAOYSA-N	CC1CC(CC(C1)(C)C)OC(=O)C(C2=CC=CC=C2)O	2893
JURKNVYFZMSNLP-UHFFFAOYSA-N	CN(C)CCC=C1C2=CC=CC=C2C=CC3=CC=CC=C31	2895
HBGGBCVEFUPUNY-UHFFFAOYSA-N	C1CCCCCC(CCCCC1)N	2897
GVOUFPWUYJWQSK-UHFFFAOYSA-N	CC(=O)OC1=CC=C(C=C1)C(=C2CCCCC2)C3=CC=C(C=C3)OC(=O)C	2898
VXVVUHQULXCUPF-UHFFFAOYSA-N	C1CCCC(CC1)N	2899
NILQLFBWTXNUOE-UHFFFAOYSA-N	C1CCC(C1)(C(=O)O)N	2901
HSOHBWMXECKEKV-UHFFFAOYSA-N	C1CCCC(CCC1)N	2903
BKYKPTRYDKTTJY-UHFFFAOYSA-N	C1CCC(C1)CC2NC3=CC(=C(C=C3S(=O)(=O)N2)S(=O)(=O)N)Cl	2904
SKYSRIRYMSLOIN-UHFFFAOYSA-N	CN(C)CCOC(=O)C(C1=CC=CC=C1)C2(CCCC2)O	2905
NISGSNTVMOOSJQ-UHFFFAOYSA-N	C1CCC(C1)N	2906
CMSMOCZEIVJLDB-UHFFFAOYSA-N	C1CNP(=O)(OC1)N(CCCl)CCCl	2907
PMATZTZNYRCHOR-UHFFFAOYSA-N	CCC1C(=O)N(CC(=O)N(C(C(=O)NC(C(=O)N(C(C(=O)NC(C(=O)NC(C(=O)N(C(C(=O)N(C(C(=O)N(C(C(=O)N(C(C(=O)N1)C(C(C)CC=CC)O)C)C(C)C)C)CC(C)C)C)CC(C)C)C)C)C)CC(C)C)C)C(C)C)CC(C)C)C)C	2909
BOCUKUHCLICSIY-UHFFFAOYSA-N	C1C2CC(C1C=C2)C3NC4=CC(=C(C=C4S(=O)(=O)N3)S(=O)(=O)N)Cl	2910
SWRUZBWLEWHWRI-UHFFFAOYSA-N	C1CCN(CC1)CCC(C2CCCC2)(C3=CC=CC=C3)O	2911
KAATUXNTWXVJKI-UHFFFAOYSA-N	CC1(C(C1C(=O)OC(C#N)C2=CC(=CC=C2)OC3=CC=CC=C3)C=C(Cl)Cl)C	2912
JJCFRYNCJDLXIK-UHFFFAOYSA-N	CN1CCC(=C2C3=CC=CC=C3C=CC4=CC=CC=C42)CC1	2913
APQPRKLAWCIJEK-UHFFFAOYSA-N	C(CSSCCN)N	2915
RZPNFYXFSHGGBE-UHFFFAOYSA-N	C(CSP(=O)(O)O)N	2916
GBOGMAARMMDZGR-UHFFFAOYSA-N	CC1CCCC(C=CC(=O)OC23C(C=CC1)C(C(=C)C(C2C(NC3=O)CC4=CC=CC=C4)C)O)O	2919
LAJXCUNOQSHRJO-UHFFFAOYSA-N	CC1CC=CC2C3C(O3)(C(C4C2(C(=O)NC4CC5=CC=CC=C5)OC(=O)OC=CC(C1=O)(C)O)C)C	2920
NAIODHJWOHMDJX-UHFFFAOYSA-N	CC1CC=CC2C(C(=C(C3C2(C(C=CC(C1=O)(C)O)OC(=O)C)C(=O)NC3CC4=CC=CC=C4)C)C)O	2926
NPOJQCVWMSKXDN-UHFFFAOYSA-N	COC(=O)C1=C(C(=C(C(=C1Cl)Cl)C(=O)OC)Cl)Cl	2943
SWELIMKTDYHAOY-UHFFFAOYSA-N	C1=C(NC(=NC1=O)N)N	2944
POZRVZJJTULAOH-UHFFFAOYSA-N	CC12CCC3C(C1CCC2(C#C)O)CCC4=CC5=C(CC34C)C=NO5	2949
QBPFLULOKWLNNW-UHFFFAOYSA-N	C1=CC2=C(C(=C1)O)C(=O)C3=C(C2=O)C=CC=C3O	2950
MQJKPEGWNLWLTK-UHFFFAOYSA-N	C1=CC(=CC=C1N)S(=O)(=O)C2=CC=C(C=C2)N	2955
JWPGJSVJDAJRLW-UHFFFAOYSA-N	C1CN(CC2=CC=CC=C21)C(=N)N	2966
GHVNFZFCNZKVNT-UHFFFAOYSA-N	CCCCCCCCCC(=O)O	2969
TZXKOCQBRNJULO-UHFFFAOYSA-N	CC1=C(C(=O)C=CN1C)O	2972
UBQYURCVBFRUQT-UHFFFAOYSA-N	CC(=O)N(CCCCCNC(=O)CCC(=O)N(CCCCCNC(=O)CCC(=O)N(CCCCCN)O)O)O	2973
OHXPGWPVLFPUSM-UHFFFAOYSA-N	CC(CCC(=O)O)C1CCC2C1(C(=O)CC3C2C(=O)CC4C3(CCC(=O)C4)C)C	2975
WOUOLAUOZXOLJQ-UHFFFAOYSA-N	CCOC(=O)C(CCC1=CC=CC=C1)NC(C)C(=O)N(CC(=O)O)C2CC3=CC=CC=C3C2	2976
HCAWPGARWVBULJ-UHFFFAOYSA-N	CCCCCC1=CC2=C(C3CC(=CCC3C(O2)(C)C)C)C(=C1)O	2977
HCYAFALTSJYZDH-UHFFFAOYSA-N	CNCCCN1C2=CC=CC=C2CCC3=CC=CC=C31	2995
AKPLHCDWDRPJGD-UHFFFAOYSA-N	C1C(=O)NC2=C(C=C(C=C2)Cl)C(=N1)C3=CC=CC=C3	2997
KWTSXDURSIMDCE-UHFFFAOYSA-N	CC(CC1=CC=CC=C1)N	3007
VLCYCQAOQCDTCN-UHFFFAOYSA-N	C(CC(C(F)F)(C(=O)O)N)CN	3009
AAOVKJBEBIDNHE-UHFFFAOYSA-N	CN1C(=O)CN=C(C2=C1C=CC(=C2)Cl)C3=CC=CC=C3	3016
FHIVAFMUCKRCQO-UHFFFAOYSA-N	CCOP(=S)(OCC)OC1=NC(=NC(=C1)C)C(C)C	3017
GDLBFKVLRPITMI-UHFFFAOYSA-N	CC1=NS(=O)(=O)C2=C(N1)C=CC(=C2)Cl	3019
IYYZUPMFVPLQIF-UHFFFAOYSA-N	C1=CC=C2C(=C1)C3=CC=CC=C3S2	3023
FJBFPHVGVWTDIP-UHFFFAOYSA-N	C(Br)Br	3024
PUFQVTATUTYEAL-UHFFFAOYSA-N	CCCCOC1=NC2=CC=CC=C2C(=C1)C(=O)NCCN(CC)CC	3025
DOIRQSBPFJWKBE-UHFFFAOYSA-N	CCCCOC(=O)C1=CC=CC=C1C(=O)OCCCC	3026
IWEDIXLBFLAXBO-UHFFFAOYSA-N	COC1=C(C=CC(=C1C(=O)O)Cl)Cl	3030
YOYAIZYFCNQIRF-UHFFFAOYSA-N	C1=CC(=C(C(=C1)Cl)C#N)Cl	3031
DCOPUUMXTXDBNB-UHFFFAOYSA-N	C1=CC=C(C(=C1)CC(=O)O)NC2=C(C=CC=C2Cl)Cl	3033
UCNVFOCBFJOQAL-UHFFFAOYSA-N	C1=CC(=CC=C1C(=C(Cl)Cl)C2=CC=C(C=C2)Cl)Cl	3035
YVGGHNCTFXOJCH-UHFFFAOYSA-N	C1=CC(=CC=C1C(C2=CC=C(C=C2)Cl)C(Cl)(Cl)Cl)Cl	3036
MDNWOSOZYLHTCG-UHFFFAOYSA-N	C1=CC(=C(C=C1Cl)CC2=C(C=CC(=C2)Cl)O)O	3037
GJQPMPFPNINLKP-UHFFFAOYSA-N	C1=C(C=C(C(=C1S(=O)(=O)N)Cl)Cl)S(=O)(=O)N	3038
OEBRKCOSUFCWJD-UHFFFAOYSA-N	COP(=O)(OC)OC=C(Cl)Cl	3039
CURUTKGFNZGFSE-UHFFFAOYSA-N	CCN(CC)CCOC(=O)C1(CCCCC1)C2CCCCC2	3042
DFBKLUNHFCTMDC-UHFFFAOYSA-N	C1C2C3C(C1C4C2O4)C5(C(=C(C3(C5(Cl)Cl)Cl)Cl)Cl)Cl	3048
QKGBKPZAXXBLJE-UHFFFAOYSA-N	CCOP(=O)(CC1=CC=C(C=C1)C)OCC	3050
FFYPMLJYZAEMQB-UHFFFAOYSA-N	CCOC(=O)OC(=O)OCC	3051
RCKMWOKWVGPNJF-UHFFFAOYSA-N	CCN(CC)C(=O)N1CCN(CC1)C	3052
QPCDCPDFJACHGM-UHFFFAOYSA-N	C(CN(CC(=O)O)CC(=O)O)N(CCN(CC(=O)O)CC(=O)O)CC(=O)O	3053
OGAKLTJNUQRZJU-UHFFFAOYSA-N	C1CCN(CC1)CCCC(C2=CC=CC=C2)(C3=CC=CC=C3)O	3055
HUPFGZXOMWLGNK-UHFFFAOYSA-N	C1=CC(=C(C=C1C2=C(C=C(C=C2)F)F)C(=O)O)O	3059
WDJUZGPOPHTGOT-UHFFFAOYSA-N	CC1C(C(CC(O1)OC2C(OC(CC2O)OC3C(OC(CC3O)OC4CCC5(C(C4)CCC6C5CCC7(C6(CCC7C8=CC(=O)OC8)O)C)C)C)C)O)O	3061
RBOXVHNMENFORY-UHFFFAOYSA-N	CN1CCC23C4C1CC5=C2C(=C(C=C5)OC)OC3C(CC4)O	3063
UJYGDMFEEDNVBF-UHFFFAOYSA-N	CC(C)C1C(=O)N2CCCC2C3(N1C(=O)C(O3)(C(C)C)NC(=O)C4CN(C5CC6=CNC7=CC=CC(=C67)C5=C4)C)O	3067
ASXBYYWOLISCLQ-UHFFFAOYSA-N	CC1C(C(C(O1)OC2C(C(C(C(C2O)O)N=C(N)N)O)N=C(N)N)OC3C(C(C(C(O3)CO)O)O)NC)(CO)O	3069
ILYCWAKSDCYMBB-UHFFFAOYSA-N	CC1CCC(CC1=CC=C2CCCC3(C2CCC3C(C)C=CC(C)C(C)C)C)O	3070
WOAFDHWYKSOANX-UHFFFAOYSA-N	CC(C)OP(=O)(C)OC(C)C	3073
ZXFQRFXLFWWKLX-UHFFFAOYSA-N	CC1=C(OC2=C(C1=O)C=CC(=C2CN(C)C)OC)C3=CC=CC=C3	3078
WQABCVAJNWAXTE-UHFFFAOYSA-N	C(C(CS)S)O	3080
JYJFNDQBESEHJQ-UHFFFAOYSA-N	CC1(C(=O)NC(=O)O1)C	3081
MCWXGJITAZMZEV-UHFFFAOYSA-N	CNC(=O)CSP(=S)(OC)OC	3082
GZDFHIJNHHMENY-UHFFFAOYSA-N	COC(=O)OC(=O)OC	3086
VWNWVCJGUMZDIU-UHFFFAOYSA-N	CC(CN1C2=CC=CC=C2SC3=C1C=C(C=C3)S(=O)(=O)N(C)C)N(C)C	3089
IBXPYPUJPLLOIN-UHFFFAOYSA-N	CC1=NC=C(N1C)[N+](=O)[O-]	3090
HZTMGWSBSDLALI-UHFFFAOYSA-N	CCCCN(CCN(CCCC)C(=O)N1CCOCC1)C(=O)N2CCOCC2	3091
ZEFNOZRLAWVAQF-UHFFFAOYSA-N	CC1=C(C=C(C=C1C(=O)N)[N+](=O)[O-])[N+](=O)[O-]	3092
LAWOZCWGWDVVSG-UHFFFAOYSA-N	CCCCCCCCNCCCCCCCC	3094
ZZVUWRFHKOJYTH-UHFFFAOYSA-N	CN(C)CCOC(C1=CC=CC=C1)C2=CC=CC=C2	3100
RWCCWEUUXYIKHB-UHFFFAOYSA-N	C1=CC=C(C=C1)C(=O)C2=CC=CC=C2	3102
OWQUZNMMYNAXSL-UHFFFAOYSA-N	CN1CCC(CC1)OC(C2=CC=CC=C2)C3=CC=CC=C3	3103
IZEKFCXSFNUWAM-UHFFFAOYSA-N	C1CCN(CC1)C2=NC(=NC3=C2N=C(N=C3N4CCCCC4)N(CCO)CCO)N(CCO)CCO	3108
ZHDBTKPXEJDTTQ-UHFFFAOYSA-N	C1=CC=[N+](C(=C1)SSC2=CC=CC=[N+]2[O-])[O-]	3109
UVTNFZQICZKOEM-UHFFFAOYSA-N	CC(C)N(CCC(C1=CC=CC=C1)(C2=CC=CC=N2)C(=O)N)C(C)C	3114
UPBAOYRENQEPJO-UHFFFAOYSA-N	CN1C=C(C=C1C(=O)NC2=CN(C(=C2)C(=O)NC3=CN(C(=C3)C(=O)NCCC(=N)N)C)C)NC=O	3115
AUZONCFQVSMFAP-UHFFFAOYSA-N	CCN(CC)C(=S)SSC(=S)N(CC)CC	3117
DOFZAZXDOSGAJZ-UHFFFAOYSA-N	CCOP(=S)(OCC)SCCSCC	3118
XMTQQYYKAHVGBJ-UHFFFAOYSA-N	CN(C)C(=O)NC1=CC(=C(C=C1)Cl)Cl	3120
NIJJYAXOARWZEE-UHFFFAOYSA-N	CCCC(CCC)C(=O)O	3121
NHTGHBARYWONDQ-UHFFFAOYSA-N	CC(CC1=CC=C(C=C1)O)(C(=O)O)N	3125
XXLWNLKEOWWHDC-UHFFFAOYSA-N	CC(CC1=CC=C(C=C1)Cl)NC	3128
BVIAOQMSVZHOJM-UHFFFAOYSA-N	CN(C)C1=NC=NC2=C1NC=N2	3134
VZFRNCSOCOPNDB-UHFFFAOYSA-N	CC(C=CC=C(C)C1CNC(C1CC(=O)O)C(=O)O)C(=O)O	3150
FGXWKSZFVQUSTL-UHFFFAOYSA-N	C1CN(CCC1N2C3=C(C=C(C=C3)Cl)NC2=O)CCCN4C5=CC=CC=C5NC4=O	3151
PHTUQLWOUWZIMZ-UHFFFAOYSA-N	CN(C)CCC=C1C2=CC=CC=C2CSC3=CC=CC=C31	3155
XFDJYSQDBULQSI-UHFFFAOYSA-N	CCN1CC(C(C1=O)(C2=CC=CC=C2)C3=CC=CC=C3)CCN4CCOCC4	3156
HCFDWZZGGLSKEP-UHFFFAOYSA-N	CC(C1=CC=CC=C1)(C2=CC=CC=N2)OCCN(C)C	3162
XHSQDZXAVJRBMX-UHFFFAOYSA-N	C1=C2C(=CC(=C1Cl)Cl)N(C=N2)C3C(C(C(O3)CO)O)O	3165
RMEDXOLNCUSCGS-UHFFFAOYSA-N	C1CN(CC=C1N2C3=CC=CC=C3NC2=O)CCCC(=O)C4=CC=C(C=C4)F	3168
PTVWPYVOOKLBCG-UHFFFAOYSA-N	C1CN(CCN1CC(CO)O)C2=CC=CC=C2	3169
SDJLVPMBBFRBLL-UHFFFAOYSA-N	CCN(CCCl)CC1=CC=CC=C1Br	3172
KSCFJBIXMNOVSH-UHFFFAOYSA-N	CN1C2=C(C(=O)N(C1=O)C)N(C=N2)CC(CO)O	3182
ODZBBRURCPAEIQ-UHFFFAOYSA-N	C1C(C(OC1N2C=C(C(=O)NC2=O)C=CBr)CO)O	3183
SRVFFFJZQVENJC-UHFFFAOYSA-N	CCOC(=O)C1C(O1)C(=O)NC(CC(C)C)C(=O)NCCC(C)C	3189
DYEFUKCXAQOFHX-UHFFFAOYSA-N	C1=CC=C(C=C1)N2C(=O)C3=CC=CC=C3[Se]2	3194
WYJAPUKIYAZSEM-UHFFFAOYSA-N	CCC12CCCN3C1C4=C(CC3)C5=CC=CC=C5N4C(=O)C2	3195
AUJXLBOHYWTPFV-UHFFFAOYSA-N	CC1C(=O)N(C2CSC(C(C(=O)N(C(C(=O)OCC(C(=O)N1)NC(=O)C3=NC4=CC=CC=C4N=C3)C(C)C)C)N(C(=O)C(NC(=O)C(COC(=O)C(N(C2=O)C)C(C)C)NC(=O)C5=NC6=CC=CC=C6N=C5)C)C)SC)C	3197
JAZBEHYOTPTENJ-UHFFFAOYSA-N	CCC=CCC=CCC=CCC=CCC=CCCCC(=O)O	3209
CTSPAMFJBXKSOY-UHFFFAOYSA-N	CC1=C2C(=C(C3=C1C=CN=C3)C)C4=CC=CC=C4N2	3213
IRSFLDGTOHBADP-UHFFFAOYSA-N	CCCCCCCCCCCC1=C(C(=O)C=C(C1=O)O)O	3218
RHMXXJGYXNZAPX-UHFFFAOYSA-N	CC1=CC(=C2C(=C1)C(=O)C3=CC(=CC(=C3C2=O)O)O)O	3220
URJQOOISAKEBKW-UHFFFAOYSA-N	CCOC1=C(C=NN(C1=O)C)N2CCOCC2	3221
RDYMFSUJUZBWLH-UHFFFAOYSA-N	C1C2C(COS(=O)O1)C3(C(=C(C2(C3(Cl)Cl)Cl)Cl)Cl)Cl	3224
GXEKYRXVRROBEV-UHFFFAOYSA-N	C1CC2C(C(C1O2)C(=O)O)C(=O)O	3225
JPGQOUSTVILISH-UHFFFAOYSA-N	C(C(OC(F)F)(F)F)(F)Cl	3226
SAMRUMKYXPVKPA-UHFFFAOYSA-N	CCCCCCCCCCCCCCCCCCCCCC(=O)NC1=NC(=O)N(C=C1)C2C(C(C(O2)CO)O)O	3228
IDYZIJYBMGIQMJ-UHFFFAOYSA-N	CCN1C=C(C(=O)C2=CC(=C(N=C21)N3CCNCC3)F)C(=O)O	3229
MPDGHEJMBKOTSU-UHFFFAOYSA-N	CC1(C2CCC3(C(C2(CCC1O)C)C(=O)C=C4C3(CCC5(C4CC(CC5)(C)C(=O)O)C)C)C)C	3230
VGGGPCQERPFHOB-UHFFFAOYSA-N	CC(C)CC(C(=O)O)NC(=O)C(C(CC1=CC=CC=C1)N)O	3238
QYIXCDOBOSTCEI-UHFFFAOYSA-N	CC(C)CCCC(C)C1CCC2C1(CCC3C2CCC4C3(CCC(C4)O)C)C	3240
RHAXSHUQNIEUEY-UHFFFAOYSA-N	CC1=CC(=NC(=N1)N2C(=CC(=N2)C)OC)OC	3242
OBMLHUPNRURLOK-UHFFFAOYSA-N	CC12CCC3C(C1CCC2O)CCC4C3(CC5C(C4)S5)C	3243
BSHWLCACYCVCJE-UHFFFAOYSA-N	CCOC(CN1CCN(CC1)CC(C)C(=O)C2=CC=CC=C2)C3=CC=CC=C3	3245
MECHNRXZTMCUDQ-UHFFFAOYSA-N	CC(C)C(C)C=CC(C)C1CCC2C1(CCCC2=CC=C3CC(CCC3=C)O)C	3249
XCGSFFUVFURLIX-UHFFFAOYSA-N	CC1(C(=O)N2C(C(=O)N3CCCC3C2(O1)O)CC4=CC=CC=C4)NC(=O)C5CN(C6CC7=CNC8=CC=CC(=C78)C6=C5)C	3251
ULGZDMOVFRHVEP-UHFFFAOYSA-N	CCC1C(C(C(C(=O)C(CC(C(C(C(C(C(=O)O1)C)OC2CC(C(C(O2)C)O)(C)OC)C)OC3C(C(CC(O3)C)N(C)C)O)(C)O)C)C)O)(C)O	3255
OALHHIHQOFIMEF-UHFFFAOYSA-N	C1=CC=C2C(=C1)C(=O)OC23C4=CC(=C(C(=C4OC5=C(C(=C(C=C35)I)O)I)I)O)I	3259
CDCHDCWJMGXXRH-UHFFFAOYSA-N	C1C2=NN=CN2C3=C(C=C(C=C3)Cl)C(=N1)C4=CC=CC=C4	3261
UYIFTLBWAOGQBI-UHFFFAOYSA-N	CC12CCC3C(C1CCC2O)CCC4=C3C=CC(=C4)OC(=O)C5=CC=CC=C5	3262
UOACKFBJUYNSLK-UHFFFAOYSA-N	CC12CCC3C(C1CCC2OC(=O)CCC4CCCC4)CCC5=C3C=CC(=C5)O	3263
VQHQLBARMFAKSV-UHFFFAOYSA-N	CC(=O)OC1CCC2C1(CCC3C2CCC4=C3C=CC(=C4)OC(=O)C)C	3264
JQIYNMYZKRGDFK-UHFFFAOYSA-N	CCC(=O)OC1CCC2C1(CCC3C2CCC4=C3C=CC(=C4)OC(=O)CC)C	3265
RSEPBGGWRJCQGY-UHFFFAOYSA-N	CCCCC(=O)OC1CCC2C1(CCC3C2CCC4=C3C=CC(=C4)O)C	3267
PROQIPRRNZUXQM-UHFFFAOYSA-N	CC12CCC3C(C1CC(C2O)O)CCC4=C3C=CC(=C4)O	3269
KDPQTPZDVJHMET-UHFFFAOYSA-N	CC(=O)OC1=CC2=C(C=C1)C3CCC4(C(C3CC2)CCC4=O)C	3273
OEGDFSLNGABBKJ-UHFFFAOYSA-N	CCN(CC)CCOC1=CC=CC=C1C(=O)CCC2=CC=CC=C2	3275
WCDWBPCFGJXFJZ-UHFFFAOYSA-N	C1=CN(C(=N1)[N+](=O)[O-])CC(=O)NCCO	3276
AVOLMBLBETYQHX-UHFFFAOYSA-N	CCC(=C)C(=O)C1=C(C(=C(C=C1)OCC(=O)O)Cl)Cl	3278
AEUTYOVWOVBAKS-UHFFFAOYSA-N	CCC(CO)NCCNC(CC)CO	3279
ZOWYFYXTIWQBEP-UHFFFAOYSA-N	CCOC1=C(C=C(C=C1)CC2=NC=CC3=CC(=C(C=C32)OCC)OCC)OCC	3280
SBNKFTQSBPKMBZ-UHFFFAOYSA-N	CCOC1=CC=CC=C1C(=O)N	3282
RTZKZFJDLAIYFH-UHFFFAOYSA-N	CCOCC	3283
GXRZIMHKGDIBEW-UHFFFAOYSA-N	C#CC1(CCCCC1)OC(=O)N	3284
BFPYWIDHMRZLRN-UHFFFAOYSA-N	CC12CCC3C(C1CCC2(C#C)O)CCC4=C3C=CC(=C4)O	3285
RIZMRRKBZQXFOY-UHFFFAOYSA-N	CCOP(=S)(OCC)SCSP(=S)(OCC)OCC	3286
CHNXZKVNWQUJIB-UHFFFAOYSA-N	CC12CCC(=O)C=C1CCC3C2CCC4(C3CCC4(C#C)O)C	3288
VJYFKVYYMZPMAB-UHFFFAOYSA-N	CCCSP(=O)(OCC)SCCC	3289
CDOZDBSBBXSXLB-UHFFFAOYSA-N	CCN(CC)C(C)CN1C2=CC=CC=C2SC3=CC=CC=C31	3290
HAPOVYFOVVWLRS-UHFFFAOYSA-N	CCC1(CC(=O)NC1=O)C	3291
SZQIFWWUIBRPBZ-UHFFFAOYSA-N	CCN1C(=O)C(NC1=O)C2=CC=CC=C2	3292
DECIPOUIJURFOJ-UHFFFAOYSA-N	CCOC1=CC2=C(C=C1)NC(C=C2C)(C)C	3293
OUZWUKMCLIBBOG-UHFFFAOYSA-N	CCOC1=CC2=C(C=C1)N=C(S2)S(=O)(=O)N	3295
CUCHJCMWNFEYOM-UHFFFAOYSA-N	CCOC(=O)C1C(=O)NC2=C(C=C(C=C2)Cl)C(=N1)C3=CC=CC=C3F	3299
PIICEJLVQHRZGT-UHFFFAOYSA-N	C(CN)N	3301
AOXRBFRFYPMWLR-UHFFFAOYSA-N	CCC1(CCC2C1(CCC3C2CCC4=CCCCC34)C)O	3302
OGDVEMNWJVYAJL-UHFFFAOYSA-N	CCOC1=C2C3=C(CC4C5C3(CCN4C)C(O2)C(C=C5)O)C=C1	3303
DBVJJBKOTRCVKF-UHFFFAOYSA-N	CC(O)(P(=O)(O)O)P(=O)(O)O	3305
SQVIAVUSQAWMKL-UHFFFAOYSA-N	CCNCC(C1=CC(=CC=C1)O)O	3306
VMZUTJCNQWMAGF-UHFFFAOYSA-N	CCC1=CC2=C(S1)N3C(=NN=C3CN=C2C4=CC=CC=C4Cl)C	3307
ITIONVBQFUNVJV-UHFFFAOYSA-N	CCN1C(C2=CC=CC=C2C1=O)NC3=CC=C(C=C3)OCCN4CCCCC4	3309
VJJPUSNTGOMMGY-UHFFFAOYSA-N	CC1OCC2C(O1)C(C(C(O2)OC3C4COC(=O)C4C(C5=CC6=C(C=C35)OCO6)C7=CC(=C(C(=C7)OC)O)OC)O)O	3310
RRAFCDWBNXTKKO-UHFFFAOYSA-N	COC1=C(C=CC(=C1)CC=C)O	3314
CKSJXOVLXUMMFF-UHFFFAOYSA-N	CCCCCCOC1=CC=CC=C1C(=O)N	3316
XUFQPHANEAPEMJ-UHFFFAOYSA-N	C1=C(N=C(S1)N=C(N)N)CSCCC(=NS(=O)(=O)N)N	3325
GNUXVOXXWGNPIV-UHFFFAOYSA-N	CC(C)C1=C(N(N(C1=O)C2=CC=CC=C2)C)CN(C)C(C)CC3=CC=CC=C3	3326
CRDAMVZIKSXKFV-UHFFFAOYSA-N	CC(=CCCC(=CCCC(=CCO)C)C)C	3327
WKGXYQFOCVYPAC-UHFFFAOYSA-N	C1=CC=C(C=C1)C(COC(=O)N)COC(=O)N	3331
QRZAKQDHEVVFRX-UHFFFAOYSA-N	C1=CC=C(C=C1)C2=CC=C(C=C2)CC(=O)O	3332
HDDSHPAODJUKPD-UHFFFAOYSA-N	COC(=O)NC1=NC2=C(N1)C=C(C=C2)SC3=CC=CC=C3	3334
ZPAKPRAICRBAOD-UHFFFAOYSA-N	C1=CC=C(C=C1)C2=CC=C(C=C2)C(=O)CCC(=O)O	3335
NMKSAYKQLCHXDK-UHFFFAOYSA-N	CC(C1=CC=CC=C1)NCCC(C2=CC=CC=C2)C3=CC=CC=C3	3336
DBGIVFWFUFKIQN-UHFFFAOYSA-N	CCNC(C)CC1=CC(=CC=C1)C(F)(F)F	3337
OVGORFFCBUIFIA-UHFFFAOYSA-N	CCCCC(C1=CC=CC=C1)O	3338
RDJGLLICXDHJDY-UHFFFAOYSA-N	CC(C1=CC(=CC=C1)OC2=CC=CC=C2)C(=O)O	3342
PJMPHNIQZUBGLI-UHFFFAOYSA-N	CCC(=O)N(C1CCN(CC1)CCC2=CC=CC=C2)C3=CC=CC=C3	3345
PNVJTZOFSHSLTO-UHFFFAOYSA-N	CC1=C(C=CC(=C1)OP(=S)(OC)OC)SC	3346
NYPJDWWKZLNGGM-UHFFFAOYSA-N	CC(C)C(C1=CC=C(C=C1)Cl)C(=O)OC(C#N)C2=CC(=CC=C2)OC3=CC=CC=C3	3347
BFUJHVVEMMWLHC-UHFFFAOYSA-N	C1CN(CCN1CC2=CC3=C(C=C2)OCO3)C(=O)COC4=CC=C(C=C4)Cl	3351
SPIUTQOUKAMGCX-UHFFFAOYSA-N	CC1=C(OC2=C(C1=O)C=CC=C2C(=O)OCCN3CCCCC3)C4=CC=CC=C4	3354
DJBNUMBKLMJRSA-UHFFFAOYSA-N	C1CCNC(C1)CNC(=O)C2=C(C=CC(=C2)OCC(F)(F)F)OCC(F)(F)F	3356
APQPGQGAWABJLN-UHFFFAOYSA-N	C1=CC=C(C(=C1)C(=O)OCC(CO)O)NC2=C3C=CC=C(C3=NC=C2)C(F)(F)F	3360
PTHLEKANMPKYDB-UHFFFAOYSA-N	CCC(=O)C1=C(C=C(C=C1O)O)O	3362
XRECTZIEBJDKEO-UHFFFAOYSA-N	C1=NC(=O)NC(=C1F)N	3366
ROYOYTLGDLIGBX-UHFFFAOYSA-N	CN1C(=O)CN=C(C2=C1C=CC(=C2)Cl)C3=CC=CC=C3F	3369
LPEPZBJOKDYZAD-UHFFFAOYSA-N	C1=CC=C(C(=C1)C(=O)O)NC2=CC=CC(=C2)C(F)(F)F	3371
PLDUPXSUYLZYBN-UHFFFAOYSA-N	C1CN(CCN1CCCN2C3=CC=CC=C3SC4=C2C=C(C=C4)C(F)(F)F)CCO	3372
PPTYJKAXVCCBDU-UHFFFAOYSA-N	CN1C(=O)CN=C(C2=C1C=CC(=C2)[N+](=O)[O-])C3=CC=CC=C3F	3380
GHASVSINZRGABV-UHFFFAOYSA-N	C1=C(C(=O)NC(=O)N1)F	3385
LRWSFOSWNAQHHW-UHFFFAOYSA-N	CCCCCCC(=O)OCCN1CCN(CC1)CCCN2C3=CC=CC=C3SC4=C2C=C(C=C4)C(F)(F)F	3389
SAADBVWGJQAEFS-UHFFFAOYSA-N	CCN(CC)CCN1C(=O)CN=C(C2=C1C=CC(=C2)Cl)C3=CC=CC=C3F	3393
SYTBZMRGLBWNTM-UHFFFAOYSA-N	CC(C1=CC(=C(C=C1)C2=CC=CC=C2)F)C(=O)O	3394
ALIVXCSEERJYHU-UHFFFAOYSA-N	CC(C1=CC(=C(C=C1)C2=CC=CC=C2)F)C(=O)OC(C)OC(=O)C	3395
QOYHHIBFXOOADH-UHFFFAOYSA-N	C1CN(CCC12C(=O)NCN2C3=CC=CC=C3)CCCC(C4=CC=C(C=C4)F)C5=CC=C(C=C5)F	3396
MKXKFYHWDHIYRV-UHFFFAOYSA-N	CC(C)C(=O)NC1=CC(=C(C=C1)[N+](=O)[O-])C(F)(F)F	3397
WMFSSTNVXWNLKI-UHFFFAOYSA-N	C1COC2(N1CC(=O)N(C3=C2C=C(C=C3)Cl)CCO)C4=CC=CC=C4F	3398
OFVXPDXXVSGEPX-UHFFFAOYSA-N	C1CC1CN2C(=O)CN=C(C3=C2C=CC(=C3)Cl)C4=CC=CC=C4F	3400
RIKMMFOAQPJVMX-UHFFFAOYSA-N	CC1=CNN=C1	3406
KSNNEUZOAFRTDS-UHFFFAOYSA-N	CN(CC1=C(C=CC=C1Cl)NC(=O)C2=CC=CC=C2)CC(=O)N3CCOCC3	3407
OHCQJHSOBUTRHG-UHFFFAOYSA-N	CC(=O)OC1C(C2C(CCC(C2(C3(C1(OC(CC3=O)(C)C=C)C)O)C)O)(C)C)O	3413
ZJAOAACCNHFJAH-UHFFFAOYSA-N	C(=O)(O)P(=O)(O)O	3415
FFKUDWZICMJVPA-UHFFFAOYSA-N	C1=CC=C(C(=C1)C(=O)O)OP(=O)(O)O	3418
LKDRXBCSQODPBY-UHFFFAOYSA-N	C1C(C(C(C(O1)(CO)O)O)O)O	3426
NGGMYCMLYOUNGM-UHFFFAOYSA-N	CC(=CCC1C(O1)(C)C2C(C(CCC23CO3)OC(=O)C=CC=CC=CC=CC(=O)O)OC)C	3430
UVBUBMSSQKOIBE-UHFFFAOYSA-N	CCCCC(C)C(C(CC(C)CC(CCCCC(CC(C(C)N)O)O)O)OC(=O)CC(CC(=O)O)C(=O)O)OC(=O)CC(CC(=O)O)C(=O)O	3431
UXDPXZQHTDAXOZ-UHFFFAOYSA-N	CCCCC(C)C(C(CC(C)CCCCCCC(CC(C(C)N)O)O)OC(=O)CC(CC(=O)O)C(=O)O)OC(=O)CC(CC(=O)O)C(=O)O	3432
DDRPCXLAQZKBJP-UHFFFAOYSA-N	C1=COC(=C1)CN	3438
ZZUFCTLCJUWOSV-UHFFFAOYSA-N	C1=COC(=C1)CNC2=CC(=C(C=C2C(=O)O)S(=O)(=O)N)Cl	3440
DGMPVYSXXIOGJY-UHFFFAOYSA-N	CCCCC1=CN=C(C=C1)C(=O)O	3442
HJJVPARKXDDIQD-UHFFFAOYSA-N	C1C(COC1(CN2C=NC=N2)C3=C(C=C(C=C3)Cl)Cl)Br	3444
ZXRVKCBLGJOCEE-UHFFFAOYSA-N	C1CNCC2=C1C(=O)NO2	3448
IRSCQMHQWWYFCW-UHFFFAOYSA-N	C1=NC2=C(N1COC(CO)CO)NC(=NC2=O)N	3454
ZPACYDRSPFRDHO-UHFFFAOYSA-N	CC(=CCCC(=CCCC(=CCCC(=O)OCC=C(C)CCC=C(C)C)C)C)C	3459
QTQAWLPCGQOSGP-UHFFFAOYSA-N	CC1CC(C(C(C=C(C(C(C=CC=C(C(=O)NC2=CC(=O)C(=C(C1)C2=O)OC)C)OC)OC(=O)N)C)C)O)OC	3460
HEMJJKBWTPKOJG-UHFFFAOYSA-N	CC1=CC(=C(C=C1)C)OCCCC(C)(C)C(=O)O	3463
CEAZRRDELHUEMR-UHFFFAOYSA-N	CC(C1CCC(C(O1)OC2C(CC(C(C2O)OC3C(C(C(CO3)(C)O)NC)O)N)N)N)NC	3467
WXTMDXOMEHJXQO-UHFFFAOYSA-N	C1=CC(=C(C=C1O)C(=O)O)O	3469
XMRKUJJDDKYUHV-UHFFFAOYSA-N	CC1=CCCC(=CCC(CC1)C(=C)C)C	3470
XURCMZMFZXXQDJ-UHFFFAOYSA-N	CCCCCC(=O)OC1(CCC2C1(CCC3C2CCC4=CC(=O)CCC34)C)C(=O)C	3471
GWOFUCIGLDBNKM-UHFFFAOYSA-N	C1=CC=C(C(=C1)C(=O)OCC(CO)O)NC2=C3C=CC(=CC3=NC=C2)Cl	3474
BOVGTQGAOIONJV-UHFFFAOYSA-N	CC1=CC=C(C=C1)S(=O)(=O)NC(=O)NN2CC3CCCC3C2	3475
FIVPIPIDMRVLAY-UHFFFAOYSA-N	CN1C(=O)C23CC4=CC=CC(C4N2C(=O)C1(SS3)CO)O	3477
SQQCWHCJRWYRLB-UHFFFAOYSA-N	C1=CC(=CC=C1NC(C(C(C(C(CO)O)O)O)O)S(=O)(=O)O)S(=O)(=O)C2=CC=C(C=C2)NC(C(C(C(C(CO)O)O)O)O)S(=O)(=O)O	3481
SXRSQZLOMIGNAQ-UHFFFAOYSA-N	C(CC=O)CC=O	3485
JMBQKKAJIKAWKF-UHFFFAOYSA-N	CCC1(CCC(=O)NC1=O)C2=CC=CC=C2	3487
ZNNLBTZKUZBEKO-UHFFFAOYSA-N	COC1=C(C=C(C=C1)Cl)C(=O)NCCC2=CC=C(C=C2)S(=O)(=O)NC(=O)NC3CCCCC3	3488
NMWQEPCLNXHPDX-UHFFFAOYSA-N	CC(C)(C)C1=NN=C(S1)NS(=O)(=O)C2=CC=CC=C2	3489
XDDAORKBJWWYJS-UHFFFAOYSA-N	C(C(=O)O)NCP(=O)(O)O	3496
QBKSWRVVCFFDOT-UHFFFAOYSA-N	CC1=C(C(=C2C(=C1)C(=C(C(=C2C=O)O)O)C(C)C)O)C3=C(C=C4C(=C3O)C(=C(C(=C4C(C)C)O)O)C=O)C	3503
BWMFRQKICHXLSH-UHFFFAOYSA-N	CC1(C(CC2C1(C(CC34CC(C(C3O)CCC4C2(C)O)(C)O)O)O)O)C	3511
HYHSBSXUHZOYLX-UHFFFAOYSA-N	C(CC(=O)NC(CSN=O)C(=O)NCC(=O)O)C(C(=O)O)N	3514
FWKQNCXZGNBPFD-UHFFFAOYSA-N	CC1=C2C=CC(=C2C=C(C=C1)C(C)C)C	3515
HSRJKNPTNIJEKV-UHFFFAOYSA-N	COC1=CC=CC=C1OCC(CO)O	3516
ACGDKVXYNVEAGU-UHFFFAOYSA-N	C1CCCN(CCC1)CCN=C(N)N	3518
ZRALSGWEFCBTJO-UHFFFAOYSA-N	C(=N)(N)N	3520
IRMTXMJNHRISQH-UHFFFAOYSA-N	C(CSSCCN=C(N)N)N=C(N)N	3521
QTDZOWFRBNTPQR-UHFFFAOYSA-N	C1CNCC(=C1)C(=O)O	3532
XPDVQPODLRGWPL-UHFFFAOYSA-N	C1=CC(=CC=C1C(=O)O)S(=O)(=O)N(Cl)Cl	3552
LNEPOXFFQSENCJ-UHFFFAOYSA-N	C1CN(CCC1(C2=CC=C(C=C2)Cl)O)CCCC(=O)C3=CC=C(C=C3)F	3559
CTETYYAZBPJBHE-UHFFFAOYSA-N	C1=C(C(=CC(=C1Cl)Cl)Cl)OCC#CI	3561
BCQZXOMGPXTTIC-UHFFFAOYSA-N	C(C(F)(F)F)(Cl)Br	3562
XDKCGKQHVBOOHC-UHFFFAOYSA-N	C1COC2(N1CC(=O)NC3=C2C=C(C=C3)Br)C4=CC=CC=C4F	3563
QOLRLLFJMZLYQJ-UHFFFAOYSA-N	CC1CCC2(C(C3C(O2)CC4C3(C(=O)CC5C4CCC6C5(CCC(C6)O)C)C)C)OC1	3573
FRCCEHPWNOQAEU-UHFFFAOYSA-N	C1=CC(C2C1C3(C(=C(C2(C3(Cl)Cl)Cl)Cl)Cl)Cl)Cl	3589
LREQLEBVOXIEOM-UHFFFAOYSA-N	CC(CCCC(C)(C)O)N	3590
QUQPHWDTPGMPEX-UHFFFAOYSA-N	CC1C(C(C(C(O1)OCC2C(C(C(C(O2)OC3=CC(=C4C(=O)CC(OC4=C3)C5=CC(=C(C=C5)OC)O)O)O)O)O)O)O)O	3594
ACGUYXCXAPNIKK-UHFFFAOYSA-N	C1=C(C(=C(C(=C1Cl)Cl)CC2=C(C(=CC(=C2Cl)Cl)Cl)O)O)Cl	3598
PQLXHQMOHUQAKB-UHFFFAOYSA-N	CCCCCCCCCCCCCCCCOP(=O)([O-])OCC[N+](C)(C)C	3599
PBBGSZCBWVPOOL-UHFFFAOYSA-N	CCC(C1=CC=C(C=C1)O)C(CC)C2=CC=C(C=C2)O	3606
DTOUUUZOYKYHEP-UHFFFAOYSA-N	CCCCC(CC)CN1CC(CN(C1)CC(CC)CCCC)(C)N	3607
UYXAWHWODHRRMR-UHFFFAOYSA-N	CC1(C(=O)NC(=O)N(C1=O)C)C2=CCCCC2	3608
WFJIVOKAWHGMBH-UHFFFAOYSA-N	CCCCCCC1=C(C=C(C=C1)O)O	3610
FUWUEFKEXZQKKA-UHFFFAOYSA-N	CC(C)C1=CC(=O)C(=CC=C1)O	3611
BNQSTAOJRULKNX-UHFFFAOYSA-N	CC(=O)NCCCCCCNC(=O)C	3616
ZTVIKZXZYLEVOL-UHFFFAOYSA-N	CN1C2CCC1CC(C2)OC(=O)C(C3=CC=CC=C3)O	3623
WEUCDJCFJHYFRL-UHFFFAOYSA-N	CN1CCCN(CC1)C(C2=CC=CC=C2)C3=CC=C(C=C3)Cl	3627
MFZWMTSUNYWVBU-UHFFFAOYSA-N	CCN(CC)CCNC1=C2C(=C(C=C1)CO)SC3=CC=CC=C3C2=O	3634
RPTUSVTUFVMDQK-UHFFFAOYSA-N	C1=CC=C2C(=C1)C=NN=C2NN	3637
YOJQZPVUNUQTDF-UHFFFAOYSA-N	CN1CCC2=CC3=C(C=C2C1O)OCO3	3638
JZUFKLXOESDKRF-UHFFFAOYSA-N	C1NC2=CC(=C(C=C2S(=O)(=O)N1)S(=O)(=O)N)Cl	3639
BMCQMVFGOVHVNG-UHFFFAOYSA-N	CCCC(=O)OC1(CCC2C1(CC(C3C2CCC4=CC(=O)CCC34C)O)C)C(=O)CO	3642
VWQWXZAWFPZJDA-UHFFFAOYSA-N	CC12CCC(=O)C=C1CCC3C2C(CC4(C3CCC4(C(=O)COC(=O)CCC(=O)O)O)C)O	3643
BGSOJVFOEQLVMH-UHFFFAOYSA-N	CC12CCC(=O)C=C1CCC3C2C(CC4(C3CCC4(C(=O)COP(=O)(O)O)O)C)O	3645
XXANNZJIZQTCBP-UHFFFAOYSA-N	CN1CCC2=CC3=C(C(=C2C1)OC)OCO3	3646
DMDGGSIALPNSEE-UHFFFAOYSA-N	C1NC2=C(C=C(C(=C2)C(F)(F)F)S(=O)(=O)N)S(=O)(=O)N1	3647
LJOQGZACKSYWCH-UHFFFAOYSA-N	CCC1CN2CCC1CC2C(C3=C4C=C(C=CC4=NC=C3)OC)O	3649
GIKNHHRFLCDOEU-UHFFFAOYSA-N	CC(CC1=CC=C(C=C1)O)N	3651
XXSMGPRMXLTPCZ-UHFFFAOYSA-N	CCN(CCCC(C)NC1=C2C=CC(=CC2=NC=C1)Cl)CCO	3652
VSNHCAURESNICA-UHFFFAOYSA-N	C(=O)(N)NO	3657
ZQDWXGKKHFNSQK-UHFFFAOYSA-N	C1CN(CCN1CCOCCO)C(C2=CC=CC=C2)C3=CC=C(C=C3)Cl	3658
GRRNUXAQVGOGFE-UHFFFAOYSA-N	CNC1CC(C(C(C1O)OC2C3C(C(C(O2)CO)O)OC4(O3)C(C(C(C(O4)C(CO)N)O)O)O)O)N	3659
RKUNBYITZUJHSG-UHFFFAOYSA-N	CN1C2CCC1CC(C2)OC(=O)C(CO)C3=CC=CC=C3	3661
ZJVFLBOZORBYFE-UHFFFAOYSA-N	CC(C)C1=NN2C=CC=CC2=C1C(=O)C(C)C	3671
HEFNNWSXXWATRW-UHFFFAOYSA-N	CC(C)CC1=CC=C(C=C1)C(C)C(=O)O	3672
ACEWLPOYLGNNHV-UHFFFAOYSA-N	CC(C)CC1=CC=C(C=C1)C(C)C(=O)OCC2=CC=CC=N2	3673
RMUCZJUITONUFY-UHFFFAOYSA-N	C1=CC=C(C=C1)CCNN	3675
NNJVILVZKWQKPM-UHFFFAOYSA-N	CCN(CC)CC(=O)NC1=C(C=CC=C1C)C	3676
RXQCGGRTAILOIN-UHFFFAOYSA-N	CC(C)(CC1=CC=CC=C1)NC	3677
ZPFXAOWNKLFJDN-UHFFFAOYSA-N	CCN(CCCC1=CC=CC=C1)CCCC2=CC=CC=C2	3678
AKUJBENLRBOFTD-UHFFFAOYSA-N	CC1CC2C3CCC4=CC(=O)C=CC4(C3(C(CC2(C1(C(=O)COC(=O)C)O)C)O)F)C	3680
OGBUMNBNEWYMNJ-UHFFFAOYSA-N	CCCCCCCCCCCCCCCCCCOCC(CO)O	3681
UYNVMODNBIQBMV-UHFFFAOYSA-N	CC(C(C1=CC=C(C=C1)O)O)N2CCC(CC2)CC3=CC=CC=C3	3689
HOMGKSMUEGBAAB-UHFFFAOYSA-N	C1CN(P(=O)(OC1)NCCCl)CCCl	3690
BCGWQEUPMDMJNV-UHFFFAOYSA-N	CN(C)CCCN1C2=CC=CC=C2CCC3=CC=CC=C31	3696
RNLQIBCLLYYYFJ-UHFFFAOYSA-N	C1=CN=CC=C1C2=CNC(=O)C(=C2)N	3698
NDDAHWYSQHTHNT-UHFFFAOYSA-N	CC1CC2=CC=CC=C2N1NC(=O)C3=CC(=C(C=C3)Cl)S(=O)(=O)N	3702
IVYPNXXAYMYVSP-UHFFFAOYSA-N	C1=CC=C2C(=C1)C(=CN2)CO	3712
CGIGDMFJXJATDK-UHFFFAOYSA-N	CC1=C(C2=C(N1C(=O)C3=CC=C(C=C3)Cl)C=CC(=C2)OC)CC(=O)O	3715
RJMIEHBSYVWVIN-UHFFFAOYSA-N	CC(C1=CC=C(C=C1)N2CC3=CC=CC=C3C2=O)C(=O)O	3718
MFZCIDXOLLEMOO-UHFFFAOYSA-N	C1=CC(=CN=C1)C(=O)OC2C(C(C(C(C2OC(=O)C3=CN=CC=C3)OC(=O)C4=CN=CC=C4)OC(=O)C5=CN=CC=C5)OC(=O)C6=CN=CC=C6)OC(=O)C7=CN=CC=C7	3720
VVDGWALACJEJKG-UHFFFAOYSA-N	CC(=O)NCC1=C(C(=C(C(=C1I)C(=O)O)I)NC(=O)C)I	3723
PGLTVOMIXTUURA-UHFFFAOYSA-N	C(C(=O)N)I	3727
UXZFQZANDVDGMM-UHFFFAOYSA-N	C1=CC2=C(C(=C(C=C2I)I)O)N=C1	3728
NJKDOADNQSYQEV-UHFFFAOYSA-N	CN(C1=C(C(=C(C(=C1I)C(=O)NCC(CO)O)I)C(=O)NCC(CO)O)I)C(=O)CO	3731
OIRFJRBSRORBCM-UHFFFAOYSA-N	CCC(CC1=C(C(=C(C=C1I)I)N)I)C(=O)O	3735
UXIGWFXRQKWHHA-UHFFFAOYSA-N	CC(=O)NC1=C(C(=C(C(=C1I)C(=O)O)I)C(=O)NC)I	3737
FFINMCNLQNTKLU-UHFFFAOYSA-N	C1=C(C(=C(C(=C1I)NC(=O)CCCCC(=O)NC2=C(C=C(C(=C2I)C(=O)O)I)I)I)C(=O)O)I	3739
JXMIBUGMYLQZGO-UHFFFAOYSA-N	C1=C(C(=C(C(=C1I)NC(=O)COCCOCCOCC(=O)NC2=C(C=C(C(=C2I)C(=O)O)I)I)I)C(=O)O)I	3740
TYYBFXNZMFNZJT-UHFFFAOYSA-N	CC(=O)N(C)C1=C(C(=C(C(=C1I)C(=O)NCC(=O)NC2=C(C(=C(C(=C2I)C(=O)O)I)C(=O)NCCO)I)I)C(=O)NC)I	3742
GOLXRNDWAUTYKT-UHFFFAOYSA-N	C1=CC=C2C(=C1)C(=CN2)CCC(=O)O	3744
SFBODOKJTYAUCM-UHFFFAOYSA-N	CC(C)OC1=CC2=C(C=C1)C(=O)C(=CO2)C3=CC=CC=C3	3747
NYMGNSNKLVNMIA-UHFFFAOYSA-N	CC(C)NNC(=O)C1=CC=NC=C1	3748
UDIIBEDMEYAVNG-UHFFFAOYSA-N	CC1(COC(C(C1NC)O)OC2C(CC(C(C2O)OC3C(C(C(C(O3)CN)O)O)O)N)NC(=O)C(CN)O)O	3755
APIXJSLKIYYUKG-UHFFFAOYSA-N	CC(C)CN1C2=C(C(=O)N(C1=O)C)NC=N2	3758
XKFPYPQQHFEXRZ-UHFFFAOYSA-N	CC1=CC(=NO1)C(=O)NNCC2=CC=CC=C2	3759
PIWKPBJCKXDKJR-UHFFFAOYSA-N	C(C(F)(F)F)(OC(F)F)Cl	3763
QRXWMOHMRWLFEY-UHFFFAOYSA-N	C1=CN=CC=C1C(=O)NN	3767
DPBWFNDFMCCGGJ-UHFFFAOYSA-N	C1CNCCC1C(=O)N	3772
SRJOCJYGOFTFLH-UHFFFAOYSA-N	C1CNCCC1C(=O)O	3773
KFZMGEQAYNKOFK-UHFFFAOYSA-N	CC(C)O	3776
PXWLVJLKJGVOKE-UHFFFAOYSA-N	CC1=C(C(=O)N(N1C)C2=CC=CC=C2)C(C)C	3778
JWZZKOKVBUJMES-UHFFFAOYSA-N	CC(C)NCC(C1=CC(=C(C=C1)O)O)O	3779
OQJBSDFFQWMKBQ-UHFFFAOYSA-N	CC(CN1C2=CC=CC=C2SC3=C1N=CC=C3)N(C)C	3781
BMUKKTUHUDJSNZ-UHFFFAOYSA-N	CC(COC1=CC=CC=C1)NC(C)C(C2=CC=C(C=C2)O)O	3783
KQPYUDDGWXQXHS-UHFFFAOYSA-N	C1=CC2=C(C(=O)C=CC2=O)C(=C1)O	3806
YQEZLKZALYSWHR-UHFFFAOYSA-N	CNC1(CCCCC1=O)C2=CC=CC=C2Cl	3821
XMAYWYJOQHXEEK-UHFFFAOYSA-N	CC(=O)N1CCN(CC1)C2=CC=C(C=C2)OCC3COC(O3)(CN4C=CN=C4)C5=C(C=C(C=C5)Cl)Cl	3823
LGYTZKPVOAIUKX-UHFFFAOYSA-N	CC(=O)CCC1C(=O)N(N(C1=O)C2=CC=CC=C2)C3=CC=CC=C3	3824
DKYWVDODHFEZIM-UHFFFAOYSA-N	CC(C1=CC=CC(=C1)C(=O)C2=CC=CC=C2)C(=O)O	3825
ZCVMWBYGMWKGHF-UHFFFAOYSA-N	CN1CCC(=C2C3=C(C(=O)CC4=CC=CC=C42)SC=C3)CC1	3827
HSMPDPBYAYSOBC-UHFFFAOYSA-N	CC1=CC(=O)C2=C(C3=C(C(=C2O1)OC)OC=C3)OC	3828
QANMHLXAZMSUEX-UHFFFAOYSA-N	C1=COC(=C1)CNC2=NC=NC3=C2NC=N3	3830
BEJNERDRQOWKJM-UHFFFAOYSA-N	C1=C(OC=C(C1=O)O)CO	3840
HCZHHEIFKROPDY-UHFFFAOYSA-N	C1=CC=C2C(=C1)C(=O)C=C(N2)C(=O)O	3845
VOXXWSYKYCBWHO-UHFFFAOYSA-N	C1=CC=C(C=C1)CC(C(=O)O)O	3848
LBTABPSJONFLPO-UHFFFAOYSA-N	C(C(C(=O)O)N)P(=O)(O)O	3857
GTOFKXZQQDSVFH-UHFFFAOYSA-N	C1=CC=C(C=C1)CC(CC(=O)O)C(=O)O	3858
WZNJWVWKTVETCG-UHFFFAOYSA-N	C1=CN(C=C(C1=O)O)CC(C(=O)O)N	3862
ZGUNAGUHMKGQNY-UHFFFAOYSA-N	C1=CC=C(C=C1)C(C(=O)O)N	3866
VQHSOMBJVWLPSR-UHFFFAOYSA-N	C(C1C(C(C(C(O1)OC(C(CO)O)C(C(CO)O)O)O)O)O)O	3871
JAYAGJDXJIDEKI-UHFFFAOYSA-N	CC1C(C(CC(O1)OC2CCC3(C(C2)CCC4C3CC(C5(C4(CCC5C6=CC(=O)OC6)O)C)O)C)O)OC7CC(C(C(O7)C)OC8CC(C(C(O8)C)OC9C(C(C(C(O9)CO)O)O)O)OC(=O)C)O	3879
CWPGNVFCJOPXFB-UHFFFAOYSA-N	CC(=CCC1=C(C2=CC=CC=C2C(=O)C1=O)O)C	3884
QZPQTZZNNJUOLS-UHFFFAOYSA-N	CC1(CCC2=C(O1)C3=CC=CC=C3C(=O)C2=O)C	3885
NWBWCXBPKTTZNQ-UHFFFAOYSA-N	CCN1CC2(CCC(C34C2CC(C31)C5(CC(C6CC4C5(C6OC)O)OC)O)OC)OC(=O)C7=CC=CC=C7NC(=O)C	3886
BBMULGJBVDDDNI-UHFFFAOYSA-N	CCC(C1C(CC(O1)(CC)C2CCC(C(O2)C)(CC)O)C)C(=O)C(C)C(C(C)CCC3=C(C(=C(C=C3)C)O)C(=O)O)O	3888
GGXICVAJURFBLW-UHFFFAOYSA-N	CC(C)OC(=O)CCCC=CCC1C(CC(C1CCC(CCC2=CC=CC=C2)O)O)O	3890
POULHZVOKOAJMA-UHFFFAOYSA-N	CCCCCCCCCCCC(=O)O	3893
HLFSDGLLUJUHTE-UHFFFAOYSA-N	C1CSC2=NC(CN21)C3=CC=CC=C3	3913
VRQVVMDWGGWHTJ-UHFFFAOYSA-N	CC(CN1C2=CC=CC=C2SC3=C1C=C(C=C3)OC)CN(C)C	3916
GEFQWZLICWMTKF-UHFFFAOYSA-N	CC(C(C1=CC(=C(C=C1)O)O)O)N	3917
JAQUASYNZVUNQP-UHFFFAOYSA-N	CN1CCC23CCCCC2C1CC4=C3C=C(C=C4)O	3918
ZBIAKUMOEKILTF-UHFFFAOYSA-N	CC1=C(C(=CC=C1)C)NC(=O)CN2CCN(CC2)CCCC(C3=CC=C(C=C3)F)C4=CC=C(C=C4)F	3926
OJMMVQQUTAEWLP-UHFFFAOYSA-N	CCCC1CC(N(C1)C)C(=O)NC(C2C(C(C(C(O2)SC)O)O)O)C(C)O	3928
SFIHQZFZMWZOJV-UHFFFAOYSA-N	CCCCCC=CCC=CCCCCCCCC(=O)N	3930
OYHQOLUKZRVURQ-UHFFFAOYSA-N	CCCCCC=CCC=CCCCCCCCC(=O)O	3931
UGDPYGKWIHHBMB-UHFFFAOYSA-N	C1=CC=C(C(=C1)C(=O)O)NC2=C(C=CC(=C2)Cl)C(=O)O	3946
GQYIWUVLTXOXAJ-UHFFFAOYSA-N	C1CCC(CC1)NC(=O)N(CCCl)N=O	3950
DIWRORZWFLOCLC-UHFFFAOYSA-N	C1=CC=C(C(=C1)C2=NC(C(=O)NC3=C2C=C(C=C3)Cl)O)Cl	3958
XJGVXQDUIWGIRW-UHFFFAOYSA-N	CN1CCN(CC1)C2=NC3=CC=CC=C3OC4=C2C=C(C=C4)Cl	3964
YMBXTVYHTMGZDW-UHFFFAOYSA-N	CC(C1=CC=C(C=C1)CC2CCCC2=O)C(=O)O	3965
SLRCCWJSBJZJBV-UHFFFAOYSA-N	C1CCN2CC3CC(C2C1)CN4C3CCCC4	3966
BIXJFIJYBLJTMK-UHFFFAOYSA-N	CN1CC(C=C2C1CC3=CNC4=CC=CC2=C34)CO	3982
TYMRLRRVMHJFTF-UHFFFAOYSA-N	C1=CC(=CC=C1CN)S(=O)(=O)N	3998
JXSJBGJIGXNWCI-UHFFFAOYSA-N	CCOC(=O)CC(C(=O)OCC)SP(=S)(OC)OC	4004
YPIQVCUJEKAZCP-UHFFFAOYSA-N	CC(C)OC(=O)C(=C1SC=CS1)C(=O)OC(C)C	4006
QSLMDECMDJKHMQ-UHFFFAOYSA-N	CNCCCC12CCC(C3=CC=CC=C31)C4=CC=CC=C24	4011
ZPXSCAKFGYXMGA-UHFFFAOYSA-N	C1CN2C(=N1)C3=CC=CC=C3C2(C4=CC=C(C=C4)Cl)O	4020
QELUYTUMUWHWMC-UHFFFAOYSA-N	CC1=NN(C(=O)C1)C2=CC=CC=C2	4021
OPXLLQIJSORQAM-UHFFFAOYSA-N	COC(=O)NC1=NC2=C(N1)C=C(C=C2)C(=O)C3=CC=CC=C3	4030
IMYZQPCYWPFTAG-UHFFFAOYSA-N	CC1(C2CCC(C2)C1(C)NC)C	4032
HAWPXGHAZFHHAD-UHFFFAOYSA-N	CN(CCCl)CCCl	4033
OCJYIGYOJCODJL-UHFFFAOYSA-N	CC1=CC(=CC=C1)CN2CCN(CC2)C(C3=CC=CC=C3)C4=CC=C(C=C4)Cl	4034
SBDNJUWAMKYJOX-UHFFFAOYSA-N	CC1=C(C(=C(C=C1)Cl)NC2=CC=CC=C2C(=O)O)Cl	4037
XZTYGFHCIAKPGJ-UHFFFAOYSA-N	CN(C)CCOC(=O)COC1=CC=C(C=C1)Cl	4039
YLCXGBZIZBEVPZ-UHFFFAOYSA-N	CN1CCN=C(C2=C1C=CC(=C2)Cl)C3=CC=CC=C3	4041
PSGAAPLEWMOORI-UHFFFAOYSA-N	CC1CC2C(CCC3(C2CCC3(C(=O)C)OC(=O)C)C)C4(C1=CC(=O)CC4)C	4042
HYYBABOKPJLUIN-UHFFFAOYSA-N	CC1=C(C(=CC=C1)NC2=CC=CC=C2C(=O)O)C	4044
SMNOERSLNYGGOU-UHFFFAOYSA-N	CC1(CCCO1)CN(C)S(=O)(=O)C2=CC(=C(C=C2)Cl)S(=O)(=O)N	4047
SGDBTWWWUNNDEQ-UHFFFAOYSA-N	C1=CC(=CC=C1CC(C(=O)O)N)N(CCCl)CCCl	4053
MJVAVZPDRWSRRC-UHFFFAOYSA-N	CC1=CC(=O)C2=CC=CC=C2C1=O	4055
XADCESSVHJOZHK-UHFFFAOYSA-N	CCOC(=O)C1(CCN(CC1)C)C2=CC=CC=C2	4058
JWDYCNIAQWPBHD-UHFFFAOYSA-N	CC1=CC=CC=C1OCC(CO)O	4059
GMHKMTDVRCWUDX-UHFFFAOYSA-N	CCC1(C(=O)N(C(=O)N1)C)C2=CC=CC=C2	4060
IVDYZAAPOLNZKG-UHFFFAOYSA-N	CC12CCC3C(C1CCC2OC4(CCCC4)OC)CCC5C3(CC6C(C5)S6)C	4061
INWLQCZOYSRPNW-UHFFFAOYSA-N	CC1=C(C(=CC=C1)C)NC(=O)C2CCCCN2C	4062
NPPQSCRMBWNHMW-UHFFFAOYSA-N	CCCC(C)(COC(=O)N)COC(=O)N	4064
HOKDBMAJZXIPGC-UHFFFAOYSA-N	C1CN2CCC1C(C2)CN3C4=CC=CC=C4SC5=CC=CC=C53	4066
KBOPZPXVLCULAV-UHFFFAOYSA-N	C1=CC(=C(C=C1N)C(=O)O)O	4075
RHCSKNNOAZULRK-UHFFFAOYSA-N	COC1=CC(=CC(=C1OC)OC)CCN	4076
SLVMESMUVMCQIY-UHFFFAOYSA-N	CN1CCCCC1CCN2C3=CC=CC=C3SC4=C2C=C(C=C4)S(=O)C	4078
WYZDXEKUWRCKOB-UHFFFAOYSA-N	CC12CCC(=O)CC1CCC3C2CCC4(C3CCC4(C)O)C	4079
LMOINURANNBYCM-UHFFFAOYSA-N	CC(C)NCC(C1=CC(=CC(=C1)O)O)O	4086
PGAUJQOPTMSERF-UHFFFAOYSA-N	CC1=CC(=O)CC2C1(C3CCC4(C(C3CC2)CCC4OC(=O)C)C)C	4088
XZWYZXLIPXDOLR-UHFFFAOYSA-N	CN(C)C(=N)N=C(N)N	4091
CERQOIWHTDAKMF-UHFFFAOYSA-N	CC(=C)C(=O)O	4093
USSIQXCVUWKGNF-UHFFFAOYSA-N	CCC(=O)C(CC(C)N(C)C)(C1=CC=CC=C1)C2=CC=CC=C2	4095
NNKVPIKMPCQWCG-UHFFFAOYSA-N	COP(=O)(N)SC	4096
HNJJXZKZRAWDPF-UHFFFAOYSA-N	CN(C)CCN(CC1=CC=CS1)C2=CC=CC=N2	4098
FWJKNZONDWOGMI-UHFFFAOYSA-N	CCC1(C(=O)NC(=O)N(C1=O)C)CC	4099
FLOSMHQXBMRNHR-UHFFFAOYSA-N	CC(=O)N=C1N(N=C(S1)S(=O)(=O)N)C	4100
VKYKSIONXSXAKP-UHFFFAOYSA-N	C1N2CN3CN1CN(C2)C3	4101
GNXFOGHNGIVQEH-UHFFFAOYSA-N	COC1=CC=CC=C1OCC(COC(=O)N)O	4107
UHXUZOCRWCRNSJ-UHFFFAOYSA-N	CC(=NOC(=O)NC)SC	4109
MNYBEULOKRVZKY-UHFFFAOYSA-N	CC(CCCC(C)(C)OC)CC=CC(=CC(=O)O)C	4111
FBOZXECLQNJBKD-UHFFFAOYSA-N	CN(CC1=CN=C2C(=N1)C(=NC(=N2)N)N)C3=CC=C(C=C3)C(=O)NC(CCC(=O)O)C(=O)O	4112
GMPKIPWJBDOURN-UHFFFAOYSA-N	CON	4113
QXKHYNVANLEOEG-UHFFFAOYSA-N	COC1=C2C(=CC3=C1OC=C3)C=CC(=O)O2	4114
IAKOZHOLGAGEJT-UHFFFAOYSA-N	COC1=CC=C(C=C1)C(C2=CC=C(C=C2)OC)C(Cl)(Cl)Cl	4115
RFKMCNOHBTXSMU-UHFFFAOYSA-N	COC(C(Cl)Cl)(F)F	4116
CESYKOGBSMNBPD-UHFFFAOYSA-N	CN1C(NC2=CC(=C(C=C2S1(=O)=O)S(=O)(=O)N)Cl)CCl	4121
KYRVNWMVYQXFEU-UHFFFAOYSA-N	COC(=O)NC1=NC2=C(N1)C=C(C=C2)C(=O)C3=CC=CS3	4122
RLBIQVVOMOPOHC-UHFFFAOYSA-N	COP(=S)(OC)OC1=CC=C(C=C1)[N+](=O)[O-]	4130
OSWPMRLSEDHDFF-UHFFFAOYSA-N	COC(=O)C1=CC=CC=C1O	4133
MBABOKRGFJTBAE-UHFFFAOYSA-N	COS(=O)(=O)C	4156
DUGOZIWVEXMGBE-UHFFFAOYSA-N	COC(=O)C(C1CCCCN1)C2=CC=CC=C2	4158
GCKMFJBGXUYNAG-UHFFFAOYSA-N	CC12CCC(=O)C=C1CCC3C2CCC4(C3CCC4(C)O)C	4160
SIDLZWOQUZRBRU-UHFFFAOYSA-N	CCC1(C(=O)C(CNC1=O)C)CC	4162
LMINNBXUMGNKMM-UHFFFAOYSA-N	CN1C2=CC=CC=C2SC3=C1C=C(C=C3)CC(=O)O	4164
FNQQBFNIYODEMB-UHFFFAOYSA-N	CC1=C(C=C2C(=C1)CCCS2(=O)=O)S(=O)(=O)N	4165
MJFJKKXQDNNUJF-UHFFFAOYSA-N	CN1CCCC(C1)CC2C3=CC=CC=C3SC4=CC=CC=C24	4167
TTWJBBZEZQICBI-UHFFFAOYSA-N	CCN(CC)CCNC(=O)C1=CC(=C(C=C1OC)N)Cl	4168
WVQBLGZPHOPPFO-UHFFFAOYSA-N	CCC1=CC=CC(=C1N(C(C)COC)C(=O)CCl)C	4169
AQCHWTWZEMGIFD-UHFFFAOYSA-N	CC1NC2=CC(=C(C=C2C(=O)N1C3=CC=CC=C3C)S(=O)(=O)N)Cl	4170
IUBSYMUCCVWXPE-UHFFFAOYSA-N	CC(C)NCC(COC1=CC=C(C=C1)CCOC)O	4171
VAOCPAMSLUNLGC-UHFFFAOYSA-N	CC1=NC=C(N1CCO)[N+](=O)[O-]	4173
FJLBFSROUSIWMA-UHFFFAOYSA-N	CC(C)(C1=CN=CC=C1)C(=O)C2=CN=CC=C2	4174
ANUCDXCTICZJRH-UHFFFAOYSA-N	CC1COC2(N1CC(=O)NC3=C2C=C(C=C3)Cl)C4=CC=CC=C4Cl	4177
VLPIATFUUWWMKC-UHFFFAOYSA-N	CC1=C(C(=CC=C1)C)OCC(C)N	4178
DLEDLHFNQDHEOJ-UHFFFAOYSA-N	CC1C(C2(C3C4C1(C5C=C(C(=O)C5(C(C6(C4O6)CO)O)O)C)OC(O3)(O2)C7=CC=CC=C7)C(=C)C)OC(=O)C=CC=CC8=CC=CC=C8	4179
UEQUQVLFIPOEMF-UHFFFAOYSA-N	CN1CCN2C(C1)C3=CC=CC=C3CC4=CC=CC=C42	4184
BYBLEWFAAKGYCD-UHFFFAOYSA-N	C1=CC(=C(C=C1Cl)Cl)COC(CN2C=CN=C2)C3=C(C=C(C=C3)Cl)Cl	4189
DDLIGBOFAVUZHB-UHFFFAOYSA-N	CC1=NC=C2N1C3=C(C=C(C=C3)Cl)C(=NC2)C4=CC=CC=C4F	4192
PZRHRDRVRGEVNW-UHFFFAOYSA-N	CC1=C(C=C(C(=O)N1)C#N)C2=CC=NC=C2	4197
ZIMGGGWCDYVHOY-UHFFFAOYSA-N	C1CCN(CC1)C2=NC(=N)N(C(=C2)N)O	4201
RONZAEMNMFQXRA-UHFFFAOYSA-N	CN1CCN2C(C1)C3=CC=CC=C3CC4=C2N=CC=C4	4205
VFKZTMPDYBFSTM-UHFFFAOYSA-N	C(C(C(C(C(CBr)O)O)O)O)Br	4208
JWBOIMRXGHLCPP-UHFFFAOYSA-N	C1=CC=C(C(=C1)C(C2=CC=C(C=C2)Cl)C(Cl)Cl)Cl	4211
KKZJGLLVHKMTCM-UHFFFAOYSA-N	C1=CC(=C2C(=C1NCCNCCO)C(=O)C3=C(C=CC(=C3C2=O)O)O)NCCNCCO	4212
LTXHELLMCCEDJG-UHFFFAOYSA-N	CCCCCCCCC=CCCCCCCCC(=O)NO	4220
YHXISWVBGDMDLQ-UHFFFAOYSA-N	C1COCCN1CCNC(=O)C2=CC=C(C=C2)Cl	4235
QVCMHGGNRFRMAD-UHFFFAOYSA-N	CC1C(=O)OC2CCN3C2C(=CC3)COC(=O)C(C1(C)O)(C)O	4246
AGAHNABIDCTLHW-UHFFFAOYSA-N	CC1=CC=C(C=C1)C2(CCN(CC2)CCCC(=O)C3=CC=C(C=C3)F)O	4249
VRYMTAVOXVTQEF-UHFFFAOYSA-N	CC1=CC(=C(C=C1OC(=O)C)C(C)C)OCCN(C)C	4260
DHZJIJWGYQXKFT-UHFFFAOYSA-N	CC1=C(C(=O)NC1(C)O)C(=O)C	4263
ZJQHPWUVQPJPQT-UHFFFAOYSA-N	C1=C(ONC1=O)CN	4266
BNWJOHGLIBDBOB-UHFFFAOYSA-N	COC1=CC(=CC2=C1OCO2)CC=C	4276
ADFXKUOMJKEIND-UHFFFAOYSA-N	C1CCC(CC1)NC(=O)NC2CCCCC2	4277
MMOXZBCLCQITDF-UHFFFAOYSA-N	CCN(CC)C(=O)C1=CC(=CC=C1)C	4284
ISDVREGLMJJFJG-UHFFFAOYSA-N	C1=CC=C(C(=C1)C(=O)O)NS(=O)(=O)C2=CC(=C(C=C2)O)N	4294
KKIMDKMETPPURN-UHFFFAOYSA-N	C1CN(CCN1)C2=CC=CC(=C2)C(F)(F)F	4296
FMYKJLXRRQTBOR-UHFFFAOYSA-N	CCCCC(C=O)NC(=O)C(CC(C)C)NC(=O)C(CC(C)C)NC(=O)C	4332
XNIOWJUQPMKCIJ-UHFFFAOYSA-N	C1=CC=C(C=C1)CNCCO	4348
VBTQNRFWXBXZQR-UHFFFAOYSA-N	CC(=O)NBr	4353
HDFGOPSGAURCEO-UHFFFAOYSA-N	CCN1C(=O)C=CC1=O	4362
MRAUNPAHJZDYCK-UHFFFAOYSA-N	C(CC(C(=O)O)N)CN=C(N)N[N+](=O)[O-]	4367
FMCGSUUBYTWNDP-UHFFFAOYSA-N	CC(C(C1=CC=CC=C1)O)N(C)C	4374
AKCRVYNORCOYQT-UHFFFAOYSA-N	CC(C)C(C(=O)O)NC	4378
BTFHLQRNAMSNLC-UHFFFAOYSA-N	CN(CCCOC1=C(C=C(C=C1)Cl)Cl)CC#C	4380
NGKZFDYBISXGGS-UHFFFAOYSA-N	CNCCC1=CC(=C(C=C1)O)O	4382
ZWJINEZUASEZBH-UHFFFAOYSA-N	C1=CC=C(C=C1)NC2=CC=CC=C2C(=O)O	4386
IYSYLWYGCWTJSG-UHFFFAOYSA-N	CC(C)(C)[N+](=CC1=CC=CC=C1)[O-]	4390
KFAVXUQFBGHURZ-UHFFFAOYSA-N	C1=CC(=O)C2=C(C1=O)C(=C(C(=C2O)Cl)Cl)O	4407
BLXXJMDCKKHMKV-UHFFFAOYSA-N	CC(=O)CCC1=CC2=C(C=C1)C=C(C=C2)OC	4409
MQQNFDZXWVTQEH-UHFFFAOYSA-N	C1=CC(=CC=C1C(=O)OC2=CC3=C(C=C2)C=C(C=C3)C(=N)N)N=C(N)N	4413
JEYWNNAZDLFBFF-UHFFFAOYSA-N	COC1=CC2=C(C=C1)C(=C(CC2)C3=CC=CC=C3)C4=CC=C(C=C4)OCCN5CCCC5	4416
KBAFPSLPKGSANY-UHFFFAOYSA-N	CCN(CC)CCOC(=O)C(CC1CCCO1)CC2=CC=CC3=CC=CC=C32	4417
HRRBJVNMSRJFHQ-UHFFFAOYSA-N	COC1=CC=CC=C1N2CCN(CC2)CC(COC3=CC=CC4=CC=CC=C43)O	4418
BUYMVQAILCEWRR-UHFFFAOYSA-N	COP(=O)(OC)OC(C(Cl)(Cl)Br)Br	4420
MHWLWQUZZRMNGJ-UHFFFAOYSA-N	CCN1C=C(C(=O)C2=C1N=C(C=C2)C)C(=O)O	4421
RDFCSSHDJSZMTQ-UHFFFAOYSA-N	CC1=CC=C(C=C1)S(=O)(=O)NC(CCCCN)C(=O)CCl	4427
UBWXUGDQUBIEIZ-UHFFFAOYSA-N	CC12CCC3C(C1CCC2OC(=O)CCC4=CC=CC=C4)CCC5=CC(=O)CCC35	4435
CNIIGCLFLJGOGP-UHFFFAOYSA-N	C1CN=C(N1)CC2=CC=CC3=CC=CC=C32	4436
ZPBSAMLXSQCSOX-UHFFFAOYSA-N	C1=CC2=C(C=C(C=C2C=C1S(=O)(=O)O)S(=O)(=O)O)S(=O)(=O)O	4438
DFPMSGMNTNDNHN-UHFFFAOYSA-N	CC1C(C(C(C(O1)OC2C(C(C(OC2OC3=CC(=C4C(=O)CC(OC4=C3)C5=CC=C(C=C5)O)O)CO)O)O)O)O)O	4441
RGPDEAGGEXEMMM-UHFFFAOYSA-N	CN1CCOC(C2=CC=CC=C2C1)C3=CC=CC=C3	4450
PGBHMTALBVVCIT-UHFFFAOYSA-N	C1C(C(C(C(C1N)OC2C(C(C(C(O2)CN)O)O)N)OC3C(C(C(O3)CO)OC4C(C(C(C(O4)CN)O)O)N)O)O)N	4454
BMQYVXCPAOLZOK-UHFFFAOYSA-N	C1=C(N=C2C(=N1)NC(=NC2=O)N)C(C(CO)O)O	4455
GLZPCOQZEFWAFX-UHFFFAOYSA-N	CC(=CCCC(=CCO)C)C	4458
CIDUJQMULVCIBT-UHFFFAOYSA-N	CCNC1CC(C(C(C1OC2C(C(C(CO2)(C)O)NC)O)O)OC3C(CC=C(O3)CN)N)N	4460
NOIIUHRQUVNIDD-UHFFFAOYSA-N	C1=CC=C(C=C1)CNC(=O)CCNNC(=O)C2=CC=NC=C2	4472
YSEXMKHXIOCEJA-UHFFFAOYSA-N	CN1CC(CC2(C1CC3=CN(C4=CC=CC2=C34)C)OC)COC(=O)C5=CC(=CN=C5)Br	4475
KUEUWHJGRZKESU-UHFFFAOYSA-N	C1=CC(=CN=C1)C(=O)OCC(COC(=O)C2=CN=CC=C2)(COC(=O)C3=CN=CC=C3)COC(=O)C4=CN=CC=C4	4476
RJMUSRYZPJIFPJ-UHFFFAOYSA-N	C1=CC(=C(C=C1[N+](=O)[O-])Cl)NC(=O)C2=C(C=CC(=C2)Cl)O	4477
HYIMSNHJOBLJNT-UHFFFAOYSA-N	CC1=C(C(C(=C(N1)C)C(=O)OC)C2=CC=CC=C2[N+](=O)[O-])C(=O)OC	4485
JZFPYUNJRRFVQU-UHFFFAOYSA-N	C1=CC(=CC(=C1)NC2=C(C=CC=N2)C(=O)O)C(F)(F)F	4488
DANUORFCFTYTSZ-UHFFFAOYSA-N	CC1CCC(OC1C(C)C(=O)O)CC2CC(C(C3(O2)C(CC(O3)(C)C4CCC(O4)(C)C5C(CC(O5)C6C(CC(C(O6)(CO)O)C)C)C)C)C)OC	4490
FAIIFDPAEUKBEP-UHFFFAOYSA-N	CC1=C(C(C(=C(N1)C#N)C(=O)OC)C2=CC(=CC=C2)[N+](=O)[O-])C(=O)OC(C)C	4494
GWUSZQUVEVMBPI-UHFFFAOYSA-N	CN1C(=O)CN=C(C2=C1C=CC(=C2)[N+](=O)[O-])C3=CC=CC=C3	4496
UIAGMCDKSXEBJQ-UHFFFAOYSA-N	CC1=C(C(C(=C(N1)C)C(=O)OC(C)C)C2=CC(=CC=C2)[N+](=O)[O-])C(=O)OCCOC	4497
XJLSEXAGTJCILF-UHFFFAOYSA-N	C1CC(CNC1)C(=O)O	4498
KJONHKAYOJNZEC-UHFFFAOYSA-N	C1C(=O)NC2=C(C=C(C=C2)[N+](=O)[O-])C(=N1)C3=CC=CC=C3	4506
PVHUJELLJLJGLN-UHFFFAOYSA-N	CCOC(=O)C1=C(NC(=C(C1C2=CC(=CC=C2)[N+](=O)[O-])C(=O)OC)C)C	4507
SNIOPGDIGTZGOP-UHFFFAOYSA-N	C(C(CO[N+](=O)[O-])O[N+](=O)[O-])O[N+](=O)[O-]	4510
UUKWKUSGGZNXGA-UHFFFAOYSA-N	C1=C(C=C(C=C1[N+](=O)[O-])[N+](=O)[O-])C(=O)N	4511
KGTDRFCXGRULNK-UHFFFAOYSA-N	CC1C(C(C(C(O1)OC2CC(C(C3=C2C(=C4C(=C3)C(=O)C5=C6C(=CC(=C5C4=O)O)C7(C(C(C(C(O6)O7)O)N(C)C)O)C)O)C(=O)OC)(C)O)OC)(C)OC)OC	4526
XXPANQJNYNUNES-UHFFFAOYSA-N	CN1CC(C2=C(C1)C(=CC=C2)N)C3=CC=CC=C3	4528
HCZKYJDFEPMADG-UHFFFAOYSA-N	CC(CC1=CC(=C(C=C1)O)O)C(C)CC2=CC(=C(C=C2)O)O	4534
VIKNJXKGJWUCNN-UHFFFAOYSA-N	CC12CCC3C(C1CCC2(C#C)O)CCC4=CC(=O)CCC34	4536
LRCXRAABFLIVAI-UHFFFAOYSA-N	C1=CC(=CC(=C1)O)C(CN)O	4538
OGJPXUAPXNRGGI-UHFFFAOYSA-N	CCN1C=C(C(=O)C2=CC(=C(C=C21)N3CCNCC3)F)C(=O)O	4539
UVCOILFBWYKHHB-UHFFFAOYSA-N	C1C(=O)NC2=C(C=C(C=C2)Cl)C(=N1)C3=CC=CC=C3F	4540
WWYNJERNGUHSAO-UHFFFAOYSA-N	CCC12CCC3C(C1CCC2(C#C)O)CCC4=CC(=O)CCC34	4542
PHVGLTMQBUFIQQ-UHFFFAOYSA-N	CNCCC=C1C2=CC=CC=C2CCC3=CC=CC=C31	4543
AKNNEGZIBPJZJG-UHFFFAOYSA-N	CN1CCC2=CC3=C(C(=C2C1C4C5=C(C(=C(C=C5)OC)OC)C(=O)O4)OC)OCO3	4544
MWGXGTJJAOZBNW-UHFFFAOYSA-N	C1CCC(CC1)COC2=NC(=NC3=C2NC=N3)N	4564
PTGXAUBQBSGPKF-UHFFFAOYSA-N	CC(CCC1=CC=CC=C1)NC(C)C(C2=CC=C(C=C2)O)O	4567
VQOXZBDYSJBXMA-UHFFFAOYSA-N	CC1C=CC=CCCC=CC=CC=CC=CC(CC2C(C(CC(O2)(CC(C(CCC(CC(CC(CC(=O)OC(C(C1O)C)C)O)O)O)O)O)O)O)C(=O)O)OC3C(C(C(C(O3)C)O)N)O	4568
RWQKHEORZBHNRI-UHFFFAOYSA-N	CC1CC2=C(C=C(C(=C2C(=O)O1)O)C(=O)NC(CC3=CC=CC=C3)C(=O)O)Cl	4580
QHGUCRYDKWKLMG-UHFFFAOYSA-N	C1=CC(=CC=C1C(CN)O)O	4581
GSDSWSVVBLHKDQ-UHFFFAOYSA-N	CC1COC2=C3N1C=C(C(=O)C3=CC(=C2N4CCN(CC4)C)F)C(=O)O	4583
QNDVLZJODHBUFM-UHFFFAOYSA-N	CC1CCC2(CCCCO2)OC1C(C)CC(C3C(=C)C(C4C(O3)CCC5(O4)CCC(O5)C=CC(C)C6CC(=CC7(O6)C(CCC(O7)CC(C)(C(=O)O)O)O)C)O)O	4584
WXPNDRBBWZMPQG-UHFFFAOYSA-N	CC1=CC2=C(NC3=CC=CC=C3N=C2S1)N4CCN(CC4)C	4585
RZPAKFUAFGMUPI-UHFFFAOYSA-N	CC1CC(C(C(O1)OC2C(CC3(CO3)C(=O)C(C(C(C(OC(=O)C(C(C2C)OC4CC(C(C(O4)C)O)OC)C)C)C)O)C)C)O)N(C)C	4587
FELGMEQIXOGIFQ-UHFFFAOYSA-N	CC1=NC=CN1CC2CCC3=C(C2=O)C4=CC=CC=C4N3C	4595
MWYYLZRWWNBROW-UHFFFAOYSA-N	CC1CC(OC12CCC3(C2CC=C(C4C(C3)C(CC4=O)(C)O)C=O)C)C=C(C)C	4598
QVYRGXJJSLMXQH-UHFFFAOYSA-N	CC1=CC=CC=C1C(C2=CC=CC=C2)OCCN(C)C	4601
LGCMKPRGGJRYGM-UHFFFAOYSA-N	C1=CC=C(C(=C1)C(=O)NC2=CC=C(C=C2)O)O	4602
UWYHMGVUTGAWSP-UHFFFAOYSA-N	CC1=C(C(=NO1)C2=CC=CC=C2)C(=O)NC3C4N(C3=O)C(C(S4)(C)C)C(=O)O	4608
SSJXIUAHEKJCMH-UHFFFAOYSA-N	C1CCC(C(C1)N)N	4610
XCGYUJZMCCFSRP-UHFFFAOYSA-N	CC(C)NCC1CCC2=CC(=C(C=C2N1)[N+](=O)[O-])CO	4612
OFPXSFXSNFPTHF-UHFFFAOYSA-N	C1=CC=C(C=C1)C2=C(OC(=N2)CCC(=O)O)C3=CC=CC=C3	4614
BAINIUMDFURPJM-UHFFFAOYSA-N	C1CN(CCN1CCCN2C3=CC=CC=C3NC2=O)C(C4=CC=CC=C4)C5=CC=CC=C5	4615
ADIMAYPTOBDMTL-UHFFFAOYSA-N	C1=CC=C(C=C1)C2=NC(C(=O)NC3=C2C=C(C=C3)Cl)O	4616
VCCZBYPHZRWKFY-UHFFFAOYSA-N	CC1CN2CC(=O)NC3=C(C2(O1)C4=CC=CC=C4)C=C(C=C3)Cl	4617
PMCVMORKVPSKHZ-UHFFFAOYSA-N	CCS(=O)CCSP(=O)(OC)OC	4618
IQADUMSPOQKAAO-UHFFFAOYSA-N	CCC(CC)(C1=CC=CC=C1)C(=O)OCCOCCN(CC)CC	4619
FTLDJPRFCGDUFH-UHFFFAOYSA-N	CC(C)(CC1=CC=CC=C1)N(C)C(=O)CN(CCO)CC(=O)N(C)C(C)(C)CC2=CC=CC=C2	4621
DIVDFFZHCJEHGG-UHFFFAOYSA-N	C1=C(C(=CC(=C1O)O)O)CCN	4624
IHLAQQPQKRMGSS-UHFFFAOYSA-N	C1C(CN(C1=O)CC(=O)N)O	4626
KYGZCKSPAKDVKC-UHFFFAOYSA-N	CCN1C=C(C(=O)C2=CC3=C(C=C21)OCO3)C(=O)O	4628
RSDOPYMFZBJHRL-UHFFFAOYSA-N	C1CCN(C1)CC#CCN2CCCC2=O	4630
CEMAWMOMDPGJMB-UHFFFAOYSA-N	CC(C)NCC(COC1=CC=CC=C1OCC=C)O	4631
DXGLGDHPHMLXJC-UHFFFAOYSA-N	COC1=CC(=C(C=C1)C(=O)C2=CC=CC=C2)O	4632
CMHHMUWAYWTMGS-UHFFFAOYSA-N	CCCCOC1=C(C=CC(=C1)C(=O)OCCN(CC)CC)N	4633
WYWIFABBXFUGLM-UHFFFAOYSA-N	CC1=CC(=C(C(=C1CC2=NCCN2)C)O)C(C)(C)C	4636
ICMWWNHDUZJFDW-UHFFFAOYSA-N	CC12CCC3C(C1CCC2(C)O)CCC4C3(CC(=CO)C(=O)C4)C	4638
XCWPUUGSGHNIDZ-UHFFFAOYSA-N	CC1=C(C2=CC(=C(C=C2N1)OC)OC)CCN3CCN(CC3)C4=CC=CC=C4	4640
HFHZKZSRXITVMK-UHFFFAOYSA-N	CCCCC1C(=O)N(N(C1=O)C2=CC=C(C=C2)O)C3=CC=CC=C3	4641
DUDKAZCAISNGQN-UHFFFAOYSA-N	CN1CCCN=C1COC(=O)C(C2CCCCC2)(C3=CC=CC=C3)O	4642
HXNFUBHNUDHIGC-UHFFFAOYSA-N	C1=C2C(=NC(=O)NC2=O)NN1	4644
WUBBRNOQWQTFEX-UHFFFAOYSA-N	C1=CC(=C(C=C1N)O)C(=O)O	4649
AZQWKYJCGOJGHM-UHFFFAOYSA-N	C1=CC(=O)C=CC1=O	4650
JQMCLLAJJLVYOC-UHFFFAOYSA-N	CCCCNC1=CC=C(C=C1)C(=O)OCCN(CC)CC	4651
NIGWMJHCCYYCSF-UHFFFAOYSA-N	C1=CC(=CC=C1CC(C(=O)O)N)Cl	4652
CKLFJWXRWIQYOC-UHFFFAOYSA-N	C1=CC(=CC=C1CCN)F	4653
XWHHYOYVRVGJJY-UHFFFAOYSA-N	C1=CC(=CC=C1CC(C(=O)O)N)F	4654
SBUQZKJEOOQSBV-UHFFFAOYSA-N	CC(CC1=CC=C(C=C1)O)NC	4655
LTPVSOCPYWDIFU-UHFFFAOYSA-N	COC1=CC=C(C=C1)CCN	4657
YBADLXQNJCMBKR-UHFFFAOYSA-N	C1=CC(=CC=C1CC(=O)O)[N+](=O)[O-]	4661
SECPZKHBENQXJG-UHFFFAOYSA-N	CCCCCCC=CCCCCCCCC(=O)O	4668
HXYVTAGFYLMHSO-UHFFFAOYSA-N	CCCCCCCCCCCCCCCC(=O)NCCO	4671
DJWYOLJPSHDSAL-UHFFFAOYSA-N	CC(C)(CO)C(C(=O)NCCC(=O)NCCSSCCNC(=O)CCNC(=O)C(C(C)(C)CO)O)O	4677
SNPLKNRPJHDVJA-UHFFFAOYSA-N	CC(C)(CO)C(C(=O)NCCCO)O	4678
XQYZDYMELSJDRZ-UHFFFAOYSA-N	COC1=C(C=C(C=C1)CC2=NC=CC3=CC(=C(C=C32)OC)OC)OC	4680
WXNZTHHGJRFXKQ-UHFFFAOYSA-N	C1=CC(=CC=C1O)Cl	4684
OCJBOOLMMGQPQU-UHFFFAOYSA-N	C1=CC(=CC=C1Cl)Cl	4685
HYRKAAMZBDSJFJ-UHFFFAOYSA-N	CC1CC2C3CC(C4=CC(=O)C=CC4(C3C(CC2(C1(C(=O)COC(=O)C)O)C)O)C)F	4686
QUNWUDVFRNGTCO-UHFFFAOYSA-N	CN1C=NC2=C1C(=O)N(C(=O)N2)C	4687
DPWPWRLQFGFJFI-UHFFFAOYSA-N	CN(CC#C)CC1=CC=CC=C1	4688
LRUUNMYPIBZBQH-UHFFFAOYSA-N	CN1C(=O)N(OC1=O)C2=CC(=C(C=C2)Cl)Cl	4690
ZRWPUFFVAOMMNM-UHFFFAOYSA-N	C1C=C2C(=CC(=O)O2)C(O1)O	4696
NRNCYVBFPDDJNE-UHFFFAOYSA-N	C1=CC=C(C=C1)C2C(=O)N=C(O2)N	4723
VVNCNSJFMMFHPL-UHFFFAOYSA-N	CC(C)(C(C(=O)O)N)S	4727
JDUWHZOLEDOQSR-UHFFFAOYSA-N	CC(=C)C1C(C2C3(O2)C(O1)CCC4(C3(CCC5C4(C6=C7C5OC(C8CC9C8(C1=C7C(=CC(=C1CC9=C)Cl)N6)O)(C)C)C)O)C)O	4732
YZOGOBWHTVNKGA-UHFFFAOYSA-N	C1=CC=C2C(=C1)C(=O)C3=CC4=C(C=C3C2=O)C(=O)C5=CC=CC=C5C4=O	4733
XDRYMKDFEDOLFX-UHFFFAOYSA-N	C1=CC(=CC=C1C(=N)N)OCCCCCOC2=CC=C(C=C2)C(=N)N	4735
WEXRUCMBJFQVBZ-UHFFFAOYSA-N	CCCC(C)C1(C(=O)NC(=O)NC1=O)CC	4737
BYPFEZZEUUWMEJ-UHFFFAOYSA-N	CC(=O)CCCCN1C(=O)C2=C(N=CN2C)N(C1=O)C	4740
FAXGPCHRFPCXOO-UHFFFAOYSA-N	CC(C)CC(C(CC(=O)O)O)NC(=O)C(C)NC(=O)CC(C(CC(C)C)NC(=O)C(C(C)C)NC(=O)C(C(C)C)NC(=O)CC(C)C)O	4742
WEYVCQFUGFRXOM-UHFFFAOYSA-N	CN1CCN(CC1)CCCN2C3=CC=CC=C3SC4=CC=CC=C42	4744
CYXKNKQEMFBLER-UHFFFAOYSA-N	C1CCC(CC1)C(CC2CCCCN2)C3CCCCC3	4746
LUALIOATIOESLM-UHFFFAOYSA-N	C1CN(CCC1O)CCCN2C3=CC=CC=C3SC4=C2C=C(C=C4)C#N	4747
RGCVKNLCSQQDEP-UHFFFAOYSA-N	C1CN(CCN1CCCN2C3=CC=CC=C3SC4=C2C=C(C=C4)Cl)CCO	4748
KPKZJLCSROULON-UHFFFAOYSA-N	CC1C(=O)NC2CC3=C(NC4=CC=CC=C34)SCC(C(=O)N5CC(CC5C(=O)N1)O)NC(=O)C(NC(=O)C(NC(=O)C(NC2=O)CC(C)(CO)O)C)C(C)O	4752
XPFRXWCVYUEORT-UHFFFAOYSA-N	C1=CC=C(C=C1)CC(=O)NC(=O)N	4753
CPJSUEIXXCENMM-UHFFFAOYSA-N	CCOC1=CC=C(C=C1)NC(=O)C	4754
QPFYXYFORQJZEC-UHFFFAOYSA-N	C1=CC=C(C=C1)N=NC2=C(N=C(C=C2)N)N	4756
PCNDJXKNXGMECE-UHFFFAOYSA-N	C1=CC=C2C(=C1)N=C3C=CC=CC3=N2	4757
NFBAXHOPROOJAW-UHFFFAOYSA-N	C1=CC=C(C=C1)C2C(=O)C3=CC=CC=C3C2=O	4760
IJHNSHDBIRRJRN-UHFFFAOYSA-N	CN(C)CCC(C1=CC=CC=C1)C2=CC=CC=N2	4761
OOBHFESNSZDWIU-UHFFFAOYSA-N	CC1C(OCCN1)C2=CC=CC=C2	4762
DDBREPKUVSBGFI-UHFFFAOYSA-N	CCC1(C(=O)NC(=O)NC1=O)C2=CC=CC=C2	4763
KJFMBFZCATUALV-UHFFFAOYSA-N	C1=CC=C2C(=C1)C(=O)OC2(C3=CC=C(C=C3)O)C4=CC=C(C=C4)O	4764
FEPBITJSIHRMRT-UHFFFAOYSA-N	C1=CC(=CC=C1O)S(=O)(=O)O	4765
BELBBZDIHDAJOR-UHFFFAOYSA-N	C1=CC=C2C(=C1)C(OS2(=O)=O)(C3=CC=C(C=C3)O)C4=CC=C(C=C4)O	4766
SBNFWQZLDJGRLK-UHFFFAOYSA-N	CC(=CC1C(C1(C)C)C(=O)OCC2=CC(=CC=C2)OC3=CC=CC=C3)C	4767
QZVCTJOXCFMACW-UHFFFAOYSA-N	CC(COC1=CC=CC=C1)N(CCCl)CC2=CC=CC=C2	4768
CAMYKONBWHRPDD-UHFFFAOYSA-N	C1=CC=C(C=C1)CCCOC(=O)N	4770
DHHVAGZRUROJKS-UHFFFAOYSA-N	CC(C)(CC1=CC=CC=C1)N	4771
OBKXEAXTFZPCHS-UHFFFAOYSA-N	C1=CC=C(C=C1)CCCC(=O)O	4775
BQVCCPGCDUSGOE-UHFFFAOYSA-N	C1=CC=C(C=C1)[As]=O	4778
CUQCMXFWIMOWRP-UHFFFAOYSA-N	C1=CC=C(C=C1)N=C(N)N=C(N)N	4780
VYMDGNCVAMGZFE-UHFFFAOYSA-N	CCCCC1C(=O)N(N(C1=O)C2=CC=CC=C2)C3=CC=CC=C3	4781
YBYRMVIVWMBXKQ-UHFFFAOYSA-N	C1=CC=C(C=C1)CS(=O)(=O)F	4784
DLNKOYKMWOXYQA-UHFFFAOYSA-N	CC(C(C1=CC=CC=C1)O)N	4786
VGEREEWJJVICBM-UHFFFAOYSA-N	C1=CC(=CC=C1CCC(=O)C2=C(C=C(C=C2O)O)O)O	4788
BULVZWIRKLYCBC-UHFFFAOYSA-N	CCOP(=S)(OCC)SCSCC	4790
IOUNQDKNJZEDEP-UHFFFAOYSA-N	CCOP(=S)(OCC)SCN1C2=C(C=C(C=C2)Cl)OC1=O	4793
IAJOBQBIJHVGMQ-UHFFFAOYSA-N	CP(=O)(CCC(C(=O)O)N)O	4794
PBMSWVPMRUJMPE-UHFFFAOYSA-N	C1=CC=C(C(=C1)C(=O)NC2=CC=C(C=C2)S(=O)(=O)NC3=NC=CS3)C(=O)O	4806
ZWLUXSQADUDCSB-UHFFFAOYSA-N	C1=CC=C(C(=C1)C=O)C=O	4807
MBWXNTAXLNYFJB-UHFFFAOYSA-N	CC1=C(C(=O)C2=CC=CC=C2C1=O)CC=C(C)CCCC(C)CCCC(C)CCCC(C)C	4812
PIMZUZSSNYHVCU-UHFFFAOYSA-N	CC(=C)C1C2C3C4(C(C1C(=O)O2)(CC5C4(O5)C(=O)O3)O)C	4816
NZLVRVYNQYGMAB-UHFFFAOYSA-N	CN1CCC(=C2C3=CC=CC=C3SC4=CC=CC=C42)CC1	4822
GLBJJMFZWDBELO-UHFFFAOYSA-N	CC1CC(=O)NN=C1C2=CC3=C(C=C2)N=C(N3)C4=CC=C(C=C4)OC	4823
IVVNZDGDKPTYHK-UHFFFAOYSA-N	CC(C(C)(C)C)N=C(NC#N)NC1=CC=NC=C1	4826
JZQKKSLKJUAGIC-UHFFFAOYSA-N	CC(C)NCC(COC1=CC=CC2=C1C=CN2)O	4828
AXKPFOAXAHJUAG-UHFFFAOYSA-N	C1CCN(CC1)C2(CCN(CC2)CCCC(=O)C3=CC=C(C=C3)F)C(=O)N	4830
JOHZPMXAZQZXHR-UHFFFAOYSA-N	CCN1C=C(C(=O)C2=CN=C(N=C21)N3CCNCC3)C(=O)O	4831
GLUUGHFHXGJENI-UHFFFAOYSA-N	C1CNCCN1	4837
KTHVBAZBLKXIHZ-UHFFFAOYSA-N	CCN1CCCC(C1)OC(=O)C(C2=CC=CC=C2)C3=CC=CC=C3	4839
NJBFOOCLYDNZJN-UHFFFAOYSA-N	C1CN(CCN1C(=O)CCBr)C(=O)CCBr	4842
GMZVRMREEHBGGF-UHFFFAOYSA-N	C1CC(=O)N(C1)CC(=O)N	4843
VQDBNKDJNJQRDG-UHFFFAOYSA-N	CC(C)(C)NCC(C1=NC(=C(C=C1)O)CO)O	4845
UJEWTUDSLQGTOA-UHFFFAOYSA-N	C1CCN(C1)C2=C(C(=CC(=C2)C(=O)O)S(=O)(=O)N)OC3=CC=CC=C3	4849
OQDPVLVUJFGPGQ-UHFFFAOYSA-N	C1CN(CCN1CC2=CC3=C(C=C2)OCO3)C4=NC=CC=N4	4850
NKJQZSDCCLDOQH-UHFFFAOYSA-N	CCN1CCC(=C2C3=CC=CC=C3CCC4=CC=CC=C42)C1C	4854
RCIMBBZXSXFZBV-UHFFFAOYSA-N	CCN1C=C(C(=O)C2=CN=C(N=C21)N3CCCC3)C(=O)O	4855
YJGVMLPVUAXIQN-UHFFFAOYSA-N	COC1=CC(=CC(=C1OC)OC)C2C3C(COC3=O)C(C4=CC5=C(C=C24)OCO5)O	4865
WQVJHHACXVLGBL-UHFFFAOYSA-N	CCC(C)CCCCC(=O)NC(CCN)C(=O)NC(C(C)O)C(=O)NC(CCN)C(=O)NC1CCNC(=O)C(NC(=O)C(NC(=O)C(NC(=O)C(NC(=O)C(NC(=O)C(NC1=O)CCN)CC2=CC=CC=C2)CC(C)C)CCN)CCN)C(C)O	4868
CYLWJCABXYDINA-UHFFFAOYSA-N	CN1C(NC2=CC(=C(C=C2S1(=O)=O)S(=O)(=O)N)Cl)CSCC(F)(F)F	4870
KKDPIZPUTYIBFX-UHFFFAOYSA-N	C1=CC=C(C=C1)N2C3=C(C=N2)C(=NC=N3)N	4879
DURULFYMVIFBIR-UHFFFAOYSA-N	CC(C)NCC(COC1=CC=C(C=C1)NC(=O)C)O	4883
DQKXQSGTHWVTAD-UHFFFAOYSA-N	CCCCOC1=CC=C(C=C1)OCCCN2CCOCC2	4886
TVQZAMVBTVNYLA-UHFFFAOYSA-N	CC(C1=CC2=C(C=C1)OC3=C(C2)C=CC=N3)C(=O)O	4888
MWQCHHACWWAQLJ-UHFFFAOYSA-N	C1CC1CN2C(=O)CN=C(C3=C2C=CC(=C3)Cl)C4=CC=CC=C4	4890
FSVJFNAIGNNGKK-UHFFFAOYSA-N	C1CCC(CC1)C(=O)N2CC3C4=CC=CC=C4CCN3C(=O)C2	4891
IENZQIKPVFGBNW-UHFFFAOYSA-N	COC1=C(C=C2C(=C1)C(=NC(=N2)N3CCN(CC3)C(=O)C4=CC=CO4)N)OC	4893
OIGNJSKKLXVSLS-UHFFFAOYSA-N	CC12CC(C3C(C1CCC2(C(=O)CO)O)CCC4=CC(=O)C=CC34C)O	4894
APGDTXUMTIZLCJ-UHFFFAOYSA-N	CC12CC(C3C(C1CCC2(C(=O)COC(=O)CCC(=O)O)O)CCC4=CC(=O)C=CC34C)O	4897
YWYQTGBBEZQBGO-UHFFFAOYSA-N	CC(C1CCC2C1(CCC3C2CCC4C3(CCC(C4)O)C)C)O	4901
MVFGUOIZUNYYSO-UHFFFAOYSA-N	CCCNC(C)C(=O)NC1=CC=CC=C1C	4906
INDBQLZJXZLFIT-UHFFFAOYSA-N	CC(CCCN)NC1=C2C(=CC(=C1)OC)C=CC=N2	4908
DQMZLTXERSFNPB-UHFFFAOYSA-N	CCC1(C(=O)NCNC1=O)C2=CC=CC=C2	4909
SNTQPLDRUZOSDP-UHFFFAOYSA-N	CCCC(C1=CC=CC=C1)(C2=CC=CC=C2)C(=O)OCCN(CC)CC	4910
DBABZHXKTCFAPX-UHFFFAOYSA-N	CCCN(CCC)S(=O)(=O)C1=CC=C(C=C1)C(=O)O	4911
FYPMFJGVHOHGLL-UHFFFAOYSA-N	CC(C)(C)C1=CC(=CC(=C1O)C(C)(C)C)SC(C)(C)SC2=CC(=C(C(=C2)C(C)(C)C)O)C(C)(C)C	4912
REQCZEXYDRLIBE-UHFFFAOYSA-N	CCN(CC)CCNC(=O)C1=CC=C(C=C1)N	4913
MFDFERRIHVXMIY-UHFFFAOYSA-N	CCN(CC)CCOC(=O)C1=CC=C(C=C1)N	4914
CPTBDICYNRMXFX-UHFFFAOYSA-N	CC(C)NC(=O)C1=CC=C(C=C1)CNNC	4915
WIKYUJGCLQQFNW-UHFFFAOYSA-N	CN1CCN(CC1)CCCN2C3=CC=CC=C3SC4=C2C=C(C=C4)Cl	4917
WYDUSKDSKCASEF-UHFFFAOYSA-N	C1CCC(CC1)C(CCN2CCCC2)(C3=CC=CC=C3)O	4919
DGMKFQYCZXERLX-UHFFFAOYSA-N	CCCN(CCC)C(=O)C(CCC(=O)O)NC(=O)C1=CC=CC=C1	4922
ZGUGWUXLJSTTMA-UHFFFAOYSA-N	CN(C)CCCN1C2=CC=CC=C2SC3=CC=CC=C31	4926
PWWVAXIEGOYWEE-UHFFFAOYSA-N	CC(CN1C2=CC=CC=C2SC3=CC=CC=C31)N(C)C	4927
ISEUFVQQFVOBCY-UHFFFAOYSA-N	CC(C)NC1=NC(=NC(=N1)OC)NC(C)C	4928
AAEVYOVXGOFMJO-UHFFFAOYSA-N	CC(C)NC1=NC(=NC(=N1)SC)NC(C)C	4929
HRSANNODOVBCST-UHFFFAOYSA-N	CC(C)NCC(C1=CC2=CC=CC=C2C=C1)O	4930
MFOUDYKPLGXPGO-UHFFFAOYSA-N	CC(C)N(C1=CC=CC=C1)C(=O)CCl	4931
LFULEKSKNZEWOE-UHFFFAOYSA-N	CCC(=O)NC1=CC(=C(C=C1)Cl)Cl	4933
ZYHMJXZULPZUED-UHFFFAOYSA-N	CC(C)(C)C1=CC=C(C=C1)OC2CCCCC2OS(=O)OCC#C	4936
WJNRPILHGGKWCK-UHFFFAOYSA-N	CC(C)NC1=NC(=NC(=N1)Cl)NC(C)C	4937
UVOIBTBFPOZKGP-UHFFFAOYSA-N	CCC(=O)C1=CC2=C(C=C1)SC3=CC=CC=C3N2CC(C)N(C)C	4940
OLBCVFGFOZPWHH-UHFFFAOYSA-N	CC(C)C1=C(C(=CC=C1)C(C)C)O	4943
ISRUGXGCCGIOQO-UHFFFAOYSA-N	CC(C)OC1=CC=CC=C1OC(=O)NC	4944
AQHHHDLHHXJYJD-UHFFFAOYSA-N	CC(C)NCC(COC1=CC=CC2=CC=CC=C21)O	4946
ZTHYODDOHIVTJV-UHFFFAOYSA-N	CCCOC(=O)C1=CC(=C(C(=C1)O)O)O	4947
UOCJDOLVGGIYIQ-UHFFFAOYSA-N	C1C(=C(N2C(S1)C(C2=O)NC(=O)C(C3=CC=C(C=C3)O)N)C(=O)O)CSC4=NNN=C4	4948
ROSXARVHJNYYDO-UHFFFAOYSA-N	CCCOC(=O)CN1C=C(C(=O)C(=C1)I)I	4949
MYEJFUXQJGHEQK-UHFFFAOYSA-N	CC1C(C(C(C(O1)OC2CCC3(C4CCC5(C(CCC5(C4CCC3=C2)O)C6=COC(=O)C=C6)C)C)O)O)O	4951
BGKHCLZFGPIKKU-UHFFFAOYSA-N	CCCCCC(C=CC1C=CC(=O)C1CCCCCCC(=O)O)O	4952
MYHXHCUNDDAEOZ-UHFFFAOYSA-N	CCCCCC(C=CC1C=CC(=O)C1CC=CCCCC(=O)O)O	4953
BHMBVRSPMRCCGG-UHFFFAOYSA-N	CCCCCC(C=CC1C(C(CC1=O)O)CC=CCCCC(=O)O)O	4956
DZUXGQBLFALXCR-UHFFFAOYSA-N	CCCCCC(C=CC1C(CC(C1CCCCCCC(=O)O)O)O)O	4957
UDCIYVVYDCXLSX-UHFFFAOYSA-N	CCCSSC(=C(C)N(CC1=CN=C(N=C1N)C)C=O)CCO	4963
XQJAHBHCLXUGEP-UHFFFAOYSA-N	COC1=CC=C(C=C1)C(=O)CBr	4965
GPTFURBXHJWNHR-UHFFFAOYSA-N	CN1CCC2=CC3=C(C=C2C(=O)CC4=C(C1)C5=C(C=C4)OCO5)OCO3	4970
ZCFFYALKHPIRKJ-UHFFFAOYSA-N	CC1=C(C2=CC3=C(C(=C(N3)C=C4C(=C(C(=N4)C=C5C(=C(C(=N5)C=C1N2)C)CCC(=O)O)CCC(=O)O)C)C=C)C)C=C	4971
HYTGGNIMZXFORS-UHFFFAOYSA-N	CCC(C)C(=O)OC1C(C2C(CN3CC(CCC3C2(C)O)C)C4C1(C5C(C(C6C7(C5(C4)OC6(C(CC7)OC(=O)C(C)(CC)O)O)C)OC(=O)C)OC(=O)C)O)O	4974
BFLXOMFFVWQPAZ-UHFFFAOYSA-N	CCC(C)C(=O)OC1C(C2C(CN3CC(CCC3C2(C)O)C)C4C1(C5C(C(C6C7(C5(C4)OC6(C(CC7)OC(=O)C(C)(C(C)O)O)O)C)OC(=O)C)OC(=O)C)O)O	4975
BWPIARFWQZKAIA-UHFFFAOYSA-N	CNCCCC1C2=CC=CC=C2C=CC3=CC=CC=C13	4976
KYHQZNGJUGFTGR-UHFFFAOYSA-N	CC(CN1C=NC2=C1C(=O)N(C(=O)N2C)C)O	4977
SPCIYGNTAMCTRO-UHFFFAOYSA-N	CN(C)CCC1=CNC2=C1C(=CC=C2)O	4980
RXWNCPJZOCPEPQ-UHFFFAOYSA-N	CN(C)C1=NC=NC2=C1N=CN2C3C(C(C(O3)CO)NC(=O)C(CC4=CC=C(C=C4)OC)N)O	4984
YEKQSSHBERGOJK-UHFFFAOYSA-N	CNC(=O)OCC1=NC(=CC=C1)COC(=O)NC	4990
YECBIJXISLIIDS-UHFFFAOYSA-N	CN(C)CCN(CC1=CC=C(C=C1)OC)C2=CC=CC=N2	4992
WKSAUQYGYAYLPV-UHFFFAOYSA-N	CCC1=C(C(=NC(=N1)N)N)C2=CC=C(C=C2)Cl	4993
NZASCBIBXNPDMH-UHFFFAOYSA-N	CCC1(C(=O)C=CNC1=O)CC	4994
URKOMYMAXPYINW-UHFFFAOYSA-N	C1CN(CCN1CCOCCO)C2=NC3=CC=CC=C3SC4=CC=CC=C42	5002
VBHKTXLEJZIDJF-UHFFFAOYSA-N	C1=CC(=C(C2=C1C(=O)C3=C(C=CC(=C3C2=O)O)O)O)O	5004
DZUOQMBJJSBONO-UHFFFAOYSA-N	CN1CCC2=CC=CC3=C2C1CC4=C3C(=C(C=C4)OC)O	5021
KWGRBVOPPLSCSI-UHFFFAOYSA-N	CC(C(C1=CC=CC=C1)O)NC	5032
XOZLRRYPUKAKMU-UHFFFAOYSA-N	CC1=C(C(=O)N(N1C)C2=CC=CC=C2)NC(C)C	5037
QFJCIRLUMZQUOT-UHFFFAOYSA-N	CC1CCC2CC(C(=CC=CC=CC(CC(C(=O)C(C(C(=CC(C(=O)CC(OC(=O)C3CCCCN3C(=O)C(=O)C1(O2)O)C(C)CC4CCC(C(C4)OC)O)C)C)O)OC)C)C)C)OC	5040
NFQIAEMCQGTTIR-UHFFFAOYSA-N	CC1=C(C2=C(C=C1)C3=C(C(=O)C=C(O3)C(=O)OCCC(C)C)C(=O)N2)C	5050
VEMKTZHHVJILDY-UHFFFAOYSA-N	CC(=CC1C(C1(C)C)C(=O)OCC2=COC(=C2)CC3=CC=CC=C3)C	5053
GHMLBKRAJCXXBS-UHFFFAOYSA-N	C1=CC(=CC(=C1)O)O	5054
ZZPKZRHERLGEKA-UHFFFAOYSA-N	CC(=O)OC1=CC=CC(=C1)O	5055
GKAJCVFOJGXVIA-UHFFFAOYSA-N	COC1=C(C=C(C=C1)C=CC2=CC(=CC(=C2)OC3C(C(C(C(O3)CO)O)O)O)O)O	5062
IWUCXVSUMQZMFG-UHFFFAOYSA-N	C1=NC(=NN1C2C(C(C(O2)CO)O)O)C(=O)N	5064
UBCHPRBFMUDMNC-UHFFFAOYSA-N	CC(C12CC3CC(C1)CC(C3)C2)N	5071
JUQLTPCYUFPYKE-UHFFFAOYSA-N	CC1=C(C(=O)N2C=CSC2=N1)CCN3CCC(=C(C4=CC=C(C=C4)F)C5=CC=C(C=C5)F)CC3	5074
XPZKIHINSXLYFI-UHFFFAOYSA-N	CC1=C2C=CC=CC2=NC(=O)CN1	5080
HJORMJIFDVBMOB-UHFFFAOYSA-N	COC1=C(C=C(C=C1)C2CC(=O)NC2)OC3CCCC3	5092
PQFRTXSWDXZRRS-UHFFFAOYSA-N	CN1C(=CN=C1COC(=O)N)[N+](=O)[O-]	5094
FYEHYMARPSSOBO-UHFFFAOYSA-N	C1=CC(=O)C=CC1=C(C2=CC=C(C=C2)O)C3=CC=C(C=C3)O	5100
XMVJITFPVVRMHC-UHFFFAOYSA-N	C1=CC(=C(C=C1[As](=O)(O)O)[N+](=O)[O-])O	5104
JJSYXNQGLHBRRK-UHFFFAOYSA-N	CC1CCC2(C3(CC4(C5(C(C(C3(C5(C2(C1O)O4)O)O)OC(=O)C6=CC=CN6)(C(C)C)O)C)O)C)O	5114
ZOKXUAHZSKEQSS-UHFFFAOYSA-N	CCCCSP(=O)(SCCCC)SCCCC	5125
BKMMTJMQCTUHRP-UHFFFAOYSA-N	CC(CO)N	5126
RINOYHWVBUKAQE-UHFFFAOYSA-N	CC1=CC=CC=C1I	5128
DYCJFJRCWPVDHY-UHFFFAOYSA-N	C1=CC(=CC=C1CSC2=NC=NC3=C2N=CN3C4C(C(C(O4)CO)O)O)[N+](=O)[O-]	5129
CVHZOJJKTDOEJC-UHFFFAOYSA-N	C1=CC=C2C(=C1)C(=O)NS2(=O)=O	5143
ZMQAAUBTXCXRIC-UHFFFAOYSA-N	C=CCC1=CC2=C(C=C1)OCO2	5144
CQRYARSYNCAZFO-UHFFFAOYSA-N	C1=CC=C(C(=C1)CO)O	5146
SKZKKFZAGNVIMN-UHFFFAOYSA-N	C1=CC=C(C(=C1)C(=O)N)O	5147
GIIZNNXWQWCKIB-UHFFFAOYSA-N	C1=CC=C(C=C1)CCCCOCCCCCCNCC(C2=CC(=C(C=C2)O)CO)O	5152
XJHDMGJURBVLLE-UHFFFAOYSA-N	CC1C2CCC3(C=CC(=O)C(=C3C2OC1=O)C)C	5156
WVYADZUPLLSGPU-UHFFFAOYSA-N	C1=CC=C(C(=C1)C(=O)OC2=CC=CC=C2C(=O)O)O	5161
ZQUSFAUAYSEREK-UHFFFAOYSA-N	COC1=NC=CC(=N1)C2=C(N=CN2C3CCC(CC3)O)C4=CC=C(C=C4)F	5166
STECJAGHUSJQJN-UHFFFAOYSA-N	CN1C2CC(CC1C3C2O3)OC(=O)C(CO)C4=CC=CC=C4	5184
CXMXRPHRNRROMY-UHFFFAOYSA-N	C(CCCCC(=O)O)CCCC(=O)O	5192
KQPKPCNLIDLUMF-UHFFFAOYSA-N	CCCC(C)C1(C(=O)NC(=O)NC1=O)CC=C	5193
DUIOPKIIICUYRZ-UHFFFAOYSA-N	C(=O)(N)NN	5196
FVLVBPDQNARYJU-UHFFFAOYSA-N	CC1CCC(CC1)NC(=O)N(CCCl)N=O	5198
IPQVTOJGNYVQEO-UHFFFAOYSA-N	C1=CC2=C(C(=C1)OC3C(C(C(C(O3)CO)O)O)O)C(=O)C4=C(C2C5C6=C(C(=CC=C6)OC7C(C(C(C(O7)CO)O)O)O)C(=O)C8=C5C=C(C=C8O)C(=O)O)C=C(C=C4O)C(=O)O	5199
QZAYGJVTTNCVMB-UHFFFAOYSA-N	C1=CC2=C(C=C1O)C(=CN2)CCN	5202
DFEYYRMXOJXZRJ-UHFFFAOYSA-N	C(OC(C(F)(F)F)C(F)(F)F)F	5206
NEZONWMXZKDMKF-UHFFFAOYSA-N	CC(=CCC(C1=CC(=O)C2=C(C=CC(=C2C1=O)O)O)O)C	5208
SEEPANYCNGTZFQ-UHFFFAOYSA-N	C1=CN=C(N=C1)NS(=O)(=O)C2=CC=C(C=C2)N	5215
ODCWYMIRDDJXKW-UHFFFAOYSA-N	CCNC1=NC(=NC(=N1)Cl)NCC	5216
JLRNKCZRCMIVKA-UHFFFAOYSA-N	CC(C)(C(=O)OCCCOC(=O)C(C)(C)OC1=CC=C(C=C1)Cl)OC2=CC=C(C=C2)Cl	5217
FKDHHVKWGRFRTG-UHFFFAOYSA-N	C1COCCN1[N+]2=CC(=N)O[N-]2	5219
URWAJWIAIPFPJE-UHFFFAOYSA-N	CC1(COC(C(C1NC)O)OC2C(CC(C(C2O)OC3C(CC=C(O3)CN)N)N)N)O	5224
ZIIQCSMRQKCOCT-UHFFFAOYSA-N	CC(=O)NC(C(=O)O)C(C)(C)SN=O	5231
QEWYKACRFQMRMB-UHFFFAOYSA-N	C(C(=O)O)F	5237
JDNTWHVOXJZDSN-UHFFFAOYSA-N	C(C(=O)O)I	5240
IIDJRNMFWXDHID-UHFFFAOYSA-N	C1=CC(=CN=C1)CC(O)(P(=O)(O)O)P(=O)(O)O	5245
URLJMZWTXZTZRR-UHFFFAOYSA-N	CCCCCCCCCCCCCCOS(=O)(=O)O	5248
KWVISVAMQJWJSZ-UHFFFAOYSA-N	CC1CCC2(C(C3C(O2)CC4C3(CCC5C4CC=C6C5(CCC(C6)O)C)C)C)NC1	5250
ZBMZVLHSJCTVON-UHFFFAOYSA-N	CC(C)NCC(C1=CC=C(C=C1)NS(=O)(=O)C)O	5253
QPIOUFBAROSIAN-UHFFFAOYSA-N	C(CCN(CCCN)N(N=O)O)CNCCCN	5259
DKGZKTPJOSAWFA-UHFFFAOYSA-N	C1CN(CCC12C(=O)NCN2C3=CC=CC=C3)CCCC(=O)C4=CC=C(C=C4)F	5265
ACTOXUHEUCPTEW-UHFFFAOYSA-N	CC1CC=CC=CC(C(CC(C(C(C(CC(=O)O1)O)OC)OC2C(C(C(C(O2)C)OC3CC(C(C(O3)C)O)(C)O)N(C)C)O)CC=O)C)OC4CCC(C(O4)C)N(C)C	5266
QIQXTHQIDYTFRH-UHFFFAOYSA-N	CCCCCCCCCCCCCCCCCC(=O)O	5281
ZSJLQEPLLKMAKR-UHFFFAOYSA-N	CN(C(=O)NC1C(C(C(OC1O)CO)O)O)N=O	5300
QMGVPVSNSZLJIA-UHFFFAOYSA-N	C1CN2CC3=CCOC4CC(=O)N5C6C4C3CC2C61C7=CC=CC=C75	5304
SKVLYVHULOWXTD-UHFFFAOYSA-N	C1=CC(=CC=C1NC(=O)CCC(=O)O)S(=O)(=O)NC2=NC=CS2	5315
PBCZLFBEBARBBI-UHFFFAOYSA-N	C1=CC=C(C=C1)C(=O)NS(=O)(=O)C2=CC=C(C=C2)N	5319
SKIVFJLNDNKQPD-UHFFFAOYSA-N	CC(=O)NS(=O)(=O)C1=CC=C(C=C1)N	5320
ZZORFUFYDOWNEF-UHFFFAOYSA-N	COC1=NC(=NC(=C1)NS(=O)(=O)C2=CC=C(C=C2)N)OC	5323
BRBKOPJOKNSWSG-UHFFFAOYSA-N	C1=CC(=CC=C1N)S(=O)(=O)N=C(N)N	5324
QPPBRPIAZZHUNT-UHFFFAOYSA-N	CC1=NC(=NC=C1)NS(=O)(=O)C2=CC=C(C=C2)N	5325
GPTONYMQFTZPKC-UHFFFAOYSA-N	COC1=CN=C(N=C1)NS(=O)(=O)C2=CC=C(C=C2)N	5326
ASWVTGNCAZCNNR-UHFFFAOYSA-N	CC1=CC(=NC(=N1)NS(=O)(=O)C2=CC=C(C=C2)N)C	5327
VACCAVUAMIDAGB-UHFFFAOYSA-N	CC1=NN=C(S1)NS(=O)(=O)C2=CC=C(C=C2)N	5328
JLKIGFTWXXRPMT-UHFFFAOYSA-N	CC1=CC(=NO1)NS(=O)(=O)C2=CC=C(C=C2)N	5329
VLYWMPOKSSWJAL-UHFFFAOYSA-N	COC1=NN=C(C=C1)NS(=O)(=O)C2=CC=C(C=C2)N	5330
WMPXPUYPYQKQCX-UHFFFAOYSA-N	COC1=NC=NC(=C1)NS(=O)(=O)C2=CC=C(C=C2)N	5332
FDDDEECHVMSUSB-UHFFFAOYSA-N	C1=CC(=CC=C1N)S(=O)(=O)N	5333
GWBPFRGXNGPPMF-UHFFFAOYSA-N	CC(=O)NC1=CC=C(C=C1)S(=O)(=O)NC2=CC=C(C=C2)[N+](=O)[O-]	5334
QWCJHSGMANYXCW-UHFFFAOYSA-N	C1=CC=C(C=C1)N2C(=CC=N2)NS(=O)(=O)C3=CC=C(C=C3)N	5335
GECHUMIMRBOMGK-UHFFFAOYSA-N	C1=CC=NC(=C1)NS(=O)(=O)C2=CC=C(C=C2)N	5336
NHZLNPMOSADWGC-UHFFFAOYSA-N	C1=CC=C2C(=C1)N=CC(=N2)NS(=O)(=O)C3=CC=C(C=C3)N	5338
JNMRHUJNCSQMMB-UHFFFAOYSA-N	C1=CC(=CC=C1N)S(=O)(=O)NC2=NC=CS2	5340
MBGGBVCUIVRRBF-UHFFFAOYSA-N	C1=CC=C(C=C1)N2C(=O)C(C(=O)N2C3=CC=CC=C3)CCS(=O)C4=CC=CC=C4	5342
YZMCKZRAOLZXAZ-UHFFFAOYSA-N	CC1=CC(=NC(=N1)C)NS(=O)(=O)C2=CC=C(C=C2)N	5343
NHUHCSRWZMLRLA-UHFFFAOYSA-N	CC1=C(ON=C1C)NS(=O)(=O)C2=CC=C(C=C2)N	5344
MLKXDPUZXIRXEP-UHFFFAOYSA-N	CC1=C(C2=C(C1=CC3=CC=C(C=C3)S(=O)C)C=CC(=C2)F)CC(=O)O	5352
BFCDFTHTSVTWOG-UHFFFAOYSA-N	CCCCCCCCNC(C)C(C1=CC=C(C=C1)SC(C)C)O	5354
BGRJTUBHPOOWDU-UHFFFAOYSA-N	CCN1CCCC1CNC(=O)C2=C(C=CC(=C2)S(=O)(=O)N)OC	5355
HMHVCUVYZFYAJI-UHFFFAOYSA-N	C1CCS(=O)(=O)N(C1)C2=CC=C(C=C2)S(=O)(=O)N	5356
UNRHXEPDKXPRTM-UHFFFAOYSA-N	CCN1CCCC1CNC(=O)C2=C(C=CC(=C2)S(=O)(=O)CC)OC	5357
KQKPFRSPSRPDEB-UHFFFAOYSA-N	CNS(=O)(=O)CC1=CC2=C(C=C1)NC=C2CCN(C)C	5358
MDKGKXOCJGEUJW-UHFFFAOYSA-N	CC(C1=CC=C(C=C1)C(=O)C2=CC=CS2)C(=O)O	5359
FIAFUQMPZJWCLV-UHFFFAOYSA-N	CC1=C(C=C(C=C1)C(=O)NC2=C3C(=CC(=CC3=C(C=C2)S(=O)(=O)O)S(=O)(=O)O)S(=O)(=O)O)NC(=O)C4=CC(=CC=C4)NC(=O)NC5=CC=CC(=C5)C(=O)NC6=C(C=CC(=C6)C(=O)NC7=C8C(=CC(=CC8=C(C=C7)S(=O)(=O)O)S(=O)(=O)O)S(=O)(=O)O)C	5361
ONWXNHPOAGOMTG-UHFFFAOYSA-N	CCCCC1(C(=O)N(N(C1=O)C2=CC=CC=C2)C3=CC=CC=C3)COC(=O)CCC(=O)O	5362
JMVIGOFRIJJUAW-UHFFFAOYSA-N	C1C(NC1C(=O)O)C(=O)O	5370
HBPDKDSFLXWOAE-UHFFFAOYSA-N	CC(C)(C)C1=NN=C(S1)N(C)C(=O)NC	5383
WFWLQNSHRPWKFK-UHFFFAOYSA-N	C1CC(OC1)N2C=C(C(=O)NC2=O)F	5386
SEQDDYPDSLOBDC-UHFFFAOYSA-N	CN1C2=C(C=C(C=C2)Cl)C(=NC(C1=O)O)C3=CC=CC=C3	5391
WWJZWCUNLNYYAU-UHFFFAOYSA-N	COP(=S)(OC)OC1=CC=C(C=C1)SC2=CC=C(C=C2)OP(=S)(OC)OC	5392
NRUKOCRGYNPUPR-UHFFFAOYSA-N	COC1=CC(=CC(=C1O)OC)C2C3C(COC3=O)C(C4=CC5=C(C=C24)OCO5)OC6C(C(C7C(O6)COC(O7)C8=CC=CS8)O)O	5396
XWTYSIMOBUGWOL-UHFFFAOYSA-N	CC(C)(C)NCC(C1=CC(=CC(=C1)O)O)O	5403
GUGOEEXESWIERI-UHFFFAOYSA-N	CC(C)(C)C1=CC=C(C=C1)C(CCCN2CCC(CC2)C(C3=CC=CC=C3)(C4=CC=CC=C4)O)O	5405
JOAHPSVPXZTVEP-UHFFFAOYSA-N	CCN(CC)C(=O)NC1CC2C(CC3=CNC4=CC=CC2=C34)N(C1)C	5406
GKCBAIGFKIBETG-UHFFFAOYSA-N	CCCCNC1=CC=C(C=C1)C(=O)OCCN(C)C	5411
FEOZZFHAVXYAMB-UHFFFAOYSA-N	CCCCCCCCOCCOCCOCCOCCO	5414
DNNSSWSSYDEUBZ-UHFFFAOYSA-N	[Kr]	5416
BYJAVTDNIXVSPW-UHFFFAOYSA-N	C1CC(C2=CC=CC=C2C1)C3=NCCN3	5419
DGQOCLATAPFASR-UHFFFAOYSA-N	C1(=C(C(=O)C(=C(C1=O)O)O)O)O	5424
UEJJHQNACJXSKW-UHFFFAOYSA-N	C1CC(=O)NC(=O)C1N2C(=O)C3=CC=CC=C3C2=O	5426
IXFPJGBNCFXKPI-UHFFFAOYSA-N	CCCCCCCC(=O)OC1C2C(=C(C1OC(=O)C(=CC)C)C)C3C(C(CC2(C)OC(=O)C)OC(=O)CCC)(C(C(=O)O3)(C)O)O	5428
YAPQBXQYLJRXSA-UHFFFAOYSA-N	CN1C=NC2=C1C(=O)NC(=O)N2C	5429
WJCNZQLZVWNLKY-UHFFFAOYSA-N	C1=CC=C2C(=C1)NC(=N2)C3=CSC=N3	5430
GFEGEDUIIYDMOX-UHFFFAOYSA-N	CC1=NC=C(C(=N1)N)CN(C=O)C(=C(CCO)SSC(=C(C)N(CC2=CN=C(N=C2N)C)C=O)CCO)C	5432
OTVAEFIXJLOWRX-UHFFFAOYSA-N	CS(=O)(=O)C1=CC=C(C=C1)C(C(CO)NC(=O)C(Cl)Cl)O	5433
ZOBPZXTWZATXDG-UHFFFAOYSA-N	C1C(=O)NC(=O)S1	5437
XCTYLCDETUVOIP-UHFFFAOYSA-N	CCSC1=CC2=C(C=C1)SC3=CC=CC=C3N2CCCN4CCN(CC4)C	5440
NBOMNTLFRHMDEZ-UHFFFAOYSA-N	C1=CC=C(C(=C1)C(=O)O)S	5443
AAADKYXUTOBAGS-UHFFFAOYSA-N	CC1(C2CCC1(C(=S)C2)C)C	5446
YODZTKMDCQEPHD-UHFFFAOYSA-N	C(CSCCO)O	5447
KLBQZWRITKRQQV-UHFFFAOYSA-N	CN1CCCCC1CCN2C3=CC=CC=C3SC4=C2C=C(C=C4)SC	5452
FOCVUCIESVLUNU-UHFFFAOYSA-N	C1CN1P(=S)(N2CC2)N3CC3	5453
GFBKORZTTCHDGY-UHFFFAOYSA-N	CN1CCN(CC1)CCC=C2C3=CC=CC=C3SC4=C2C=C(C=C4)S(=O)(=O)N(C)C	5454
KUAZQDVKQLNFPE-UHFFFAOYSA-N	CN(C)C(=S)SSC(=S)N(C)C	5455
GULNIHOSWFYMRN-UHFFFAOYSA-N	CN(C)CCN(CC1=CC=C(C=C1)OC)C2=NC=CC=N2	5457
JTVPZMFULRWINT-UHFFFAOYSA-N	CCN(CC)CCNC(=O)C1=C(C=CC(=C1)S(=O)(=O)C)OC	5467
GUHPRPJDBZHYCJ-UHFFFAOYSA-N	CC(C1=CC=C(S1)C(=O)C2=CC=CC=C2)C(=O)O	5468
PHWBOXQYWZNQIN-UHFFFAOYSA-N	C1CN(CC2=C1SC=C2)CC3=CC=CC=C3Cl	5472
HJLSLZFTEKNLFI-UHFFFAOYSA-N	CCS(=O)(=O)CCN1C(=NC=C1[N+](=O)[O-])C	5479
QXHHHPZILQDDPS-UHFFFAOYSA-N	C1=CC(=C(C=C1Cl)Cl)C(CN2C=CN=C2)OCC3=C(SC=C3)Cl	5482
YTGJWQPHMWSCST-UHFFFAOYSA-N	CC(C(=O)NCC(=O)O)S	5483
JWIXXNLOKOAAQT-UHFFFAOYSA-N	CN1CCCC(=C(C2=CC=CS2)C3=CC=CS3)C1	5484
NLVFBUXFDBBNBW-UHFFFAOYSA-N	C1C(C(C(C(C1N)OC2C(C(C(C(O2)CO)O)N)O)O)OC3C(CC(C(O3)CN)O)N)N	5496
NCYVXEGFNDZQCU-UHFFFAOYSA-N	CCN(CC)C(=O)C1=CN=CC=C1	5497
WGZDBVOTUVNQFP-UHFFFAOYSA-N	CCOC(=O)NNC1=NN=CC2=CC=CC=C21	5501
RUJBDQSFYCKFAA-UHFFFAOYSA-N	CCC1C(=NN=C(C2=CC(=C(C=C12)OC)OC)C3=CC(=C(C=C3)OC)OC)C	5502
OUDSBRTVNLOZBN-UHFFFAOYSA-N	CC1=CC=C(C=C1)S(=O)(=O)NC(=O)NN2CCCCCC2	5503
JIVZKJJQOZQXQB-UHFFFAOYSA-N	C1CN=C(N1)CC2=CC=CC=C2	5504
JLRGJRBPOGGCBT-UHFFFAOYSA-N	CCCCNC(=O)NS(=O)(=O)C1=CC=C(C=C1)C	5505
CANCCLAKQQHLNK-UHFFFAOYSA-N	CC1=CC(=CC=C1)N(C)C(=S)OC2=CC3=C(C=C2)C4CCC3C4	5506
UPSPUYADGBWSHF-UHFFFAOYSA-N	CC1=CC=C(C=C1)C(=O)C2=CC=C(N2C)CC(=O)O	5509
FUSNMLFNXJSCDI-UHFFFAOYSA-N	CC1=CC(=CC=C1)N(C)C(=S)OC2=CC3=CC=CC=C3C=C2	5510
FSKFPVLPFLJRQB-UHFFFAOYSA-N	CC1=CC=C(C=C1)C(=O)C(C)CN2CCCCC2	5511
REJLGAUYTKNVJM-UHFFFAOYSA-N	CC1CCC2(C(C3C(O2)CC4C3(CCC5C4CCC6C5(CCC(C6)OC7C(C(C(C(O7)CO)OC8C(C(C(C(O8)CO)O)OC9C(C(C(CO9)O)O)O)OC2C(C(C(C(O2)CO)O)O)O)O)O)C)C)C)NC1	5513
CVRXLMUYFMERMJ-UHFFFAOYSA-N	C1=CC=NC(=C1)CN(CCN(CC2=CC=CC=N2)CC3=CC=CC=N3)CC4=CC=CC=N4	5519
TVYLLZQTGLZFBW-UHFFFAOYSA-N	CN(C)CC1CCCCC1(C2=CC(=CC=C2)OC)O	5523
QQJLHRRUATVHED-UHFFFAOYSA-N	C1CCC2=C(C1)C=CC=C2NC3=NCCN3	5524
GYDJEQRTZSCIOI-UHFFFAOYSA-N	C1CC(CCC1CN)C(=O)O	5526
BZFVGPPELIFTQP-UHFFFAOYSA-N	CC12CCC(C1(C)C=O)CC2=O	5528
GOSWTRUMMSCNCW-UHFFFAOYSA-N	CC(=CCNC1=NC=NC2=C1N=CN2C3C(C(C(O3)CO)O)O)CO	5529
AELCINSCMGFISI-UHFFFAOYSA-N	C1C(C1N)C2=CC=CC=C2	5530
GSNOZLZNQMLSKJ-UHFFFAOYSA-N	CCN(CC)C1=CC(=NC2=NC=NN12)C	5531
PHLBKPHSAVXXEF-UHFFFAOYSA-N	C1CN(CCN1CCCN2C(=O)N3C=CC=CC3=N2)C4=CC(=CC=C4)Cl	5533
JSUAJTLKVREZHV-UHFFFAOYSA-N	C1CCN(C1)CC#CCN2CCCC2	5534
YPTFHLJNWSJXKG-UHFFFAOYSA-N	CCOC1=CC(=C(C=C1C(=O)CCC(=O)O)OCC)OCC	5536
SHGAZHPCJJPHSC-UHFFFAOYSA-N	CC1=C(C(CCC1)(C)C)C=CC(=CC=CC(=CC(=O)O)C)C	5538
URAYPUMNDPQOKB-UHFFFAOYSA-N	CC(=O)OCC(COC(=O)C)OC(=O)C	5541
MWBPRDONLNQCFV-UHFFFAOYSA-N	CC(C)N(C(C)C)C(=O)SCC(=C(Cl)Cl)Cl	5543
FNYLWPVRPXGIIP-UHFFFAOYSA-N	C1=CC=C(C=C1)C2=NC3=C(N=C2N)N=C(N=C3N)N	5546
JOFWLTCLBGQGBO-UHFFFAOYSA-N	CC1=NN=C2N1C3=C(C=C(C=C3)Cl)C(=NC2)C4=CC=CC=C4Cl	5556
DIKBFYAXUHHXCS-UHFFFAOYSA-N	C(Br)(Br)Br	5558
LMJSLTNSBFUCMU-UHFFFAOYSA-N	C1=C2C(=CC(=C1Cl)S(=O)(=O)N)S(=O)(=O)NC(N2)C(Cl)Cl	5560
FDAYLTPAFBGXAB-UHFFFAOYSA-N	C(CCl)N(CCCl)CCCl	5561
YYQRGCZGSFRBAM-UHFFFAOYSA-N	C(C(Cl)(Cl)Cl)OP(=O)(O)O	5563
XEFQLINVKFYRCS-UHFFFAOYSA-N	C1=CC(=C(C=C1Cl)O)OC2=C(C=C(C=C2)Cl)Cl	5564
VILCJCGEZXAXTO-UHFFFAOYSA-N	C(CNCCNCCN)N	5565
ZEWQUBUPAILYHI-UHFFFAOYSA-N	CN1CCN(CC1)CCCN2C3=CC=CC=C3SC4=C2C=C(C=C4)C(F)(F)F	5566
GPMXUUPHFNMNDH-UHFFFAOYSA-N	C1CN(CCC1(C2=CC(=CC=C2)C(F)(F)F)O)CCCC(=O)C3=CC=C(C=C3)F	5567
XSCGXQMFQXDFCW-UHFFFAOYSA-N	CN(C)CCCN1C2=CC=CC=C2SC3=C1C=C(C=C3)C(F)(F)F	5568
ZSDSQXJSNMTJDA-UHFFFAOYSA-N	CCCN(CCC)C1=C(C=C(C=C1[N+](=O)[O-])C(F)(F)F)[N+](=O)[O-]	5569
WWNNZCOKKKDOPX-UHFFFAOYSA-N	C[N+]1=CC=CC(=C1)C(=O)[O-]	5570
HWHLPVGTWGOCJO-UHFFFAOYSA-N	C1CCC(CC1)C(CCN2CCCCC2)(C3=CC=CC=C3)O	5572
LORDFXWUHHSAQU-UHFFFAOYSA-N	CCC(COC(=O)C1=CC(=C(C(=C1)OC)OC)OC)(C2=CC=CC=C2)N(C)C	5573
ZZHLYYDVIOPZBE-UHFFFAOYSA-N	CC(CN1C2=CC=CC=C2SC3=CC=CC=C31)CN(C)C	5574
IRYJRGCIQBGHIV-UHFFFAOYSA-N	CC1(C(=O)N(C(=O)O1)C)C	5576
FEZBIKUBAYAZIU-UHFFFAOYSA-N	CN(C)CCOC1=CC=C(C=C1)CNC(=O)C2=CC(=C(C(=C2)OC)OC)OC	5577
IEDVJHCEMCRBQM-UHFFFAOYSA-N	COC1=CC(=CC(=C1OC)OC)CC2=CN=C(N=C2N)N	5578
ZSCDBOWYZJWBIY-UHFFFAOYSA-N	CC(CN1C2=CC=CC=C2CCC3=CC=CC=C31)CN(C)C	5584
FMHHVULEAZTJMA-UHFFFAOYSA-N	CC1=CC(=O)OC2=C1C=C3C=C(OC3=C2C)C	5585
UHLOVGKIEARANS-UHFFFAOYSA-N	C1CC2CC1C3C2CN(C3)NC(=O)C4=CC(=C(C=C4)Cl)S(=O)(=O)N	5586
UFLGIAIHIAPJJC-UHFFFAOYSA-N	CN(C)CCN(CC1=CC=CC=C1)C2=CC=CC=N2	5587
DFBIRQPKNDILPW-UHFFFAOYSA-N	CC(C)C12C(O1)C3C4(O3)C5(CCC6=C(C5CC7C4(C2O)O7)COC6=O)C	5589
JYCQQPHGFMYQCF-UHFFFAOYSA-N	CC(C)(C)CC(C)(C)C1=CC=C(C=C1)OCCO	5590
BGDKAVGWHJFAGW-UHFFFAOYSA-N	CCN(CC1=CC=NC=C1)C(=O)C(CO)C2=CC=CC=C2	5593
ZNRGQMMCGHDTEI-UHFFFAOYSA-N	CN1C2CCC1CC(C2)OC(=O)C3=CNC4=CC=CC=C43	5595
TXBBUSUXYMIVOS-UHFFFAOYSA-N	C1=CSC(=C1)C(=O)CC(=O)C(F)(F)F	5601
VSRBKQFNFZQRBM-UHFFFAOYSA-N	CCCCCC(C)N	5603
HDZZVAMISRMYHH-UHFFFAOYSA-N	C1=CN(C2=C1C(=NC=N2)N)C3C(C(C(O3)CO)O)O	5604
DZGWFCGJZKJUFP-UHFFFAOYSA-N	C1=CC(=CC=C1CCN)O	5610
MZOPWQKISXCCTP-UHFFFAOYSA-N	CC(C)(C)C1=CC(=CC(=C1O)C(C)(C)C)C=C(C#N)C#N	5614
JDLSRXWHEBFHNC-UHFFFAOYSA-N	CCCCOC(=O)C1=CC=CC=C1NC2=CC=CC(=C2)C(F)(F)F	5632
FRPZMMHWLSIFAZ-UHFFFAOYSA-N	C=CCCCCCCCCC(=O)O	5634
ICMGLRUYEQNHPF-UHFFFAOYSA-N	CN1C(=CC(=O)N(C1=O)C)NCCCN2CCN(CC2)C3=CC=CC=C3OC	5639
JOYRKODLDBILNP-UHFFFAOYSA-N	CCOC(=O)N	5641
RUDATBOHQWOJDD-UHFFFAOYSA-N	CC(CCC(=O)O)C1CCC2C1(CCC3C2C(CC4C3(CCC(C4)O)C)O)C	5645
CUCUKLJLRRAKFN-UHFFFAOYSA-N	CC1=C(C(=C2C(=C1O)C3(C(=CC(=O)C(C3=O)C(=O)C)O2)C)C(=O)C)O	5646
FCFNRCROJUBPLU-UHFFFAOYSA-N	CC1C(=O)NC(C(=O)OC(C(=O)NC(C(=O)OC(C(=O)NC(C(=O)OC(C(=O)NC(C(=O)OC(C(=O)NC(C(=O)OC(C(=O)NC(C(=O)O1)C(C)C)C(C)C)C(C)C)C)C(C)C)C(C)C)C(C)C)C)C(C)C)C(C)C)C(C)C	5649
FVECELJHCSPHKY-UHFFFAOYSA-N	CC1CCC2C(C3(C(CC4(C5CCC6C7(C5(CC4(C3CN2C1)O)OC6(C(CC7)OC(=O)C8=CC(=C(C=C8)OC)OC)O)C)O)O)O)(C)O	5657
DBUCFOVFALNEOO-UHFFFAOYSA-N	CC=C(C)C(=O)OC1CCC2(C3C1(OC24CC5(C6CN7CC(CCC7C(C6(C(CC5(C4CC3)O)O)O)(C)O)C)O)O)C	5658
ZVNYJIZDIRKMBF-UHFFFAOYSA-N	COC1=C(C=C(C=C1)C(=O)N2CCN(CC2)C3=CC4=C(C=C3)NC(=O)CC4)OC	5663
YWPHCCPCQOJSGZ-UHFFFAOYSA-N	CCOC1=CC=CC=C1OCC2CNCCO2	5666
FZNCGRZWXLXZSZ-UHFFFAOYSA-N	C1C(C(C(C(C1(CO)O)O)O)O)NC(CO)CO	5677
HQVHOQAKMCMIIM-UHFFFAOYSA-N	CC1=C(C2=C3N1C(COC3=CC=C2)CN4CCOCC4)C(=O)C5=CC=CC6=CC=CC=C65	5689
SZRPDCCEHVWOJX-UHFFFAOYSA-N	CC1=C(C(=CC=C1)NC2=CC(=NC(=N2)SCC(=O)O)Cl)C	5694
FBZONXHGGPHHIY-UHFFFAOYSA-N	C1=CC2=C(C(=C1)O)NC(=CC2=O)C(=O)O	5699
BPICBUSOMSTKRF-UHFFFAOYSA-N	CC1=C(C(=CC=C1)C)NC2=NCCCS2	5707
HUCJFAOMUPXHDK-UHFFFAOYSA-N	CC1=CC(=CC(=C1CC2=NCCN2)C)C(C)(C)C	5709
REZGGXNDEMKIQB-UHFFFAOYSA-N	CCCOC1=CC=CC=C1C2=NC(=O)C3=NNNC3=N2	5722
GIHNTRQPEMKFKO-UHFFFAOYSA-N	CC1=CCC(C=CC(=O)C(=CCC1)C)(C)C	5725
HBOMLICNUCNMMY-UHFFFAOYSA-N	CC1=CN(C(=O)NC1=O)C2CC(C(O2)CO)N=[N+]=[N-]	5726
ZAFYATHCZYHLPB-UHFFFAOYSA-N	CC1=CC=C(C=C1)C2=C(N3C=C(C=CC3=N2)C)CC(=O)N(C)C	5732
UBQNRHZMVUUOMG-UHFFFAOYSA-N	C1=CC=C2C(=C1)C(=NO2)CS(=O)(=O)N	5734
GBBSUAFBMRNDJC-UHFFFAOYSA-N	CN1CCN(CC1)C(=O)OC2C3=NC=CN=C3C(=O)N2C4=NC=C(C=C4)Cl	5735
HDOZVRUNCMBHFH-UHFFFAOYSA-N	CN(C)CCOC1=CC2=CC=CC=C2SC3=C1C=C(C=C3)Cl	5736
PJJJBBJSCAKJQF-UHFFFAOYSA-N	C(=N)(N)N.Cl	5742
UREBDLICKHMUKA-CXSFZGCWSA-N	C[C@@H]1C[C@H]2[C@@H]3CCC4=CC(=O)C=C[C@@]4([C@]3([C@H](C[C@@]2([C@]1(C(=O)CO)O)C)O)F)C	5743
ALEXXDVDDISNDU-JZYPGELDSA-N	CC(=O)OCC(=O)[C@]1(CC[C@@H]2[C@@]1(C[C@@H]([C@H]3[C@H]2CCC4=CC(=O)CC[C@]34C)O)C)O	5744
ITRJWOMZKQRYTA-RFZYENFJSA-N	CC(=O)OCC(=O)[C@]1(CC[C@@H]2[C@@]1(CC(=O)[C@H]3[C@H]2CCC4=CC(=O)CC[C@]34C)C)O	5745
NWIBSHFKIJFRCO-WUDYKRTCSA-N	CC1=C(C(=O)C2=C(C1=O)N3C[C@H]4[C@@H]([C@@]3([C@@H]2COC(=O)N)OC)N4)N	5746
WCNLCIJMFAJCPX-UHFFFAOYSA-N	CCOC(=O)C1(CCN(CC1)C)C2=CC=CC=C2.Cl	5750
WAFIYOULDIWAKR-UHFFFAOYSA-N	CCC(COC(=O)N)(C1=CC=CC=C1)O	5752
OMFXVFTZEKFJBZ-HJTSIMOOSA-N	C[C@]12CCC(=O)C=C1CC[C@@H]3[C@@H]2[C@H](C[C@]4([C@H]3CC[C@@H]4C(=O)CO)C)O	5753
JYGXADMDTFJGBT-VWUMJDOOSA-N	C[C@]12CCC(=O)C=C1CC[C@@H]3[C@@H]2[C@H](C[C@]4([C@H]3CC[C@@]4(C(=O)CO)O)C)O	5754
PROQIPRRNZUXQM-ZXXIGWHRSA-N	C[C@]12CC[C@H]3[C@H]([C@@H]1C[C@H]([C@@H]2O)O)CCC4=C3C=CC(=C4)O	5756
VOXZDWNPVJITMN-ZBRFXRBCSA-N	C[C@]12CC[C@H]3[C@H]([C@@H]1CC[C@@H]2O)CCC4=C3C=CC(=C4)O	5757
MRUDNSFOFOQZDA-UHFFFAOYSA-N	C1=CC(=C(C(=C1)Cl)C(=O)O)Cl	5758
XZIDTOHMJBOSOX-UHFFFAOYSA-N	C1=CC(=C(C(=C1Cl)C(=O)O)Cl)Cl	5759
VAYOSLLFUXYJDT-RDTXWAMCSA-N	CCN(CC)C(=O)[C@H]1CN([C@@H]2CC3=CNC4=CC=CC(=C34)C2=C1)C	5761
LKPINBXAWIMZCG-UHFFFAOYSA-N	CCN(CC)CCOC(=O)C(C1=CC=CC=C1)C2=CC=CC=C2.Cl	5763
RAFFVQBMVYYTQS-UHFFFAOYSA-N	C1=C(C=C(C(=C1Cl)C(=O)O)Cl)Cl	5764
QAOJBHRZQQDFHA-UHFFFAOYSA-N	C1=CC(=C(C(=C1)Cl)Cl)C(=O)O	5765
RONWGALEIBILOG-QJEGDNEGSA-N	COC1=CC2=C(C=CN=C2C=C1)[C@@H]([C@H]3CC4CCN3C[C@@H]4C=C)O.COC1=CC2=C(C=CN=C2C=C1)[C@@H]([C@H]3CC4CCN3C[C@@H]4C=C)O.OS(=O)(=O)O	5768
QEVHRUUCFGRFIF-MDEJGZGSSA-N	CO[C@H]1[C@@H](C[C@@H]2CN3CCC4=C([C@H]3C[C@@H]2[C@@H]1C(=O)OC)NC5=C4C=CC(=C5)OC)OC(=O)C6=CC(=C(C(=C6)OC)OC)OC	5770
XNOPRXBHLZRZKH-UHFFFAOYSA-N	CCC(C)C1C(=O)NC(C(=O)NC(C(=O)NC(CSSCC(C(=O)NC(C(=O)N1)CC2=CC=C(C=C2)O)N)C(=O)N3CCCC3C(=O)NC(CC(C)C)C(=O)NCC(=O)N)CC(=O)N)CCC(=O)N	5771
BJFIDCADFRDPIO-UHFFFAOYSA-N	C1CC(N(C1)C(=O)C2CSSCC(C(=O)NC(C(=O)NC(C(=O)NC(C(=O)NC(C(=O)N2)CC(=O)N)CCC(=O)N)CC3=CC=CC=C3)CC4=CC=C(C=C4)O)N)C(=O)NC(CCCCN)C(=O)NCC(=O)N	5772
CZTQZXZIADLWOZ-CRAIPNDOSA-N	C1C(=C(N2[C@H](S1)[C@@H](C2=O)NC(=O)CC3=CC=CS3)C(=O)[O-])C[N+]4=CC=CC=C4	5773
MRBDMNSDAVCSSF-UHFFFAOYSA-N	CC1=CC=C(C=C1)N(CC2=NCCN2)C3=CC(=CC=C3)O	5775
GIOKUMNZQFCEPI-UHFFFAOYSA-N	CN(CCCOC(=O)C1=CC(=C(C(=C1)OC)OC)OC)CCN(C)CCCOC(=O)C2=CC(=C(C(=C2)OC)OC)OC.Cl.Cl	5776
UIJIQXGRFSPYQW-UHFFFAOYSA-N	CSC1=NC=NC2=C1NC=N2	5778
FBPFZTCFMRRESA-JGWLITMVSA-N	C([C@H]([C@H]([C@@H]([C@H](CO)O)O)O)O)O	5780
HIMXGTXNXJYFGB-UHFFFAOYSA-N	C1(=O)C(=O)NC(=O)NC1=O	5781
QVTQYSFCFOGITD-UHFFFAOYSA-N	C1=CC(=C(C=C1Cl)C(=O)O)Cl	5784
PTFNNDHASFGWFI-UHFFFAOYSA-N	C1=C(C(=CC(=C1Cl)Cl)Cl)C(=O)O	5786
ATCRIUVQKHMXSH-UHFFFAOYSA-N	C1=CC(=C(C=C1Cl)Cl)C(=O)O	5787
NJESAXZANHETJV-UHFFFAOYSA-N	CC1=CC(=C(C=C1)C(=O)O)O	5788
IQFYYKKMVGJFEH-XLPZGREQSA-N	CC1=CN(C(=O)NC1=O)[C@H]2C[C@@H]([C@H](O2)CO)O	5789
ODKNJVUHOIMIIZ-RRKCRQDMSA-N	C1[C@@H]([C@H](O[C@H]1N2C=C(C(=O)NC2=O)F)CO)O	5790
WQZGKKKJIJFFOK-GASJEMHNSA-N	C([C@@H]1[C@H]([C@@H]([C@H](C(O1)O)O)O)O)O	5793
FIPWRIJSWJWJAI-UHFFFAOYSA-N	CCCCOCCOCCOCC1=CC2=C(C=C1CCC)OCO2	5794
HCBIBCJNVBAKAB-UHFFFAOYSA-N	CCN(CC)CCOC(=O)C1=CC=C(C=C1)N.Cl	5795
WABPPBHOPMUJHV-UHFFFAOYSA-N	CCOCCOCCOC(C)OC1=CC2=C(C=C1)OCO2	5796
HYZJCKYKOHLVJF-UHFFFAOYSA-N	C1=CC=C2C(=C1)NC=N2	5798
IUCJMVBFZDHPDX-UHFFFAOYSA-N	C1CN1C2=NC(=NC(=N2)N3CC3)N4CC4	5799
QUDZAFKCASPJLX-UHFFFAOYSA-N	C1=CC=C(C(=C1)N)O.Cl	5800
CDAWCLOXVUBKRW-UHFFFAOYSA-N	C1=CC=C(C(=C1)N)O	5801
LQLQRFGHAALLLE-UHFFFAOYSA-N	C1=C(C(=O)NC(=O)N1)Br	5802
VRORTNGXAKZJML-UHFFFAOYSA-N	C1=CC(=C(C=C1OC2=C(C=C(C=C2I)CCC(=O)O)I)I)O	5804
VKMGSWIFEHZQRS-UHFFFAOYSA-N	CC(C)NCC(C1=CC(=C(C=C1)Cl)Cl)O	5806
IROWCYIEJAOFOW-UHFFFAOYSA-N	CC(C)NCC(C1=CC(=C(C=C1)O)O)O.Cl	5807
PMMYEEVYMWASQN-DMTCNVIQSA-N	C1[C@H](CN[C@@H]1C(=O)O)O	5810
CXKCZFDUOYMOOP-UHFFFAOYSA-N	C1=C(C=C(C=C1Cl)Cl)C(=O)O	5811
YLXIPWWIOISBDD-NDAAPVSOSA-N	CNC[C@@H](C1=CC(=C(C=C1)O)O)O.[C@@H]([C@H](C(=O)O)O)(C(=O)O)O	5815
UCTWMZQNUQWSLP-VIFPVBQESA-N	CNC[C@@H](C1=CC(=C(C=C1)O)O)O	5816
VPHHJAOJUJHJKD-UHFFFAOYSA-N	C1=CC(=C(C=C1C(=O)O)Cl)Cl	5817
PPZMYIBUHIPZOS-UHFFFAOYSA-N	C1=C(NC=N1)CCN.Cl.Cl	5818
XUIIKFGFIJCVMT-LBPRGKRZSA-N	C1=C(C=C(C(=C1I)OC2=CC(=C(C(=C2)I)O)I)I)C[C@@H](C(=O)O)N	5819
GSLWSSUWNCJILM-UHFFFAOYSA-N	C1=CC=C(C=C1)CN(CCCl)CC2=CC=CC=C2	5820
DPAWTAYKXUVQSN-UHFFFAOYSA-N	C1=CC(=CC=C1NC(=O)N=C(N)N)[N+](=O)[O-].Cl	5822
KWTSXDURSIMDCE-QMMMGPOBSA-N	C[C@@H](CC1=CC=CC=C1)N	5826
XVAIDCNLVLTVFM-UHFFFAOYSA-N	CC(=O)NC1=CC=C(C=C1)OC	5827
RVGOBWDGAVAVPJ-UHFFFAOYSA-N	C1=CC(=CC=C1N)O.Cl	5828
VGIVLIHKENZQHQ-UHFFFAOYSA-N	CN(C)CN(C)C	5829
WGPLCRLRYUGWKC-UHFFFAOYSA-N	CN(C)CSC(=S)N(C)C	5830
IMONTRJLAWHYGT-ZCPXKWAGSA-N	CC(=O)O[C@]1(CC[C@@H]2[C@@]1(CC[C@H]3[C@H]2CCC4=CC(=O)CC[C@H]34)C)C#C	5832
LXMSZDCAJNLERA-ZHYRCANASA-N	CC(=O)S[C@@H]1CC2=CC(=O)CC[C@@]2([C@@H]3[C@@H]1[C@@H]4CC[C@]5([C@]4(CC3)C)CCC(=O)O5)C	5833
LRJOMUJRLNCICJ-JZYPGELDSA-N	CC(=O)OCC(=O)[C@]1(CC[C@@H]2[C@@]1(C[C@@H]([C@H]3[C@H]2CCC4=CC(=O)C=C[C@]34C)O)C)O	5834
WTYGAUXICFETTC-UHFFFAOYSA-N	CCC1(C(=O)NC(=O)NC1=O)C2=CCCCC2	5838
PQSUYGKTWSAVDQ-ZVIOFETBSA-N	C[C@]12CCC(=O)C=C1CC[C@@H]3[C@@H]2[C@H](C[C@]4([C@H]3CC[C@@H]4C(=O)CO)C=O)O	5839
FDQGNLOWMMVRQL-UHFFFAOYSA-N	C=CCC1(C(=O)NC(=O)NC1=O)CC=C	5842
PXZAWHSJYIECNQ-UHFFFAOYSA-N	C1CN1P2(=NP(=NP(=N2)(N3CC3)N4CC4)(N5CC5)N6CC6)N7CC7	5845
VVNCNSJFMMFHPL-VKHMYHEASA-N	CC(C)([C@H](C(=O)O)N)S	5852
NFACJZMKEDPNKN-UHFFFAOYSA-N	COP(=O)(C(C(Cl)(Cl)Cl)O)OC	5853
YNVGQYHLRCDXFQ-XGXHKTLJSA-N	C[C@]12CC[C@H]3[C@H]([C@@H]1CC[C@]2(C#C)O)CCC4=CCCC[C@H]34	5857
ZDHCJEIGTNNEMY-XGXHKTLJSA-N	CC[C@@]1(CC[C@@H]2[C@@]1(CC[C@H]3[C@H]2CCC4=CC(=O)CC[C@H]34)C)O	5858
JISACBWYRJHSMG-UHFFFAOYSA-N	CN(C)S(=O)(=O)C1=CC=C(C=C1)OP(=S)(OC)OC	5859
XUJNEKJLAYXESH-REOHCLBHSA-N	C([C@@H](C(=O)O)N)S	5862
AODPIQQILQLWGS-GXBDJPPSSA-N	C[C@]12CC[C@H](C[C@H]1CC[C@@H]3[C@@H]2[C@H](C[C@]4([C@H]3CC[C@@]4(C(=O)CO)O)C)O)O	5864
XOFYZVNMUHMLCC-ZPOLXVRWSA-N	C[C@]12CC(=O)[C@H]3[C@H]([C@@H]1CC[C@@]2(C(=O)CO)O)CCC4=CC(=O)C=C[C@]34C	5865
SYGWGHVTLUBCEM-ZIZPXRJBSA-N	C[C@]12CC[C@H](C[C@H]1CC[C@@H]3[C@@H]2C(=O)C[C@]4([C@H]3CC[C@@]4(C(=O)CO)O)C)O	5866
DNXHEGUUPJUMQT-CBZIJGRNSA-N	C[C@]12CC[C@H]3[C@H]([C@@H]1CCC2=O)CCC4=C3C=CC(=C4)O	5870
PIQVDUKEQYOJNR-RWXTUVLLSA-N	CN1[C@@H]2CC[C@@H]1[C@H]([C@H](C2)OC(=O)C3=CC=CC=C3)C(=O)OC.Cl	5871
PLBHSZGDDKCEHR-LFYFAGGJSA-N	C[C@H]1C[C@H]2[C@@H]3CC[C@@]([C@]3(C[C@@H]([C@@H]2[C@@]4(C1=CC(=O)C=C4)C)O)C)(C(=O)COC(=O)C)O	5877
QSLJIVKCVHQPLV-PEMPUTJUSA-N	C[C@]12CC[C@H]3[C@H]([C@@H]1CC[C@]2(C)O)CC[C@@H]4[C@@]3(COC(=O)C4)C	5878
FMGSKLZLMKYGDP-USOAJAOKSA-N	C[C@]12CC[C@H]3[C@H]([C@@H]1CCC2=O)CC=C4[C@@]3(CC[C@@H](C4)O)C	5881
XJLXINKUBYWONI-NNYOXOHSSA-N	C1=CC(=C[N+](=C1)[C@H]2[C@@H]([C@@H]([C@H](O2)COP(=O)([O-])OP(=O)(O)OC[C@@H]3[C@H]([C@H]([C@@H](O3)N4C=NC5=C4N=CN=C5N)OP(=O)(O)O)O)O)O)C(=O)N	5885
JIVSXRLRGOICGA-UHFFFAOYSA-N	CN(C)CCCN1C2=CC=CC=C2SC3=CC=CC=C31.Cl	5887
HJKVPZJVBHWFCQ-BDXSIMOUSA-N	C[C@@]12CCC[C@H]1[C@@H]3CCC4=C([C@H]3CC2)C=CC(=C4)O	5888
LHRCREOYAASXPZ-UHFFFAOYSA-N	C1=CC=C2C(=C1)C=CC3=CC4=C(C=CC5=CC=CC=C54)C=C32	5889
BAWFJGJZGIEFAR-NNYOXOHSSA-N	C1=CC(=C[N+](=C1)[C@H]2[C@@H]([C@@H]([C@H](O2)COP(=O)([O-])OP(=O)(O)OC[C@@H]3[C@H]([C@H]([C@@H](O3)N4C=NC5=C4N=CN=C5N)O)O)O)O)C(=O)N	5892
JJCLXJPUTJMRTM-UHFFFAOYSA-N	C1C2=CC=CC=C2C3=C1C=C(C=C3)NO	5895
SOKUIEGXJHVFDV-UHFFFAOYSA-N	CC(=O)N(C1=CC2=C(C=C1)C3=CC=CC=C3C2)O	5896
CZIHNRWJTSTCEX-UHFFFAOYSA-N	CC(=O)NC1=CC2=C(C=C1)C3=CC=CC=C3C2	5897
RPHLQSHHTJORHI-UHFFFAOYSA-N	CN1CC(C2=CC(=O)C(=O)C=C21)O	5898
LMNPKIOZMGYQIU-UHFFFAOYSA-N	C1=C(C(=O)NC(=O)N1)C(F)(F)F	5899
WYXSYVWAUAUWLD-SHUUEZRQSA-N	C1=NN(C(=O)NC1=O)[C@H]2[C@@H]([C@@H]([C@H](O2)CO)O)O	5901
RYOOHIUJEJZCFT-UHFFFAOYSA-N	CCN(CC)CCNC(C1=CC=CC=C1)C(=O)OCCC(C)C	5902
WHRVRSCEWKLAHX-LQDWTQKMSA-N	CCN(CC)CCOC(=O)C1=CC=C(C=C1)N.CC1([C@@H](N2[C@H](S1)[C@@H](C2=O)NC(=O)CC3=CC=CC=C3)C(=O)O)C	5903
JGSARLDLIJGVTE-MBNYWOFBSA-N	CC1([C@@H](N2[C@H](S1)[C@@H](C2=O)NC(=O)CC3=CC=CC=C3)C(=O)O)C	5904
XQFRJNBWHJMXHO-RRKCRQDMSA-N	C1[C@@H]([C@H](O[C@H]1N2C=C(C(=O)NC2=O)I)CO)O	5905
WXFIGDLSSYIKKV-RCOVLWMOSA-N	C[C@@H]([C@@H](C1=CC(=CC=C1)O)O)N	5906
RNAICSBVACLLGM-GNAZCLTHSA-N	CC[C@H]1[C@H](COC1=O)CC2=CN=CN2C.Cl	5909
QCHFTSOMWOSFHM-WPRPVWTQSA-N	CC[C@H]1[C@H](COC1=O)CC2=CN=CN2C	5910
QXTOLYZIJUDOIT-UHFFFAOYSA-N	CC1=C(C=CC(=C1)N(C)C)N=NC2=CC=CC=C2	5916
CWRVKFFCRWGWCS-UHFFFAOYSA-N	C1CCC2=NN=NN2CC1	5917
OYTKINVCDFNREN-UHFFFAOYSA-N	C1=CN=CC(=C1N)N	5918
AUYYCJSJGJYCDS-LBPRGKRZSA-N	C1=CC(=C(C=C1OC2=C(C=C(C=C2I)C[C@@H](C(=O)O)N)I)I)O	5920
WBNQDOYYEUMPFS-UHFFFAOYSA-N	CCN(CC)N=O	5921
TWBYWOBDOCUKOW-UHFFFAOYSA-N	C1=CN=CC=C1C(=O)O	5922
FQTFHMSZCSUVEU-UHFFFAOYSA-N	C1=CC(=C(C=C1C(CN)O)O)O.Cl	5923
ATADHKWKHYVBTJ-UHFFFAOYSA-N	CNCC(C1=CC(=C(C=C1)O)O)O.Cl	5924
LZXCEBPGNFLHEQ-UHFFFAOYSA-N	C1=CC=C(C=C1)CN(CCCl)CC2=CC=CC=C2.Cl	5925
VLWJKVNMRMHPCC-UHFFFAOYSA-N	C1=CC=C(C=C1)CN(CCCl)CCCl	5928
VXTWEDPZMSVFEF-UHFFFAOYSA-N	CC(CC1=CC=CC=C1)NN	5929
FHUDRDSKZQDCBC-UHFFFAOYSA-N	C1=CC=C(C=C1)N=C(N)N=C(N)N.Cl	5932
LVTFSVIRYMXRSR-UHFFFAOYSA-N	CC1=CC(=CC=C1)N=NC2=CC=C(C=C2)N(C)C	5934
QZIQJVCYUQZDIR-UHFFFAOYSA-N	CN(CCCl)CCCl.Cl	5935
MUCZHBLJLSDCSD-UHFFFAOYSA-N	CC(C)OP(=O)(OC(C)C)F	5936
JDZNTUQRMDAIRO-UHFFFAOYSA-N	CC(CCC(C)OS(=O)(=O)C)OS(=O)(=O)C	5937
XNCOSPRUTUOJCJ-UHFFFAOYSA-N	C(=NC(=N)N)(N)N	5939
OTBHHUPVCYLGQO-UHFFFAOYSA-N	C(CN)CNCCCN	5942
VZGDMQKNWNREIO-UHFFFAOYSA-N	C(Cl)(Cl)(Cl)Cl	5943
YQJPWWLJDNCSCN-UHFFFAOYSA-N	C[Si](C)(C1=CC=CC=C1)O[Si](C)(C)C2=CC=CC=C2	5945
QNAYBMKLOCPYGJ-REOHCLBHSA-N	C[C@@H](C(=O)O)N	5950
MTCFGRXMJLQNBG-REOHCLBHSA-N	C([C@@H](C(=O)O)N)O	5951
VPGRYOFKCNULNK-ACXQXYJUSA-N	CC(=O)OCC(=O)[C@H]1CC[C@@H]2[C@@]1(CC[C@H]3[C@H]2CCC4=CC(=O)CC[C@]34C)C	5952
DXBHBZVCASKNBY-UHFFFAOYSA-N	C1=CC=C2C(=C1)C=CC3=CC4=CC=CC=C4C=C32	5954
YHQDZJICGQWFHK-UHFFFAOYSA-N	C1=CC=C2C(=C1)C(=CC=[N+]2[O-])[N+](=O)[O-]	5955
ZKHQWZAMYRWXGA-KQYNXXCUSA-N	C1=NC2=C(C(=N1)N)N=CN2[C@H]3[C@@H]([C@@H]([C@H](O3)COP(=O)(O)OP(=O)(O)OP(=O)(O)O)O)O	5957
WIIZWVCIJKGZOK-RKDXNWHRSA-N	C1=CC(=CC=C1[C@H]([C@@H](CO)NC(=O)C(Cl)Cl)O)[N+](=O)[O-]	5959
CKLJMWTZIZZHCS-REOHCLBHSA-N	C([C@@H](C(=O)O)N)C(=O)O	5960
ZDXPYRJPNDTMRX-VKHMYHEASA-N	C(CC(=O)N)[C@@H](C(=O)O)N	5961
KDXKERNSBIXSRK-YFKPBYRVSA-N	C(CCN)C[C@@H](C(=O)O)N	5962
ZOJBYZNEUISWFT-UHFFFAOYSA-N	C=CCN=C=S	5971
RHUYHJGZWVXEHW-UHFFFAOYSA-N	CN(C)N	5976
OSASVXMJTNOKOY-UHFFFAOYSA-N	CC(C)(C(Cl)(Cl)Cl)O	5977
OGWKCGZFUXNPDA-XQKSVPLYSA-N	CC[C@@]1(C[C@@H]2C[C@@](C3=C(CCN(C2)C1)C4=CC=CC=C4N3)(C5=C(C=C6C(=C5)[C@]78CCN9[C@H]7[C@@](C=CC9)([C@H]([C@@]([C@@H]8N6C=O)(C(=O)OC)O)OC(=O)C)CC)OC)C(=O)OC)O	5978
PIJVFDBKTWXHHD-HIFRSBDPSA-N	C[C@@]12CCN([C@@H]1N(C3=C2C=C(C=C3)OC(=O)NC)C)C	5983
BJHIKXHVCXFQLS-UYFOZJQFSA-N	C([C@H]([C@H]([C@@H](C(=O)CO)O)O)O)O	5984
IIACRCGMVDHOTQ-UHFFFAOYSA-N	NS(=O)(=O)O	5987
BIWJNBZANLAXMG-UHFFFAOYSA-N	C1C2C(C(C1Cl)Cl)C3(C(=C(C2(C3(Cl)Cl)Cl)Cl)Cl)Cl	5993
RJKFOVLPORLFTN-LEKSSAKUSA-N	CC(=O)[C@H]1CC[C@@H]2[C@@]1(CC[C@H]3[C@H]2CCC4=CC(=O)CC[C@]34C)C	5994
PDMMFKSKQVNJMI-BLQWBTBKSA-N	CCC(=O)O[C@H]1CC[C@@H]2[C@@]1(CC[C@H]3[C@H]2CCC4=CC(=O)CC[C@]34C)C	5995
HVYWMOMLDIMFJA-DPAQBDIFSA-N	C[C@H](CCCC(C)C)[C@H]1CC[C@@H]2[C@@]1(CC[C@H]3[C@H]2CC=C4[C@@]3(CC[C@@H](C4)O)C)C	5997
ARSRBNBHOADGJU-UHFFFAOYSA-N	CC1=C2C=CC3=CC=CC=C3C2=C(C4=CC=CC=C14)C	6001
KIWBPDUYBMNFTB-UHFFFAOYSA-N	CCOS(=O)(=O)O	6004
VMWNQDUVQKEIOC-CYBMUJFWSA-N	CN1CCC2=CC=CC3=C2[C@H]1CC4=C3C(=C(C=C4)O)O	6005
BZGIPVGCJGXQTA-UHFFFAOYSA-N	CCN(CC)CCSC(=O)N(C1=CC=CC=C1)C2=CC=CC=C2	6008
RMMXTBMQSGEXHJ-UHFFFAOYSA-N	CC1=C(C(=O)N(N1C)C2=CC=CC=C2)N(C)C	6009
HPFVBGJFAYZEBE-UHFFFAOYSA-N	CC12CCC3C(C1CCC2OC(=O)CCC4CCCC4)CCC5=CC(=O)CCC35C	6012
MUMGGOZAMZWBJJ-DYKIIFRCSA-N	C[C@]12CC[C@H]3[C@H]([C@@H]1CC[C@@H]2O)CCC4=CC(=O)CC[C@]34C	6013
XXPDBLUZJRXNNZ-UHFFFAOYSA-N	CC(CN1C2=CC=CC=C2SC3=CC=CC=C31)N(C)C.Cl	6014
VCRZAKVGPJFABU-UHFFFAOYSA-N	C1=CC=C2C(=C1)OC3=CC=CC=C3[As]2O[As]4C5=CC=CC=C5OC6=CC=CC=C64	6017
MKJIEFSOBYUXJB-UHFFFAOYSA-N	CC(C)CC1CN2CCC3=CC(=C(C=C3C2CC1=O)OC)OC	6018
ZUFQODAHGAHPFQ-UHFFFAOYSA-N	CC1=NC=C(C(=C1O)CO)CO.Cl	6019
UGQMRVRMYYASKQ-KQYNXXCUSA-N	C1=NC(=O)C2=C(N1)N(C=N2)[C@H]3[C@@H]([C@@H]([C@H](O3)CO)O)O	6021
XIURVHNZVLADCM-IUODEOHRSA-N	CC(=O)OCC1=C(N2[C@@H]([C@@H](C2=O)NC(=O)CC3=CC=CS3)SC1)C(=O)O	6024
MKYQPGPNVYRMHI-UHFFFAOYSA-N	C1=CC=C(C=C1)C=C(C2=CC=CC=C2)C3=CC=CC=C3	6025
VGVRPFIJEJYOFN-UHFFFAOYSA-N	C1=C(C(=C(C(=C1Cl)Cl)Cl)O)Cl	6028
DRTQHJPVMGBUCF-XVFCMESISA-N	C1=CN(C(=O)NC1=O)[C@H]2[C@@H]([C@@H]([C@H](O2)CO)O)O	6029
DJJCXFVJDGTHFX-XVFCMESISA-N	C1=CN(C(=O)NC1=O)[C@H]2[C@@H]([C@@H]([C@H](O2)COP(=O)(O)O)O)O	6030
SBUJHOSQTJFQJX-NOAMYHISSA-N	C1[C@H]([C@@H]([C@H]([C@@H]([C@H]1N)O[C@@H]2[C@@H]([C@H]([C@@H]([C@H](O2)CN)O)O)O)O)O[C@@H]3[C@@H]([C@H]([C@@H]([C@H](O3)CO)O)N)O)N	6032
GOVWOKSKFSBNGD-UHFFFAOYSA-N	CCOC1=C(C=CC(=C1)NC(=O)C)C(=O)OC	6034
WOVKYSAHUYNSMH-RRKCRQDMSA-N	C1[C@@H]([C@H](O[C@H]1N2C=C(C(=O)NC2=O)Br)CO)O	6035
OVBPIULPVIDEAO-LBPRGKRZSA-N	C1=CC(=CC=C1C(=O)N[C@@H](CCC(=O)O)C(=O)O)NCC2=CN=C3C(=N2)C(=O)N=C(N3)N	6037
LISFMEBWQUVKPJ-UHFFFAOYSA-N	C1=CC=C2C(=C1)C=CC(=O)N2	6038
JXYWFNAQESKDNC-UHFFFAOYSA-N	CN(C)CCN(CC1=CC=C(C=C1)OC)C2=CC=CC=N2.C(=CC(=O)O)C(=O)O	6039
LYKMMUBOEFYJQG-UHFFFAOYSA-N	C1CCN(CC1)CC2COC3=CC=CC=C3O2	6040
SONNWYBIRXJNDC-VIFPVBQESA-N	CNC[C@@H](C1=CC(=CC=C1)O)O	6041
ASSKVPFEZFQQNQ-UHFFFAOYSA-N	C1=CC=C2C(=C1)NC(=O)O2	6043
ZKXDGKXYMTYWTB-UHFFFAOYSA-N	C1COCCN1N=O	6046
WTDRDQBEARUVNC-LURJTMIESA-N	C1=CC(=C(C=C1C[C@@H](C(=O)O)N)O)O	6047
RHTNTTODYGNRSP-UHFFFAOYSA-N	C1CN=C(N1)CC2=CC=CC=C2.Cl	6048
KCXVZYZYPLLWCC-UHFFFAOYSA-N	C(CN(CC(=O)O)CC(=O)O)N(CC(=O)O)CC(=O)O	6049
UYXTWWCETRIEDR-UHFFFAOYSA-N	CCCC(=O)OCC(COC(=O)CCC)OC(=O)CCC	6050
QPQKUYVSJWQSDY-UHFFFAOYSA-N	C1=CC=C(C=C1)N=NC2=CC=C(C=C2)N	6051
JCYPECIVGRXBMO-UHFFFAOYSA-N	CN(C)C1=CC=C(C=C1)N=NC2=CC=CC=C2	6053
WRMNZCZEMHIOCP-UHFFFAOYSA-N	C1=CC=C(C=C1)CCO	6054
PYHRZPFZZDCOPH-UHFFFAOYSA-N	CC(CC1=CC=CC=C1)N.CC(CC1=CC=CC=C1)N.OS(=O)(=O)O	6055
OUYCCCASQSFEME-QMMMGPOBSA-N	C1=CC(=CC=C1C[C@@H](C(=O)O)N)O	6057
UFULAYFCSOUIOV-UHFFFAOYSA-N	C(CS)N	6058
HDZGCSFEDULWCS-UHFFFAOYSA-N	CNN	6061
GOOCRIHPADOQAS-UESGLFQPSA-N	C1CN2CC3=CCOC4CC(=O)N5C6[C@H]4[C@H]3C[C@H]2[C@@]61C7=CC=CC=C75.C1CN2CC3=CCOC4CC(=O)N5C6[C@H]4[C@H]3C[C@H]2[C@@]61C7=CC=CC=C75.OS(=O)(=O)O	6065
MALFODICFSIXPO-KFKQDBFTSA-N	C[C@H]1C[C@H]([C@@H](NC1)[C@@H](C)C2=C(C3=C(C=C2)[C@@H]4CC=C5C[C@H](CC[C@@]5([C@H]4C3)C)O)C)O	6070
IOUVKUPGCMBWBT-QNDFHXLGSA-N	C1=CC(=CC=C1CCC(=O)C2=C(C=C(C=C2O[C@H]3[C@@H]([C@H]([C@@H]([C@H](O3)CO)O)O)O)O)O)O	6072
CBHCDHNUZWWAPP-UHFFFAOYSA-N	CN1CCCC(C1)CN2C3=CC=CC=C3SC4=CC=CC=C42	6075
NOSIYYJFMPDDSA-UHFFFAOYSA-N	CC(=O)C1=CC2=C(C=C1)SC3=CC=CC=C3N2CCCN(C)C	6077
YZXKGCIDSYWQIV-UHFFFAOYSA-N	CC(C)NC(C)C(C1=C(C=CC(=C1)OC)OC)O	6080
YGRFXPCHZBRUKP-UHFFFAOYSA-N	CC(C(C1=C(C=CC(=C1)OC)OC)O)N.Cl	6081
WJAJPNHVVFWKKL-UHFFFAOYSA-N	CC(C(C1=C(C=CC(=C1)OC)OC)O)N	6082
UDMBCSSLTHHNCD-KQYNXXCUSA-N	C1=NC2=C(C(=N1)N)N=CN2[C@H]3[C@@H]([C@@H]([C@H](O3)COP(=O)(O)O)O)O	6083
UOTMYNBWXDUBNX-UHFFFAOYSA-N	COC1=C(C=C(C=C1)CC2=NC=CC3=CC(=C(C=C32)OC)OC)OC.Cl	6084
NCIKQJBVUNUXLW-UHFFFAOYSA-N	CNCCC1=CNC2=CC=CC=C21	6088
DMULVCHRPCFFGV-UHFFFAOYSA-N	CN(C)CCC1=CNC2=CC=CC=C21	6089
LSSUMOWDTKZHHT-UHFFFAOYSA-N	CCN(CC)CCC1=CNC2=CC=CC=C21	6090
RDXLYGJSWZYTFJ-UHFFFAOYSA-N	C1CN(C(=O)N1)C2=NC=C(S2)[N+](=O)[O-]	6093
KKOWAYISKWGDBG-UHFFFAOYSA-N	CC1=C(C(=NC=C1CO)C)O	6094
LQOLIRLGBULYKD-JKIFEVAISA-N	CC1=C(C(=NO1)C2=CC=CC=C2Cl)C(=O)N[C@H]3[C@@H]4N(C3=O)[C@H](C(S4)(C)C)C(=O)O	6098
JOXIMZWYDAKGHI-UHFFFAOYSA-N	CC1=CC=C(C=C1)S(=O)(=O)O	6101
YGCODSQDUUUKIV-UHFFFAOYSA-N	C1=CC2=C(C=C1Cl)N=C(O2)N	6103
ROHFNLRQFUQHCH-YFKPBYRVSA-N	CC(C)C[C@@H](C(=O)O)N	6106
LQSWCSYIDIBGRR-UHFFFAOYSA-N	CN1CCC=C(C1)C(=O)OC.Cl	6107
OTLNPYWUJOZPPA-UHFFFAOYSA-N	C1=CC(=CC=C1C(=O)O)[N+](=O)[O-]	6108
PLUBXMRUUVWRLT-UHFFFAOYSA-N	CCOS(=O)(=O)C	6113
PAYRUJLWNCNPSJ-UHFFFAOYSA-N	C1=CC=C(C=C1)N	6115
FUOOLUPWFVMBKG-UHFFFAOYSA-N	CC(C)(C(=O)O)N	6119
UMFJAHHVKNCGLG-UHFFFAOYSA-N	CN(C)N=O	6124
AEMFNILZOJDQLW-QAGGRKNESA-N	C[C@]12CCC(=O)C=C1CC[C@@H]3[C@@H]2CC[C@]4([C@H]3CCC4=O)C	6128
CVXBEEMKQHEXEN-UHFFFAOYSA-N	CNC(=O)OC1=CC=CC2=CC=CC=C21	6129
IERHLVCPSMICTF-XVFCMESISA-N	C1=CN(C(=O)N=C1N)[C@H]2[C@@H]([C@@H]([C@H](O2)COP(=O)(O)O)O)O	6131
GUBGYTABKSRVRQ-DCSYEGIMSA-N	C([C@@H]1[C@@H]([C@@H]([C@H]([C@@H](O1)O[C@@H]2[C@H](O[C@H]([C@@H]([C@H]2O)O)O)CO)O)O)O)O	6134
GJOHLWZHWQUKAU-UHFFFAOYSA-N	CC(CCCN)NC1=C2C(=CC(=C1)OC)C=CC=N2.OP(=O)(O)O.OP(=O)(O)O	6135
HRYJPHOTGFERGT-UHFFFAOYSA-N	CN(C)CCN(CC1=CC=C(C=C1)OC)C2=NC=CC=N2.Cl	6136
FFEARJCKVFRZRR-BYPYZUCNSA-N	CSCC[C@@H](C(=O)O)N	6137
KILNVBDSWZSGLL-UHFFFAOYSA-N	CCCCCCCCCCCCCCCC(=O)OCC(COP(=O)([O-])OCC[N+](C)(C)C)OC(=O)CCCCCCCCCCCCCCC	6138
COLNVLDHVKWLRT-QMMMGPOBSA-N	C1=CC=C(C=C1)C[C@@H](C(=O)O)N	6140
UVQVMNIYFXZXCI-UHFFFAOYSA-N	CC1=CC(=CC=C1)NC(=O)N	6142
GYKXQTKSWLAUIT-UHFFFAOYSA-N	CC(C)C1=CC(=CC=C1)OC(=O)NC	6143
LUBJCRLGQSPQNN-UHFFFAOYSA-N	C1=CC=C(C=C1)NC(=O)N	6145
UVITTYOJFDLOGI-LICQEQMYSA-N	CCC(=O)OC1(C[C@@H](N(C[C@H]1C)C)C)C2=CC=CC=C2	6148
LEROTMJVBFSIMP-UHFFFAOYSA-N	CCC(C)C(C)(COC(=O)N)COC(=O)N	6151
OOSPTPAVGQFOIZ-UHFFFAOYSA-N	C1CCC2(CC1)CCN(CC2)CCCC(=O)C3=CC=C(C=C3)F.Cl	6157
DENRZWYUOJLTMF-UHFFFAOYSA-N	CCOS(=O)(=O)OCC	6163
ZESRJSPZRDMNHY-YFWFAHHUSA-N	C[C@]12CC[C@H]3[C@H]([C@@H]1CC[C@@H]2C(=O)CO)CCC4=CC(=O)CC[C@]34C	6166
IAKHMKGGTNLKSZ-INIZCTEOSA-N	CC(=O)N[C@H]1CCC2=CC(=C(C(=C2C3=CC=C(C(=O)C=C13)OC)OC)OC)OC	6167
PIPZGJSEDRMUAW-VJDCAHTMSA-N	COC(=O)[C@H]1[C@H](CC[C@@H]2[C@@H]1C[C@H]3C4=C(CCN3C2)C5=CC=CC=C5N4)O.Cl	6169
FCHXJFJNDJXENQ-UHFFFAOYSA-N	CC1=NC=C(C(=C1O)C=O)CO.Cl	6171
IECQULMJVNSKDB-UHFFFAOYSA-N	CN1CCCC1C2=CN=CC=C2.CN1CCCC1C2=CN=CC=C2.OS(=O)(=O)O	6173
RFEJUZJILGIRHQ-WBPXWQEISA-N	CN1CCCC1C2=CN=CC=C2.[C@@H]([C@H](C(=O)O)O)(C(=O)O)O.[C@@H]([C@H](C(=O)O)O)(C(=O)O)O	6174
UHDGCWIWMRVCDJ-XVFCMESISA-N	C1=CN(C(=O)N=C1N)[C@H]2[C@@H]([C@@H]([C@H](O2)CO)O)O	6175
PCDQPRRSZKQHHS-XVFCMESISA-N	C1=CN(C(=O)N=C1N)[C@H]2[C@@H]([C@@H]([C@H](O2)COP(=O)(O)OP(=O)(O)OP(=O)(O)O)O)O	6176
HHRZAEJMHSGZNP-UHFFFAOYSA-N	CC(C1=CC=CC=C1)NN	6179
XUYPXLNMDZIRQH-UHFFFAOYSA-N	CC(=O)NC(CCSC)C(=O)O	6180
NYPYHUZRZVSYKL-UHFFFAOYSA-N	C1=C(C=C(C(=C1I)O)I)CC(C(=O)O)N	6181
JARKCYVAAOWBJS-UHFFFAOYSA-N	CCCCCC=O	6184
ODJLBQGVINUMMR-HZXDTFASSA-N	C[C@]12CC[C@H]3[C@H]([C@]1(CC[C@@H]2C4=CC(=O)OC4)O)CC[C@]5([C@@]3(CC[C@@H](C5)O)C=O)O	6185
MHKBMNACOMRIAW-UHFFFAOYSA-N	C1=CC(=C(C(=C1)O)[N+](=O)[O-])[N+](=O)[O-]	6191
IDPUKCWIGUEADI-UHFFFAOYSA-N	C1=C(C(=O)NC(=O)N1)N(CCCl)CCCl	6194
SQAINHDHICKHLX-UHFFFAOYSA-N	C1=CC=C2C(=C1)C=CC=C2C=O	6195
UWYHMGVUTGAWSP-JKIFEVAISA-N	CC1=C(C(=NO1)C2=CC=CC=C2)C(=O)N[C@H]3[C@@H]4N(C3=O)[C@H](C(S4)(C)C)C(=O)O	6196
YPHMISFOHDHNIV-FSZOTQKASA-N	C[C@H]1C[C@@H](C(=O)[C@@H](C1)[C@@H](CC2CC(=O)NC(=O)C2)O)C	6197
TXVAYRSEKRMEIF-UHFFFAOYSA-N	COC1=CC2=C(C=C1)NC=C2CCN.Cl	6198
ZCCUUQDIBDJBTK-UHFFFAOYSA-N	C1=CC(=O)OC2=CC3=C(C=CO3)C=C21	6199
PJKVFARRVXDXAD-UHFFFAOYSA-N	C1=CC=C2C=C(C=CC2=C1)C=O	6201
GGLZPLKKBSSKCX-UHFFFAOYSA-N	CCSCCC(C(=O)O)N	6205
DEFVIWRASFVYLL-UHFFFAOYSA-N	C(COCCOCCN(CC(=O)O)CC(=O)O)N(CC(=O)O)CC(=O)O	6207
SDXAWLJRERMRKF-UHFFFAOYSA-N	CC1=CC(=NN1)C	6210
HNYOPLTXPVRDBG-UHFFFAOYSA-N	C1C(=O)NC(=O)NC1=O	6211
HEDRZPFGACZZDS-UHFFFAOYSA-N	C(Cl)(Cl)Cl	6212
HHVIBTZHLRERCL-UHFFFAOYSA-N	CS(=O)(=O)C	6213
VHHHONWQHHHLTI-UHFFFAOYSA-N	C(C(Cl)(Cl)Cl)(Cl)(Cl)Cl	6214
FEBLZLNTKCEFIT-VSXGLTOVSA-N	C[C@]12C[C@@H]([C@]3([C@H]([C@@H]1C[C@@H]4[C@]2(OC(O4)(C)C)C(=O)CO)C[C@@H](C5=CC(=O)C=C[C@@]53C)F)F)O	6215
XGMPVBXKDAHORN-RBWIMXSLSA-N	CC(=O)OCC(=O)[C@]1([C@@H](C[C@@H]2[C@@]1(C[C@@H]([C@]3([C@H]2CCC4=CC(=O)C=C[C@@]43C)F)O)C)OC(=O)C)O	6216
KDYQVUUCWUPJGE-UHFFFAOYSA-N	CCN(CC)CCOC1=CC=C(C=C1)C(CC2=CC=C(C=C2)OC)(C3=CC=CC=C3)O	6222
KDPAWGWELVVRCH-UHFFFAOYSA-N	C(C(=O)O)Br	6227
ZMXDDKWLCZADIW-UHFFFAOYSA-N	CN(C)C=O	6228
ICTXHFFSOAJUMG-SLHNCBLASA-N	C[C@]12CC[C@H]3[C@H]([C@@H]1CC[C@]2(C#C)O)CCC4=C3CCC(=O)C4	6231
OTEKOJQFKOIXMU-UHFFFAOYSA-N	C1=CC(=CC=C1C(Cl)(Cl)Cl)C(Cl)(Cl)Cl	6233
DYDCUQKUCUHJBH-UWTATZPHSA-N	C1[C@H](C(=O)NO1)N	6234
PXSOHRWMIRDKMP-UHFFFAOYSA-N	C1CN1C2=CC(=O)C(=C(C2=O)N3CC3)N4CC4	6235
CZCHIEJNWPNBDE-UHFFFAOYSA-N	CCC1=C(C2=CC=CC=C2O1)C(=O)C3=CC(=C(C(=C3)I)O)I	6237
DBPWSSGDRRHUNT-CEGNMAFCSA-N	CC(=O)[C@]1(CC[C@@H]2[C@@]1(CC[C@H]3[C@H]2CCC4=CC(=O)CC[C@]34C)C)O	6238
FBSMERQALIEGJT-UHFFFAOYSA-N	CN(C)CCCN1C2=CC=CC=C2SC3=C1C=C(C=C3)Cl.Cl	6240
AVKUERGKIZMTKX-NJBDSQKTSA-N	CC1([C@@H](N2[C@H](S1)[C@@H](C2=O)NC(=O)[C@@H](C3=CC=CC=C3)N)C(=O)O)C	6249
FBPFZTCFMRRESA-KVTDHHQDSA-N	C([C@H]([C@H]([C@@H]([C@@H](CO)O)O)O)O)O	6251
KCURWTAZOZXKSJ-JBMRGDGGSA-N	C1=CN(C(=O)N=C1N)[C@H]2[C@H]([C@@H]([C@H](O2)CO)O)O.Cl	6252
UHDGCWIWMRVCDJ-CCXZUQQUSA-N	C1=CN(C(=O)N=C1N)[C@H]2[C@H]([C@@H]([C@H](O2)CO)O)O	6253
KIUMMUBSPKGMOY-UHFFFAOYSA-N	C1=CC(=C(C=C1SSC2=CC(=C(C=C2)[N+](=O)[O-])C(=O)O)C(=O)O)[N+](=O)[O-]	6254
GUBGYTABKSRVRQ-QUYVBRFLSA-N	C([C@@H]1[C@H]([C@@H]([C@H]([C@H](O1)O[C@@H]2[C@H](O[C@H]([C@@H]([C@H]2O)O)O)CO)O)O)O)O	6255
VSQQQLOSPVPRAZ-RRKCRQDMSA-N	C1[C@@H]([C@H](O[C@H]1N2C=C(C(=O)NC2=O)C(F)(F)F)CO)O	6256
ZMNSRFNUONFLSP-UHFFFAOYSA-N	COC1=CC=CC=C1OCC2CNC(=O)O2	6257
LIGACIXOYTUXAW-UHFFFAOYSA-N	C1=CC=C(C=C1)C(=O)CBr	6259
AHLPHDHHMVZTML-BYPYZUCNSA-N	C(C[C@@H](C(=O)O)N)CN	6262
CCAFPWNGIUBUSD-UHFFFAOYSA-N	CCS(=O)CC	6263
LOTKRQAVGJMPNV-UHFFFAOYSA-N	C1=CC(=C(C=C1[N+](=O)[O-])[N+](=O)[O-])F	6264
FHNKBSDJERHDHZ-UHFFFAOYSA-N	CC1=CC(=C(C=C1)COC(=O)C2C(C2(C)C)C=C(C)C)C	6265
DCXYFEDJOCDNAF-REOHCLBHSA-N	C([C@@H](C(=O)O)N)C(=O)N	6267
NJRXVEJTAYWCQJ-UHFFFAOYSA-N	C(C(C(=O)O)S)C(=O)O	6268
LMYRWZFENFIFIT-UHFFFAOYSA-N	CC1=CC=C(C=C1)S(=O)(=O)N	6269
FSWXOANXOQPCFF-UHFFFAOYSA-N	CCC(=O)C1=CC=C(C=C1)N	6270
RARSHUDCJQSEFJ-UHFFFAOYSA-N	CCC(=O)C1=CC=C(C=C1)O	6271
HNDVDQJCIGZPNO-YFKPBYRVSA-N	C1=C(NC=N1)C[C@@H](C(=O)O)N	6274
GEWRKGDRYZIFNP-UHFFFAOYSA-N	C1=NC(=O)NC(=O)N1	6275
AMQJEAYHLZJPGS-UHFFFAOYSA-N	CCCCCO	6276
UOCLXMDMGBRAIB-UHFFFAOYSA-N	CC(Cl)(Cl)Cl	6278
WDJUZGPOPHTGOT-ADSZZZNASA-N	C[C@@H]1[C@H]([C@H](C[C@@H](O1)O[C@@H]2[C@H](O[C@H](C[C@@H]2O)O[C@@H]3[C@H](O[C@H](C[C@@H]3O)O[C@H]4CC[C@]5([C@@H](C4)CC[C@@H]6[C@@H]5CC[C@]7([C@@]6(CC[C@H]7C8=CC(=O)OC8)O)C)C)C)C)O)O	6281
KZSNJWFQEVHDMF-BYPYZUCNSA-N	CC(C)[C@@H](C(=O)O)N	6287
AYFVYJQAPQTCCC-GBXIJSLDSA-N	C[C@H]([C@@H](C(=O)O)N)O	6288
FUFLCEKSBBHCMO-UHFFFAOYSA-N	CC12CCC(=O)C=C1CCC3C2C(=O)CC4(C3CCC4C(=O)CO)C	6290
IMSSROKUHAOUJS-MJCUULBUSA-N	C[C@]12CC[C@H]3[C@H]([C@@H]1CC[C@]2(C#C)O)CCC4=C3C=CC(=C4)OC	6291
JEYCTXHKTXCGPB-UHFFFAOYSA-N	CC1=CC=CC=C1N2C(=NC3=CC=CC=C3C2=O)C	6292
RGCKGOZRHPZPFP-UHFFFAOYSA-N	C1=CC=C2C(=C1)C(=O)C3=C(C2=O)C(=C(C=C3)O)O	6293
AHJKRLASYNVKDZ-UHFFFAOYSA-N	C1=CC(=CC=C1C(C2=CC=C(C=C2)Cl)C(Cl)Cl)Cl	6294
QFMDFTQOJHFVNR-UHFFFAOYSA-N	CCC1=CC=C(C=C1)C(C2=CC=C(C=C2)CC)C(Cl)Cl	6295
XWALNWXLMVGSFR-HLXURNFRSA-N	C[C@]12CC[C@H]3[C@H]([C@@H]1CC[C@]2(C)O)CCC4=CC(=O)C=C[C@]34C	6300
GPTXWRGISTZRIO-UHFFFAOYSA-N	CC1=NC2=C(C=C1)C(=CC(=C2O)Cl)Cl	6301
OFEZSBMBBKLLBJ-BAJZRUMYSA-N	C1[C@H](O[C@H]([C@@H]1O)N2C=NC3=C2N=CN=C3N)CO	6303
QIVBCDIJIAJPQS-VIFPVBQESA-N	C1=CC=C2C(=C1)C(=CN2)C[C@@H](C(=O)O)N	6305
AGPKZVBTJJNPAG-WHFBIAKZSA-N	CC[C@H](C)[C@@H](C(=O)O)N	6306
AGMMTXLNIQSRCG-UHFFFAOYSA-N	CCC1NC2=CC(=C(C=C2C(=O)N1)S(=O)(=O)N)Cl	6307
IYBQHJMYDGVZRY-UHFFFAOYSA-N	CCN(CC)CC(=O)NC1=C(C=CC=C1C)C.Cl	6314
UAORFCGRZIGNCI-UHFFFAOYSA-N	CC(C)NCC(C1=CC=C(C=C1)[N+](=O)[O-])O	6317
XRHGYUZYPHTUJZ-UHFFFAOYSA-N	C1=CC(=CC=C1C(=O)O)Cl	6318
UTGQNNCQYDRXCH-UHFFFAOYSA-N	C1=CC=C(C=C1)NC2=CC=C(C=C2)NC3=CC=CC=C3	6319
ODKSFYDXXFIFQN-BYPYZUCNSA-N	C(C[C@@H](C(=O)O)N)CN=C(N)N	6322
GZUXJHMPEANEGY-UHFFFAOYSA-N	CBr	6323
OTMSDBZUPAUEDD-UHFFFAOYSA-N	CC	6324
VGGSQFUCUMXWEO-UHFFFAOYSA-N	C=C	6325
HSFWRNGVRCDJHI-UHFFFAOYSA-N	C#C	6326
NEHMKBQYUWJMIP-UHFFFAOYSA-N	CCl	6327
INQOMBQAUSQDDS-UHFFFAOYSA-N	CI	6328
BAVYZALUXZFZLV-UHFFFAOYSA-N	CN	6329
RDHPKYGYEGBMSE-UHFFFAOYSA-N	CCBr	6332
JPOXNPPZZKNXOV-UHFFFAOYSA-N	C(Cl)Br	6333
ATUOYWHBWRKTHZ-UHFFFAOYSA-N	CCC	6334
MWWATHDPGQKSAR-UHFFFAOYSA-N	CC#C	6335
HZJKXKUJVSEEFU-UHFFFAOYSA-N	CCCCC(CN1C=NC=N1)(C#N)C2=CC=C(C=C2)Cl	6336
HRYZWHHZPQKTII-UHFFFAOYSA-N	CCCl	6337
BZHJMEDXRYGGRV-UHFFFAOYSA-N	C=CCl	6338
XUCNUKMRBVNAPB-UHFFFAOYSA-N	C=CF	6339
HVTICUPFWKNHNG-UHFFFAOYSA-N	CCI	6340
QUSNBJAOOMFDIB-UHFFFAOYSA-N	CCN	6341
WEVYAHXRMPXWCK-UHFFFAOYSA-N	CC#N	6342
DNJIEGIFACGWOD-UHFFFAOYSA-N	CCS	6343
YMWUJEATGCHHMB-UHFFFAOYSA-N	C(Cl)Cl	6344
RWRIWBAIICGTTQ-UHFFFAOYSA-N	C(F)F	6345
NZZFYRREKKOMAT-UHFFFAOYSA-N	C(I)I	6346
OWIKHYCFFJSOEH-UHFFFAOYSA-N	C(=N)=O	6347
QGJOPFRUJISHPQ-UHFFFAOYSA-N	C(=S)=S	6348
SQDFHQJTAWCFIB-UHFFFAOYSA-N	C=NO	6350
LVZWSLJZHVFIQJ-UHFFFAOYSA-N	C1CC1	6351
IAYPIBMASNFSPL-UHFFFAOYSA-N	C1CO1	6354
JDVIRCVIXCMTPU-UHFFFAOYSA-N	B(F)(F)F.CCN	6355
WTEOIRVLGSZEPR-UHFFFAOYSA-N	B(F)(F)F	6356
NAMYKGVDVNBCFQ-UHFFFAOYSA-N	CC(C)Br	6358
FMWLUWPQPKEARP-UHFFFAOYSA-N	C(Cl)(Cl)Br	6359
NNPPMTNAJDCUHE-UHFFFAOYSA-N	CC(C)C	6360
ULYZAYCEDJDHCC-UHFFFAOYSA-N	CC(C)Cl	6361
FMKOJHQHASLBPH-UHFFFAOYSA-N	CC(C)I	6362
JJWLVOIRVHMVIS-UHFFFAOYSA-N	CC(C)N	6363
KJRCEJOSASVSRA-UHFFFAOYSA-N	CC(C)S	6364
SCYULBFZEHDVBN-UHFFFAOYSA-N	CC(Cl)Cl	6365
LGXVIGDEPROXKC-UHFFFAOYSA-N	C=C(Cl)Cl	6366
WETWJCDKMRHUPV-UHFFFAOYSA-N	CC(=O)Cl	6367
NPNPZTNLOVBDOC-UHFFFAOYSA-N	CC(F)F	6368
BQCIDUSAKPWEOX-UHFFFAOYSA-N	C=C(F)F	6369
UMNKXPULIDJLSU-UHFFFAOYSA-N	C(F)(Cl)Cl	6370
YGYAWVDWMABLBF-UHFFFAOYSA-N	C(=O)(Cl)Cl	6371
VOPWNXZWBYDODV-UHFFFAOYSA-N	C(F)(F)Cl	6372
XPDWGBQVDMORPB-UHFFFAOYSA-N	C(F)(F)F	6373
OKJPEAGHQZHRQV-UHFFFAOYSA-N	C(I)(I)I	6374
LYGJENNIWJXYER-UHFFFAOYSA-N	C[N+](=O)[O-]	6375
OZDGMOYKSFPLSE-UHFFFAOYSA-N	CC1CN1	6377
GOOHAUXETOMSMM-UHFFFAOYSA-N	CC1CO1	6378
AZSZCFSOHXEJQE-UHFFFAOYSA-N	C(F)(F)(Br)Br	6382
XNNQFQFUQLJSQT-UHFFFAOYSA-N	C(Cl)(Cl)(Cl)Br	6383
RJCQBQGAPKAMLL-UHFFFAOYSA-N	C(F)(F)(F)Br	6384
YBRBMKDOPFTVDT-UHFFFAOYSA-N	CC(C)(C)N	6385
DKGAVHZHDRPRBM-UHFFFAOYSA-N	CC(C)(C)O	6386
WMXCDAVJEZZYLT-UHFFFAOYSA-N	CC(C)(C)S	6387
BHNZEZWIUMJCGF-UHFFFAOYSA-N	CC(F)(F)Cl	6388
CYRMSUTZVYGINF-UHFFFAOYSA-N	C(F)(Cl)(Cl)Cl	6389
PXBRQCKWGAHEHS-UHFFFAOYSA-N	C(F)(F)(Cl)Cl	6391
AFYPFACVUDMOHA-UHFFFAOYSA-N	C(F)(F)(F)Cl	6392
TXEYQDLBPFQVAA-UHFFFAOYSA-N	C(F)(F)(F)F	6393
XOOGZRUBTYCLHG-UHFFFAOYSA-N	C[Pb](C)(C)C	6394
AFVFQIVMOAPDHO-UHFFFAOYSA-N	CS(=O)(=O)O	6395
CZDYPVPMEAXLPK-UHFFFAOYSA-N	C[Si](C)(C)C	6396
IJOOHPMOJXWVHK-UHFFFAOYSA-N	C[Si](C)(C)Cl	6397
LIKFHECYJZWXFJ-UHFFFAOYSA-N	C[Si](C)(Cl)Cl	6398
JLUFWMXJHAVVNN-UHFFFAOYSA-N	C[Si](Cl)(Cl)Cl	6399
[truncated: 60,380 more rows]
